# Supplementary material for: CAGE sequencing reveals CFTR-dependent dysregulation of type I IFN signaling in activated cystic fibrosis macrophages
Source: Sci Adv. 2023 May 26;9(21):eadg5128. doi: 10.1126/sciadv.adg5128 (PMC10219589; doi:10.1126/sciadv.adg5128)
Supplement: Supplementary file 2 — Tables S2 to S4 [file sciadv.adg5128_tables_s2_to_s4.zip]

Archive with 3 entries (3 files):
- adg5128_Table_S2.xlsx
- adg5128_Table_S3.xlsx
- adg5128_Table_S4.xlsx
