# Supplementary material for: CAGE sequencing reveals CFTR-dependent dysregulation of type I IFN signaling in activated cystic fibrosis macrophages
Source: Sci Adv. 2023 May 26;9(21):eadg5128. doi: 10.1126/sciadv.adg5128 (PMC10219589; doi:10.1126/sciadv.adg5128)
Supplement: Supplementary file 2 — Tables S2 to S4 [file sciadv.adg5128_tables_s2_to_s4.zip › adg5128_Table_S2.xlsx]

## Sheet: Untreated Ctrl vs LPS - TSS
Supplementary Table 2 | Untreated Ctrl vs LPS Ctrl - TSS and Gene Level Differential Expression
Untreated Ctrl vs Untreated Ctrl - Differentially Expressed TSSs and Enhancer Candidates
	LPSDOWN	clusterType	Transcript Type	baseMean	log2FoldChange	padj		LPSUP	clusterType	Transcript Type	baseMean	log2FoldChange	padj
	chr17:7579230-7580588;+	TSS	promoter	2213823	0.644468	0		chr22:27801661-27801807;-	TSS	promoter	409.294	-12.266	0
	chr22:39014055-39014379;+	TSS	promoter	4816.05	0.713899	0		chr4:121164278-121164412;-	TSS	promoter	363.457	-12.1019	0
	chr19:40366155-40366581;+	TSS	promoter	19522.2	0.727657	0		chr11:73307535-73307558;-	TSS	exon	346.995	-12.0179	0
	chr2:240568152-240569162;+	TSS	promoter	16743.9	0.826459	0		chr2:112832639-112832854;-	TSS	CDS	316.743	-11.8825	0
	chr16:4538715-4538869;-	TSS	promoter	7810.66	0.832314	0		chr13:76948377-76948556;+	TSS	promoter	2009.05	-11.7475	0
	chr8:38900888-38901914;+	TSS	promoter	10851.5	0.835182	0		chrX:47581662-47581753;+	TSS	proximal	280.862	-11.6382	0
	chr11:77175190-77175465;+	TSS	proximal	8417.49	0.881126	0		chr16:56632191-56632368;+	TSS	proximal	271.367	-11.6019	0
	chr6:24402884-24403053;+	TSS	promoter	6139.6	0.890072	0		chr19:49960535-49960571;-	TSS	CDS	235.098	-11.4819	0
	chr11:60242935-60243189;-	TSS	fiveUTR	6318.16	0.890775	0		chr19:49970178-49970210;+	TSS	intron	226.775	-11.4294	0
	chr14:64986844-64986953;+	TSS	promoter	3751.56	0.893173	0		chr22:44917759-44917783;-	TSS	intron	1311.16	-11.3593	0
	chr5:74685127-74685584;+	TSS	promoter	155330	0.903128	0		chr19:54289291-54289457;-	TSS	intergenic	225.452	-11.3455	0
	chr19:48836318-48836983;-	TSS	promoter	31638.5	0.912885	0		chr20:32018799-32018975;+	TSS	intron	1137.55	-10.7203	0
	chr16:68085251-68085646;+	TSS	promoter	5797.13	0.930361	0		chr19:6563812-6563836;+	TSS	antisense	671.772	-10.2634	0
	chr8:120811278-120812323;-	TSS	promoter	12061	0.93191	0		chr20:63696604-63696803;+	TSS	promoter	1035.57	-9.87396	0
	chr2:177392601-177393316;+	TSS	promoter	19284.2	0.932193	0		chr7:141672010-141672572	Enhancer	intron	64.8178	-9.5747	0
	chr5:93683788-93683822;-	TSS	proximal	7845.8	0.937435	0		chr7:20450418-20450965	Enhancer	intergenic	68.4567	-9.561	0
	chr12:57128343-57128590;+	TSS	promoter	8412.7	0.94052	0		chr6:44000542-44000732;+	TSS	promoter	659.606	-9.51877	0
	chr16:3717458-3717592;-	TSS	promoter	7883.5	0.940639	0		chr16:56638135-56638350;+	TSS	proximal	756.578	-9.46486	0
	chr11:18698595-18698932;+	TSS	promoter	29948.8	0.967751	0		chr1:31668912-31668936;+	TSS	antisense	393.308	-9.4216	0
	chr8:86342437-86342983;+	TSS	promoter	8496.73	0.979536	0		chr3:188780610-188781141	Enhancer	intron	56.9663	-9.41304	0
	chr17:44123551-44123797;-	TSS	promoter	9239.6	0.982084	0		chr19:51411087-51411376;+	TSS	antisense	278.91	-9.25704	0
	chr1:154405288-154405652;+	TSS	promoter	13552.5	0.982551	0		chr16:15857254-15857517;-	TSS	proximal	339.938	-9.24718	0
	chr3:9769800-9770010;-	TSS	promoter	4215.54	0.98328	0		chr5:175689400-175689920	Enhancer	intron	50.7115	-9.23801	0
	chr3:15065204-15065341;-	TSS	promoter	1491.48	0.986148	0		chr18:5542829-5543058;+	TSS	antisense	281.08	-9.18608	0
	chr11:34438858-34439083;+	TSS	promoter	6111.74	0.991868	0		chr16:87856162-87856617	Enhancer	intron	48.7676	-9.11509	0
	chr16:11976674-11976817;+	TSS	promoter	7916.79	0.992029	0		chr19:19544803-19544827;-	TSS	antisense	2713.63	-9.1107	0
	chr3:156554988-156555186;-	TSS	promoter	3528.53	0.995462	0		chr17:60088221-60088538;-	TSS	promoter	443.65	-9.05959	0
	chr19:33521701-33521905;-	TSS	promoter	37005.6	0.998344	0		chr8:144008374-144008860	Enhancer	intron	41.6269	-9.00736	0
	chr10:96271352-96271634;-	TSS	promoter	13572.6	1.00002	0		chr16:56635617-56635833;+	TSS	promoter	8099.15	-8.97157	0
	chr13:48233121-48233521;+	TSS	promoter	129659	1.00397	0		chr16:57801709-57802174	Enhancer	intron	39.8251	-8.92694	0
	chr1:45012097-45012306;+	TSS	promoter	26242.1	1.00406	0		chr19:51416663-51416991;+	TSS	intron	588.906	-8.83929	0
	chr19:18419243-18419701;+	TSS	promoter	9089.11	1.0044	0		chr12:54363247-54363860;-	TSS	CDS	342.059	-8.81489	0
	chr11:124115395-124115533;+	TSS	promoter	18738.7	1.00457	0		chr1:153375533-153375671;-	TSS	promoter	417.45	-8.79126	0
	chr22:50783679-50783916;+	TSS	promoter	5554.15	1.00811	0		chr1:162024252-162024527;-	TSS	proximal	587.273	-8.70946	0
	chr12:56128137-56128765;+	TSS	promoter	26669.5	1.00958	0		chr11:102780597-102780631;-	TSS	promoter	520.212	-8.68024	0
	chr11:925776-926088;+	TSS	promoter	33225.8	1.0115	0		chr7:20331265-20331940;+	TSS	proximal	890.696	-8.57435	0
	chr7:137935874-137935993;-	TSS	intron	4293.8	1.01463	0		chr17:11006806-11006830;-	TSS	intergenic	262.934	-8.54846	0
	chr4:2261918-2262329;-	TSS	promoter	19107.9	1.01898	0		chr11:94584068-94584615	Enhancer	intron	32.9742	-8.49903	0
	chr2:11155338-11155670;+	TSS	promoter	20515	1.01899	0		chr20:34581622-34582025;-	TSS	intron	366.107	-8.42354	0
	chr5:111092277-111092620;+	TSS	promoter	5669.53	1.02714	0		chr20:35217918-35218157;+	TSS	promoter	1442.59	-8.33859	0
	chr6:7910484-7910964;-	TSS	promoter	4789.22	1.0281	0		chr12:62703661-62704068	Enhancer	intron	47.4494	-8.32024	0
	chr5:43603113-43603294;+	TSS	promoter	5057.14	1.03362	0		chr19:51372886-51373022;-	TSS	proximal	375.813	-8.31465	0
	chr11:78139505-78139707;-	TSS	promoter	4533.63	1.03456	0		chr16:56666707-56666929;-	TSS	threeUTR	238.785	-8.30223	0
	chr8:18083925-18084405;-	TSS	promoter	78305.2	1.04254	0		chr16:56669664-56670565;+	TSS	promoter	2270325	-8.29188	0
	chr16:28974685-28975463;+	TSS	promoter	24427.6	1.04364	0		chr19:51415184-51415438;+	TSS	proximal	216.53	-8.27574	0
	chr4:17511954-17512243;-	TSS	promoter	5917.53	1.04703	0		chr1:111227611-111227753;+	TSS	promoter	2732.46	-8.23194	0
	chr10:79242555-79243260;+	TSS	proximal	5210.92	1.05673	0		chr8:144014484-144015062	Enhancer	intron	24.1634	-8.22653	0
	chr7:37448705-37448946;-	TSS	promoter	9048.09	1.06169	0		chr4:77856208-77856234;-	TSS	intergenic	642.763	-8.1878	0
	chr22:31944388-31944826;+	TSS	promoter	36210.8	1.06821	0		chr16:56617383-56617588;+	TSS	promoter	25524.3	-8.17837	0
	chr2:46941174-46941362;+	TSS	promoter	3490.75	1.06851	0		chr16:56638586-56638797;+	TSS	promoter	14463.8	-8.1662	0
	chr22:46576797-46577301;+	TSS	promoter	7645.31	1.07173	0		chr1:13623483-13623679;+	TSS	intergenic	193.954	-8.16461	0
	chr16:29816054-29816259;+	TSS	promoter	2303.9	1.07699	0		chr6:116461572-116461703;+	TSS	proximal	676.888	-8.15564	0
	chr16:31355033-31355312;+	TSS	promoter	68954.2	1.08417	0		chr14:61547215-61547646	Enhancer	intron	22.711	-8.13255	0
	chr3:32391832-32392048;+	TSS	promoter	6816.91	1.09147	0		chr19:7621856-7621880;-	TSS	proximal	17671.8	-8.10692	0
	chrX:13378946-13379392;-	TSS	promoter	289939	1.09768	0		chr16:56667317-56668113;-	TSS	promoter	4948354	-8.05585	0
	chr14:77098130-77098562;+	TSS	promoter	5727.88	1.09928	0		chr6:137870972-137871172;+	TSS	proximal	426.764	-8.04756	0
	chr10:132537753-132537941;+	TSS	promoter	1621.42	1.10082	0		chr9:108704208-108704234;+	TSS	intergenic	1321.3	-8.03416	0
	chr3:127590408-127590819;-	TSS	promoter	29923.8	1.10182	0		chr16:56632493-56633092;+	TSS	promoter	177648	-8.01626	0
	chr3:153162100-153163668;+	TSS	promoter	93572.7	1.10312	0		chr20:50273547-50274006	Enhancer	intron	43.4637	-7.9916	0
	chr20:25390509-25391013;-	TSS	promoter	23362.1	1.10329	0		chr22:42937461-42937629;-	TSS	intron	320.63	-7.9494	0
	chr17:42194195-42194556;-	TSS	promoter	7893.42	1.10417	0		chr12:111267543-111267567;-	TSS	antisense	13664.6	-7.94026	0
	chr10:124743972-124744697;-	TSS	promoter	2773.84	1.11097	0		chr14:69653160-69653255;+	TSS	intron	572.851	-7.86047	0
	chr19:7522544-7522850;+	TSS	promoter	40180.8	1.11469	0		chr16:56657527-56658440;+	TSS	promoter	625351	-7.82784	0
	chr9:98255185-98255800;-	TSS	promoter	3910.1	1.1161	0		chr1:237004256-237004448;-	TSS	promoter	29897.6	-7.79494	0
	chr6:15245939-15246191;+	TSS	promoter	4642.52	1.12762	0		chr19:49960134-49960309;+	TSS	antisense	276.992	-7.76728	0
	chr18:77709319-77709344;+	TSS	intergenic	1125.74	1.12896	0		chr19:49970437-49970612;-	TSS	antisense	276.992	-7.76728	0
	chr6:33417544-33418380;-	TSS	promoter	22445.3	1.12896	0		chr14:22823320-22823438;-	TSS	promoter	319.038	-7.76361	0
	chr7:140672885-140673441;+	TSS	promoter	6959.85	1.12964	0		chr4:68376248-68376280;+	TSS	promoter	4505520	-7.74415	0
	chr7:2242007-2242260;-	TSS	promoter	3581.38	1.131	0		chr16:56643534-56643790;+	TSS	promoter	9421.51	-7.71006	0
	chr17:39687860-39688097;-	TSS	promoter	3601.93	1.13195	0		chr16:56625668-56626010;+	TSS	promoter	441320	-7.70152	0
	chr15:89088395-89088563;+	TSS	promoter	19859.2	1.13245	0		chr1:32951369-32951550;-	TSS	intron	35518	-7.68365	0
	chr6:108559652-108559954;+	TSS	promoter	3083.61	1.13329	0		chr16:56682408-56683208;+	TSS	promoter	2673426	-7.64819	0
	chr2:171522263-171522778;+	TSS	promoter	7715.64	1.13724	0		chr17:14374062-14374213;+	TSS	promoter	372.157	-7.64369	0
	chr10:50418065-50418597;-	TSS	promoter	9487.92	1.13992	0		chr6:159692630-159692860;+	TSS	antisense	310.175	-7.62995	0
	chr16:11668326-11668545;+	TSS	promoter	24463	1.14506	0		chr9:114421105-114421131;+	TSS	antisense	29726.5	-7.58659	0
	chr10:16436891-16437115;+	TSS	promoter	3775.28	1.14668	0		chr9:105500623-105500743;+	TSS	promoter	1447.59	-7.58552	0
	chr2:10812678-10812850;-	TSS	promoter	8670.64	1.14858	0		chr1:16241362-16241472;-	TSS	promoter	25752.8	-7.56315	0
	chr11:72814352-72814552;+	TSS	promoter	5245.52	1.15154	0		chr10:88851789-88851977;-	TSS	promoter	865.742	-7.55275	0
	chr11:1763671-1764072;-	TSS	promoter	590778	1.15244	0		chr17:74623593-74623865;-	TSS	promoter	5489.96	-7.49735	0
	chr4:165112745-165112923;-	TSS	promoter	6455.05	1.15588	0		chr22:31235304-31235616;+	TSS	intron	1153.63	-7.47707	0
	chr11:10541126-10541259;-	TSS	promoter	1112.29	1.15663	0		chr5:35876122-35876642;-	TSS	antisense	685.759	-7.45444	0
	chr19:17075626-17075873;+	TSS	promoter	17901.4	1.15685	0		chr7:6116977-6117001;+	TSS	intron	1402.3	-7.40894	0
	chr1:9910115-9910418;-	TSS	promoter	3985.29	1.15833	0		chr19:47644419-47644443;+	TSS	intron	1402.3	-7.40894	0
	chr3:51983425-51983591;+	TSS	promoter	4858.63	1.16117	0		chr9:34691112-34691358;-	TSS	promoter	10715.8	-7.40343	0
	chr19:55461521-55461798;-	TSS	promoter	2339.48	1.16476	0		chr22:24423550-24423771;+	TSS	promoter	1770.11	-7.39503	0
	chr16:27243239-27243422;-	TSS	intron	1353.95	1.16588	0		chr15:80474936-80475185;+	TSS	CDS	2934.31	-7.38212	0
	chr17:2030077-2030233;+	TSS	promoter	1693.37	1.16845	0		chr4:77605720-77605890;+	TSS	promoter	90114.6	-7.36755	0
	chr12:4538394-4538535;-	TSS	promoter	9968.78	1.17002	0		chr12:54854366-54854586;+	TSS	promoter	3973.24	-7.33325	0
	chr16:14974937-14975245;+	TSS	promoter	10386.3	1.1766	0		chr2:151357547-151357754;+	TSS	promoter	46392.3	-7.27825	0
	chr17:50095233-50095451;+	TSS	promoter	5205.13	1.17747	0		chr15:80779121-80779464;+	TSS	promoter	1958.2	-7.26871	0
	chr15:99565870-99566128;+	TSS	promoter	2310.96	1.17812	0		chr15:56885929-56885958;-	TSS	intron	47016.6	-7.26215	0
	chr16:28553889-28554035;+	TSS	promoter	1024.72	1.18144	0		chr15:63381690-63381915;-	TSS	promoter	964.892	-7.25781	0
	chr7:65981788-65982354;-	TSS	promoter	19167.3	1.18167	0		chr2:112830037-112830618;+	TSS	antisense	1939.25	-7.22366	0
	chr10:12195775-12195935;-	TSS	promoter	3703.71	1.18398	0		chr12:8453016-8453176;-	TSS	intergenic	228.026	-7.22343	0
	chr3:128153299-128153642;+	TSS	promoter	1351.78	1.18648	0		chr6:31945899-31946251;+	TSS	promoter	5317.69	-7.10988	0
	chr16:70065740-70066049;-	TSS	promoter	3910.89	1.19991	0		chr16:56608348-56609059;+	TSS	promoter	580551	-7.10852	0
	chr6:96897721-96897927;-	TSS	promoter	3222.44	1.19991	0		chr18:5540347-5540628;-	TSS	promoter	659.451	-7.1077	0
	chr5:156134884-156134909;+	TSS	intron	34428.1	1.20044	0		chr7:106263395-106263602;-	TSS	CDS	332.298	-7.03544	0
	chr2:159798109-159798270;-	TSS	promoter	15171.2	1.20197	0		chr2:112836582-112836950;-	TSS	promoter	75594.9	-6.98974	0
	chr15:40307590-40308046;-	TSS	promoter	14214.2	1.20212	0		chr8:39913787-39914011;+	TSS	promoter	12770.4	-6.955	0
	chr1:28592154-28592744;+	TSS	promoter	18955.9	1.2059	0		chr5:35875988-35877458;+	TSS	threeUTR	1358.04	-6.95407	0
	chr2:47176408-47176560;-	TSS	promoter	35480.9	1.21099	0		chr1:153390782-153391204;-	TSS	promoter	99507.9	-6.89096	0
	chr10:98446467-98447028;-	TSS	promoter	54013.3	1.21462	0		chr15:45448590-45448805;+	TSS	promoter	1303.67	-6.84095	0
	chr2:73233111-73233317;-	TSS	promoter	1781.33	1.22285	0		chr17:74567327-74567683;-	TSS	proximal	4784.39	-6.83668	0
	chr4:3385276-3386437;+	TSS	promoter	3279.93	1.22625	0		chr1:160646864-160647322;-	TSS	promoter	7854.47	-6.81161	0
	chr11:64246449-64247017;-	TSS	promoter	7479.41	1.23476	0		chr8:144013020-144013497;-	TSS	proximal	804.378	-6.73248	0
	chr19:45092917-45093546;+	TSS	promoter	6219.31	1.23665	0		chr22:24423846-24423988;+	TSS	proximal	4024.94	-6.69895	0
	chr1:89820923-89821307;+	TSS	promoter	6350.32	1.23897	0		chr1:183897562-183897785;+	TSS	intron	11835.2	-6.68498	0
	chr15:22980223-22980466;-	TSS	promoter	4119.92	1.24028	0		chr11:102843448-102843703;-	TSS	promoter	2595.68	-6.68466	0
	chr5:122845354-122845728;+	TSS	promoter	16711.4	1.24217	0		chr4:74365052-74365172;+	TSS	promoter	993.788	-6.59995	0
	chr7:24980085-24980255;-	TSS	promoter	1148.38	1.24565	0		chr3:172148316-172148594;+	TSS	promoter	14552	-6.59009	0
	chr6:89411845-89412535;-	TSS	promoter	7635.41	1.24931	0		chr1:155192888-155193145;-	TSS	proximal	696.132	-6.58858	0
	chr19:35268613-35269131;-	TSS	intergenic	1714.33	1.25819	0		chr4:73998206-73998777;-	TSS	promoter	123897	-6.56876	0
	chr20:58889097-58889450;+	TSS	promoter	8650.64	1.26021	0		chr11:102798095-102798227;-	TSS	promoter	1934.32	-6.551	0
	chr2:151828136-151828511;-	TSS	promoter	1853.59	1.26225	0		chr13:20192785-20193071;-	TSS	promoter	5828.94	-6.45205	0
	chrX:21940659-21941337;+	TSS	promoter	26344.8	1.26267	0		chr12:54362494-54363113;+	TSS	intron	971.366	-6.4062	0
	chr13:110706026-110706186;-	TSS	promoter	2084.38	1.26945	0		chr5:151087083-151087226;-	TSS	promoter	9361.83	-6.39847	0
	chr19:13149686-13150402;-	TSS	promoter	5600.08	1.2709	0		chr9:137032894-137033088;+	TSS	proximal	181.188	-6.36019	0
	chr1:159780818-159781371;+	TSS	promoter	7169.74	1.27183	0		chr7:98438028-98438053;-	TSS	intergenic	1031.22	-6.32785	0
	chr1:150697035-150697198;-	TSS	promoter	1048.5	1.27306	0		chr3:13549063-13549123;-	TSS	intergenic	915.034	-6.19427	0
	chr20:5001405-5001530;-	TSS	promoter	1281.63	1.28402	0		chr7:151806285-151806429;+	TSS	proximal	627.202	-6.16616	0
	chr16:28494555-28494814;+	TSS	promoter	2932.89	1.28801	0		chr2:112830111-112830578;-	TSS	CDS	790.213	-6.15009	0
	chr15:83107089-83107775;+	TSS	promoter	12728.4	1.29375	0		chr2:112833330-112833604;-	TSS	CDS	498.701	-6.13718	0
	chr1:214280910-214281470;+	TSS	promoter	1617.71	1.29647	0		chr19:6887503-6887641;+	TSS	promoter	8798.41	-6.09618	0
	chr16:19718011-19718245;-	TSS	promoter	1114.43	1.29665	0		chr7:20330045-20331244;+	TSS	promoter	6690.11	-6.03261	0
	chr1:229342973-229343143;-	TSS	promoter	456.442	1.30383	0		chr19:45499566-45499757;+	TSS	promoter	686.33	-5.93944	0
	chr11:61680351-61680642;+	TSS	promoter	1500.92	1.30415	0		chr4:102344442-102345566;-	TSS	promoter	189391	-5.93795	0
	chr7:143263369-143263632;+	TSS	promoter	15524	1.30583	0		chr2:112784443-112784534;-	TSS	fiveUTR	6632.3	-5.92068	0
	chr21:42010255-42010462;-	TSS	promoter	2658.49	1.30761	0		chr19:4229233-4229604;+	TSS	promoter	2383.91	-5.88585	0
	chr4:24912822-24913350;-	TSS	promoter	2797.22	1.31181	0		chr12:8540771-8541083;-	TSS	promoter	24399.2	-5.85398	0
	chr17:78924875-78925694;-	TSS	promoter	338810	1.31263	0		chr9:129752895-129753106;-	TSS	promoter	5291.2	-5.802	0
	chr7:114922802-114923290;+	TSS	promoter	1266.56	1.32324	0		chr17:78359635-78360205;-	TSS	promoter	28836.5	-5.77777	0
	chr5:39424767-39425397;-	TSS	promoter	14309	1.32645	0		chr8:27614653-27614814;-	TSS	promoter	19215.6	-5.75237	0
	chrX:130165564-130165891;-	TSS	promoter	9233.24	1.32771	0		chr12:54364342-54364647;-	TSS	promoter	42225.5	-5.73841	0
	chr16:89686651-89686791;+	TSS	promoter	2167.65	1.33529	0		chr17:78342014-78342169;+	TSS	proximal	346.069	-5.7143	0
	chr21:37073201-37073391;+	TSS	promoter	7700.85	1.34067	0		chr20:34558572-34558900;+	TSS	promoter	5502.32	-5.65956	0
	chr2:202911587-202911705;-	TSS	fiveUTR	1566.74	1.3465	0		chr19:41796517-41796765;+	TSS	promoter	1561.29	-5.64503	0
	chr12:55728287-55728887;-	TSS	promoter	3582.65	1.34744	0		chr19:51417043-51417990;-	TSS	promoter	64101.1	-5.62244	0
	chr19:41397239-41397436;-	TSS	promoter	2511.41	1.34975	0		chr17:76501545-76501706;-	TSS	proximal	369.088	-5.62235	0
	chr10:92115013-92115177;+	TSS	antisense	2216.25	1.35185	0		chr14:94388564-94389136;-	TSS	promoter	814.998	-5.62175	0
	chr16:30985127-30985300;+	TSS	promoter	8560.49	1.3555	0		chr5:83471355-83471874;+	TSS	promoter	10823	-5.55547	0
	chr2:218781663-218782474;+	TSS	promoter	45699.8	1.3603	0		chr6:111087404-111087715;+	TSS	promoter	1806.4	-5.55532	0
	chr11:47269618-47269956;+	TSS	promoter	640.804	1.36112	0		chr4:73869251-73870049;+	TSS	promoter	36408.4	-5.55396	0
	chr20:4023931-4024368;-	TSS	antisense	3174.75	1.36759	0		chr5:78524173-78524384;-	TSS	intron	1190.6	-5.53709	0
	chr11:62546655-62546890;-	TSS	promoter	77410.7	1.37001	0		chr19:54616787-54617374;+	TSS	promoter	16721.8	-5.51296	0
	chr16:88706219-88706436;-	TSS	promoter	693.961	1.37745	0		chr3:187774132-187774392;-	TSS	intergenic	201.054	-5.48167	0
	chr1:109655970-109656449;+	TSS	promoter	5225.34	1.37912	0		chr17:34319184-34320193;+	TSS	promoter	227081	-5.47462	0
	chr11:842790-843210;+	TSS	promoter	8970.43	1.38156	0		chr17:35880228-35880589;-	TSS	promoter	289627	-5.42108	0
	chr17:20840685-20840764;+	TSS	intron	4377.52	1.38571	0		chr19:17847931-17848106;-	TSS	promoter	13619.2	-5.4154	0
	chr15:59372711-59372954;-	TSS	promoter	13119.5	1.38775	0		chr11:15697420-15697444;-	TSS	antisense	724.183	-5.38901	0
	chr5:142012902-142013093;-	TSS	promoter	25464	1.39054	0		chr17:36017860-36018128;-	TSS	promoter	9090.56	-5.38298	0
	chr2:241734580-241734916;+	TSS	promoter	1049.05	1.39231	0		chr17:36001455-36001693;-	TSS	promoter	2185.13	-5.35271	0
	chr9:19127283-19127665;-	TSS	promoter	11122.3	1.39385	0		chr1:164453691-164453775;+	TSS	intergenic	1744.6	-5.31299	0
	chr17:43016232-43016545;-	TSS	promoter	1852.22	1.3967	0		chr2:191150910-191151140;-	TSS	promoter	1316.78	-5.31207	0
	chr3:52056099-52056630;-	TSS	promoter	1740.27	1.39691	0		chr14:24145816-24145978;+	TSS	proximal	240.065	-5.30907	0
	chr2:42792514-42792956;-	TSS	promoter	1450.82	1.4023	0		chr20:35172008-35172046;-	TSS	intergenic	9868.17	-5.25649	0
	chr19:14529558-14529735;+	TSS	promoter	5481.33	1.40655	0		chr19:51760811-51761232;+	TSS	promoter	5075.15	-5.22631	0
	chr12:13000036-13000368;-	TSS	promoter	5950.65	1.41344	0		chr10:6062058-6062612;-	TSS	promoter	58176.8	-5.22546	0
	chr19:17470287-17470869;+	TSS	promoter	14573.9	1.41789	0		chr4:73740490-73741677;+	TSS	promoter	95950.2	-5.2036	0
	chr19:48965311-48965611;-	TSS	antisense	5316	1.42372	0		chr12:57766127-57766386;-	TSS	proximal	472.128	-5.2035	0
	chr17:80220212-80220546;+	TSS	promoter	5974.99	1.42446	0		chr15:88895459-88895642;-	TSS	promoter	760.132	-5.19347	0
	chr12:113403766-113404078;-	TSS	promoter	47207.1	1.42596	0		chr19:51372169-51372818;-	TSS	promoter	6560.7	-5.19295	0
	chr1:169485692-169486027;-	TSS	promoter	1719.7	1.42789	0		chr3:10571779-10571804;-	TSS	intron	3774.88	-5.17771	0
	chr21:36156707-36156967;+	TSS	promoter	4700.9	1.43332	0		chr11:65314785-65314955;+	TSS	promoter	2802.93	-5.14523	0
	chr9:113188397-113188652;-	TSS	promoter	2868.44	1.43677	0		chr1:160070093-160070304;-	TSS	promoter	621.666	-5.14344	0
	chr2:134119829-134120269;+	TSS	promoter	16460.7	1.4386	0		chr15:58183957-58184447;-	TSS	intron	351.128	-5.10528	0
	chr4:689008-689665;-	TSS	promoter	5848.17	1.44084	0		chr4:184853504-184853758;-	TSS	promoter	2227.14	-5.09673	0
	chr19:48835805-48835940;-	TSS	promoter	1113.83	1.44435	0		chr3:55488163-55488590;-	TSS	proximal	334.981	-5.04467	0
	chr5:149730164-149730405;+	TSS	promoter	2553.13	1.44602	0		chr12:7060676-7060867;+	TSS	promoter	3598.89	-5.027	0
	chr15:75023525-75023710;+	TSS	promoter	1127.91	1.44718	0		chr15:45430463-45430765;+	TSS	promoter	53275.2	-5.01162	0
	chr1:62784066-62784227;+	TSS	promoter	8239.05	1.44798	0		chr17:34270176-34270304;+	TSS	promoter	29388.4	-4.98087	0
	chr15:45023106-45023351;+	TSS	promoter	2242.48	1.44954	0		chr15:45448289-45448436;+	TSS	promoter	1055.27	-4.97006	0
	chr5:76402674-76403609;+	TSS	promoter	21585.4	1.45696	0		chr8:119638672-119639110;-	TSS	promoter	26082.4	-4.88529	0
	chr17:43021927-43022503;-	TSS	promoter	94422.9	1.46157	0		chr1:209675310-209675520;+	TSS	promoter	9274.49	-4.88203	0
	chr9:5833000-5833138;-	TSS	promoter	2796.53	1.46396	0		chr2:63841711-63842011;+	TSS	promoter	9277.89	-4.86846	0
	chr19:49512540-49513776;+	TSS	promoter	33587.3	1.47027	0		chr16:27427248-27427324;+	TSS	promoter	636.708	-4.85059	0
	chr7:30504571-30504878;-	TSS	promoter	3076.72	1.47033	0		chr8:55975874-55975987;+	TSS	intron	490.662	-4.84961	0
	chr22:24623365-24623390;-	TSS	antisense	9644.68	1.47129	0		chr3:9699681-9699704;-	TSS	intron	525.95	-4.83779	0
	chr8:124728357-124728715;-	TSS	promoter	11612.9	1.4741	0		chr1:66332111-66332441;+	TSS	fiveUTR	2048.55	-4.83726	0
	chr12:112013296-112013629;+	TSS	promoter	9520.67	1.4798	0		chr1:161997831-161998335;+	TSS	antisense	687.864	-4.83601	0
	chr15:40108416-40109043;-	TSS	promoter	21858.1	1.48321	0		chr11:35186829-35186904;-	TSS	antisense	521.03	-4.80312	0
	chr5:1594427-1594805;-	TSS	promoter	1837.66	1.49583	0		chr5:132294282-132294467;+	TSS	promoter	313.077	-4.79383	0
	chr22:20319937-20320088;-	TSS	promoter	462.742	1.51375	0		chr7:151806134-151806276;-	TSS	intron	329.763	-4.76376	0
	chr22:31276437-31276602;+	TSS	intron	794.738	1.51838	0		chr11:10455047-10455596;+	TSS	promoter	10028.6	-4.75719	0
	chr16:23510322-23510538;-	TSS	promoter	12310	1.51937	0		chr5:102610071-102610099;-	TSS	intron	3927.72	-4.74835	0
	chr7:95434877-95435222;-	TSS	promoter	3326.89	1.51954	0		chr17:36103546-36104643;+	TSS	promoter	105940	-4.73034	0
	chr19:18008131-18008291;+	TSS	promoter	5376.6	1.52017	0		chr4:15778163-15778672;+	TSS	promoter	26383.4	-4.72317	0
	chr11:504830-505027;-	TSS	proximal	1676.72	1.52205	0		chr2:24632569-24632594;-	TSS	antisense	418.632	-4.72083	0
	chr18:80034336-80034616;+	TSS	promoter	822.335	1.52607	0		chr5:143434657-143435214;-	TSS	promoter	2006.09	-4.71062	0
	chr18:712497-712724;-	TSS	promoter	1678.86	1.53036	0		chr22:30266733-30266913;-	TSS	promoter	6070.06	-4.70329	0
	chr13:41171207-41171233;-	TSS	promoter	2971.25	1.53581	0		chr7:150780779-150781173;-	TSS	intergenic	1515.63	-4.6948	0
	chr16:22437030-22437362;-	TSS	promoter	789.647	1.5363	0		chr8:102978848-102978949;+	TSS	exon	634.149	-4.68472	0
	chr17:35373496-35373792;-	TSS	promoter	8325.96	1.54092	0		chr17:10036437-10036909;-	TSS	promoter	2337.87	-4.67381	0
	chr6:152301869-152302463;-	TSS	promoter	3573.45	1.54175	0		chr9:133478980-133479289;-	TSS	promoter	17464.3	-4.65696	0
	chr2:173965757-173965910;-	TSS	proximal	1226.11	1.54254	0		chr4:74038134-74038886;-	TSS	promoter	24310	-4.63569	0
	chr9:69174009-69174041;-	TSS	antisense	1787.94	1.54621	0		chr19:55321799-55321964;-	TSS	intron	1132.31	-4.63158	0
	chr12:15546567-15546707;+	TSS	promoter	1061.38	1.54622	0		chr9:137414744-137414769;+	TSS	antisense	3628.27	-4.6118	0
	chr7:37920600-37920995;+	TSS	promoter	4882.47	1.54714	0		chrX:47585544-47585674;-	TSS	intron	236.343	-4.59743	0
	chr5:1523718-1524075;-	TSS	promoter	4766.76	1.55026	0		chr15:39580837-39581311;+	TSS	promoter	4677.7	-4.59406	0
	chr2:62195998-62196396;+	TSS	promoter	17334.4	1.55551	0		chr3:186535199-186535224;-	TSS	intergenic	426.447	-4.59192	0
	chr17:47945279-47945528;+	TSS	promoter	2569.78	1.55651	0		chr9:133478429-133478928;-	TSS	exon	1267.94	-4.58535	0
	chr3:49171458-49171691;+	TSS	promoter	12845	1.55713	0		chr4:68376302-68376423;+	TSS	promoter	2067.88	-4.57386	0
	chr7:1940284-1940604;-	TSS	promoter	2653.67	1.56881	0		chr1:228164217-228164244;+	TSS	antisense	18091.3	-4.55906	0
	chr20:34303261-34303407;-	TSS	promoter	4673.11	1.56898	0		chr19:58544916-58545088;+	TSS	proximal	531.146	-4.55503	0
	chr12:610348-610495;-	TSS	promoter	2714.23	1.57063	0		chr14:54902767-54902889;-	TSS	promoter	1089.99	-4.53614	0
	chr1:26306531-26306826;-	TSS	promoter	1465.09	1.57203	0		chr16:88634274-88634798	Enhancer	intergenic	291.052	-4.52374	0
	chr11:64234342-64234892;+	TSS	promoter	14204.6	1.57411	0		chr1:17045172-17045323;-	TSS	promoter	1544.03	-4.51147	0
	chr12:47216164-47216482;-	TSS	promoter	1770.06	1.58079	0		chr16:11299051-11299075;+	TSS	intron	2990.14	-4.48505	0
	chr17:29567167-29567637;+	TSS	promoter	647.38	1.5822	0		chrX:47585543-47585674;+	TSS	threeUTR	620.387	-4.46747	0
	chr10:79445317-79445692;-	TSS	promoter	1617.07	1.58341	0		chr14:99643519-99643544;-	TSS	intergenic	1086.51	-4.43332	0
	chr7:106865210-106865564;+	TSS	promoter	9504.49	1.58486	0		chr15:89790954-89791095;+	TSS	antisense	234.005	-4.43253	0
	chr8:142727179-142727342;+	TSS	promoter	2011.57	1.58646	0		chr6:137878529-137879184;-	TSS	antisense	1022.1	-4.4278	0
	chr18:24397662-24397931;-	TSS	promoter	1421.27	1.59691	0		chr8:126647195-126647220;-	TSS	antisense	271.277	-4.42726	0
	chr8:63168963-63169311;+	TSS	promoter	893.373	1.60161	0		chr6:159692943-159693619;-	TSS	promoter	29571.4	-4.42269	0
	chr6:53544512-53545148;-	TSS	promoter	7773.7	1.60234	0		chr1:162006279-162006477;+	TSS	antisense	815.312	-4.41464	0
	chr11:64359066-64359270;+	TSS	promoter	4389.8	1.61022	0		chr12:57766838-57767254;-	TSS	promoter	3338.93	-4.39473	0
	chr3:50340448-50341046;-	TSS	promoter	686.682	1.61617	0		chr8:104846109-104846134;-	TSS	antisense	563.179	-4.39217	0
	chr22:37486264-37486587;-	TSS	promoter	8029.69	1.62091	0		chr3:146161265-146161451;-	TSS	proximal	651.837	-4.38222	0
	chr12:124863595-124863979;-	TSS	promoter	3960.09	1.62336	0		chr14:94110690-94110796;+	TSS	promoter	2025.49	-4.37572	0
	chr11:9758169-9758391;+	TSS	promoter	525.159	1.62617	0		chrY:10656343-10656396;-	TSS	intergenic	1136.63	-4.36756	0
	chr16:22374531-22374689;-	TSS	promoter	1024.3	1.62889	0		chrY:10780783-10780806;-	TSS	intergenic	1135.4	-4.36613	0
	chr1:23778352-23778717;+	TSS	promoter	10662.7	1.63127	0		chr19:35358348-35358629;+	TSS	proximal	464.939	-4.36266	0
	chr11:76783076-76783391;+	TSS	promoter	2117.3	1.63182	0		chr14:95321342-95321367;+	TSS	intron	1655.23	-4.35888	0
	chr4:3532202-3532511;-	TSS	promoter	91587	1.63408	0		chr19:35019188-35019349;+	TSS	threeUTR	213.801	-4.30091	0
	chr15:74843003-74843286;-	TSS	promoter	1213.67	1.63536	0		chr12:7092385-7092609;-	TSS	promoter	796.998	-4.29106	0
	chr14:89891781-89891874;+	TSS	proximal	59346	1.63825	0		chr19:54874142-54874306;+	TSS	promoter	5117.72	-4.29071	0
	chr14:61762320-61762575;+	TSS	promoter	3408.17	1.63894	0		chr1:162023255-162024118;-	TSS	promoter	6554.39	-4.279	0
	chr5:1524113-1524282;-	TSS	proximal	1395.73	1.64431	0		chr6:106511427-106512038;+	TSS	promoter	1038.98	-4.27096	0
	chr6:6588614-6588870;+	TSS	promoter	14905	1.64853	0		chr16:3065257-3065550;+	TSS	promoter	7826.57	-4.26411	0
	chr6:81752607-81752800;-	TSS	promoter	1429.03	1.65175	0		chr1:161983682-161984107;+	TSS	antisense	794.678	-4.26295	0
	chr11:1752940-1753676;+	TSS	antisense	57989.8	1.6518	0		chr12:57769316-57769659;-	TSS	proximal	1179.43	-4.25653	0
	chr17:64263066-64263323;-	TSS	promoter	2803.88	1.66095	0		chr17:28370214-28370368;-	TSS	promoter	1633.65	-4.24044	0
	chr9:69672255-69672496;-	TSS	promoter	789.31	1.6622	0		chr11:34357881-34358056;-	TSS	promoter	399.357	-4.22105	0
	chr22:23767802-23768020;-	TSS	promoter	33713.3	1.6629	0		chr15:90184896-90185085;+	TSS	promoter	5640.98	-4.21093	0
	chr17:55421678-55422022;-	TSS	promoter	5588.01	1.66407	0		chr17:34356343-34356552;+	TSS	promoter	11372.5	-4.18606	0
	chr11:1759515-1760122;-	TSS	CDS	11303.4	1.66649	0		chr6:113858893-113859527;+	TSS	intron	1147.75	-4.1845	0
	chr12:110698610-110698796;-	TSS	intron	2975.51	1.66907	0		chrX:47582080-47582532;+	TSS	promoter	57821.1	-4.1744	0
	chr1:109397816-109398049;-	TSS	promoter	4715.14	1.66914	0		chr1:13607171-13607309;+	TSS	CDS	429.686	-4.15312	0
	chr14:60981102-60981658;+	TSS	promoter	4015.29	1.66998	0		chr3:194489941-194490072;-	TSS	intron	399.031	-4.14495	0
	chr3:23945145-23945413;+	TSS	promoter	4253.08	1.67042	0		chr4:102345695-102345958;-	TSS	proximal	1984.61	-4.14296	0
	chr5:135399062-135399618;-	TSS	promoter	77371.9	1.67582	0		chr6:159679847-159680716;-	TSS	threeUTR	1705.69	-4.12966	0
	chr13:48412856-48413221;-	TSS	proximal	3392.66	1.67628	0		chr12:62846558-62846641;-	TSS	intron	257.921	-4.12329	0
	chr22:45240554-45241003;-	TSS	proximal	23321	1.67649	0		chr14:104695107-104695131;+	TSS	intron	471.452	-4.12225	0
	chr1:9588720-9588947;+	TSS	proximal	834.607	1.67797	0		chr6:43770134-43770331;+	TSS	promoter	1549.73	-4.11907	0
	chr17:43015387-43016171;-	TSS	threeUTR	3148.74	1.6799	0		chr1:65148075-65148324;+	TSS	promoter	1810.92	-4.08883	0
	chr14:20780890-20781383;+	TSS	proximal	5416.52	1.68456	0		chr7:106284325-106285326;-	TSS	promoter	71009.7	-4.08429	0
	chr1:16613217-16613614;-	TSS	promoter	4448.54	1.68913	0		chr3:143119662-143120026;+	TSS	promoter	1087.76	-4.08216	0
	chr14:20802531-20803194;-	TSS	promoter	470730	1.68931	0		chrX:47585202-47585331;-	TSS	intron	348.865	-4.07212	0
	chr4:139665659-139666040;+	TSS	promoter	3096.38	1.68937	0		chr6:159688070-159688442;-	TSS	CDS	1051.87	-4.06092	0
	chr6:13272551-13272913;+	TSS	promoter	4456.28	1.68955	0		chr1:161983827-161984277;-	TSS	promoter	607.19	-4.0448	0
	chr9:38392636-38392801;+	TSS	promoter	769.905	1.69013	0		chr6:159684797-159685039;-	TSS	threeUTR	3037.09	-4.04357	0
	chr14:91114041-91114302;+	TSS	promoter	7115.57	1.69241	0		chr1:161997822-161998351;-	TSS	CDS	744.77	-4.04188	0
	chr7:1940102-1940260;-	TSS	fiveUTR	1302.75	1.6956	0		chr21:29159392-29159662;+	TSS	intron	371.457	-4.03373	0
	chr9:69035725-69035941;+	TSS	promoter	708.77	1.69901	0		chr15:58138065-58138677;+	TSS	promoter	42393.3	-4.02084	0
	chr12:24948942-24949422;-	TSS	promoter	2418.18	1.70186	0		chr19:51751812-51752027;-	TSS	promoter	34178.6	-4.00329	0
	chr3:52494859-52495516;+	TSS	promoter	72635.8	1.70546	0		chr7:55538614-55538778;-	TSS	promoter	2277.88	-3.99262	0
	chr17:81035070-81035183;+	TSS	promoter	4617.79	1.70812	0		chr22:31212173-31212455;+	TSS	promoter	18373.8	-3.98361	0
	chr19:49877445-49877759;+	TSS	promoter	3239.6	1.70909	0		chr18:46072014-46072618;-	TSS	promoter	13282.2	-3.97962	0
	chr16:50266444-50266655;+	TSS	promoter	4332.3	1.70995	0		chr1:37474490-37474653;+	TSS	promoter	8961.59	-3.97501	0
	chr19:40465524-40465891;-	TSS	promoter	99450.5	1.71218	0		chr11:64878227-64878727;-	TSS	promoter	5039.13	-3.95453	0
	chr11:1752767-1753712;-	TSS	threeUTR	25512.7	1.71513	0		chr11:59290058-59290124;-	TSS	proximal	740.139	-3.92531	0
	chr20:380808-381202;+	TSS	promoter	1817.07	1.7166	0		chr14:22844341-22844515;+	TSS	CDS	333.787	-3.92197	0
	chr19:47336968-47337210;+	TSS	promoter	777.236	1.72207	0		chr12:108317764-108317972;-	TSS	promoter	561.86	-3.91529	0
	chr16:21519834-21520530;-	TSS	promoter	9685.48	1.72438	0		chr1:13583562-13584153;+	TSS	promoter	51671.9	-3.90589	0
	chr22:36506920-36507106;-	TSS	promoter	3113.83	1.72441	0		chr2:36355613-36356238;+	TSS	promoter	1179.75	-3.90573	0
	chr14:31208034-31208212;-	TSS	proximal	529.745	1.72499	0		chr14:24146301-24146417;-	TSS	promoter	314.959	-3.89766	0
	chr12:75480630-75481053;+	TSS	promoter	8594.25	1.72615	0		chr14:94390456-94390794;-	TSS	promoter	261350	-3.89672	0
	chr19:53867772-53867949;+	TSS	promoter	11923.6	1.72967	0		chr6:113855279-113855796;+	TSS	intergenic	1209.03	-3.88495	0
	chr7:149873882-149874175;+	TSS	promoter	5225.13	1.73113	0		chr11:105023133-105023251;-	TSS	promoter	425.38	-3.86584	0
	chr12:55830807-55830982;+	TSS	promoter	2317.92	1.73122	0		chr11:35230682-35231175;-	TSS	antisense	603.786	-3.86078	0
	chr8:38973917-38974300;+	TSS	proximal	2756.58	1.73366	0		chr6:159748309-159748582;-	TSS	intron	300.344	-3.8539	0
	chr17:43018589-43018823;-	TSS	proximal	1232.66	1.73759	0		chr8:81017067-81017091;+	TSS	antisense	2596.23	-3.82287	0
	chr11:1761219-1761658;-	TSS	CDS	13660.9	1.7387	0		chr19:54630237-54630632;+	TSS	promoter	31434.7	-3.82045	0
	chr5:88883029-88883319;-	TSS	promoter	1027.44	1.74078	0		chr15:58166685-58166804;+	TSS	fiveUTR	510.174	-3.8201	0
	chr6:32940730-32941133;-	TSS	promoter	190108	1.74126	0		chr10:52022087-52022112;-	TSS	antisense	530.269	-3.81904	0
	chr3:48241020-48241223;+	TSS	promoter	1219.99	1.74342	0		chr19:49896723-49897025;-	TSS	promoter	154852	-3.81838	0
	chr1:68232335-68232629;-	TSS	promoter	3546.15	1.74577	0		chr3:46207505-46207632;-	TSS	intron	739.248	-3.81687	0
	chr4:2418498-2418837;-	TSS	promoter	1127.14	1.74805	0		chr10:44889329-44889354;+	TSS	antisense	1806.74	-3.81581	0
	chr19:46788486-46788619;-	TSS	promoter	2676.38	1.75221	0		chr4:66094077-66094134;+	TSS	promoter	2611	-3.81269	0
	chr2:10302835-10303178;+	TSS	promoter	1040.38	1.75256	0		chrX:47583404-47583539;+	TSS	CDS	461.557	-3.77919	0
	chr17:62966439-62966573;+	TSS	antisense	517.159	1.75561	0		chr19:35000192-35000529;+	TSS	promoter	18952.5	-3.77858	0
	chr17:74466295-74466736;+	TSS	promoter	7045.28	1.75631	0		chr12:27332752-27332993;+	TSS	promoter	683.535	-3.76672	0
	chr11:1753989-1754177;+	TSS	antisense	6294.82	1.75844	0		chr4:138242061-138242426;-	TSS	promoter	2233.14	-3.76223	0
	chr1:148146054-148146113;+	TSS	proximal	2059.24	1.7601	0		chr5:151035576-151035712;+	TSS	antisense	691.861	-3.76151	0
	chr16:10942117-10942560;-	TSS	promoter	10309.7	1.76059	0		chr16:20900139-20900463;-	TSS	promoter	1523.72	-3.75403	0
	chr16:29613168-29613798;-	TSS	exon	2162.32	1.7624	0		chr1:84996801-84997177;-	TSS	promoter	842.095	-3.75156	0
	chr22:45213322-45213641;-	TSS	promoter	1469.68	1.76313	0		chr9:116033861-116033885;-	TSS	intergenic	518.763	-3.74174	0
	chr10:97713588-97713848;+	TSS	promoter	6667.77	1.76366	0		chr1:153357643-153357932;+	TSS	promoter	90970.1	-3.73628	0
	chr17:8249255-8249340;+	TSS	promoter	1598.52	1.76646	0		chr19:49895672-49896089;-	TSS	threeUTR	744.252	-3.7349	0
	chr1:77683286-77683548;-	TSS	promoter	421.845	1.77557	0		chr4:184855505-184855810;-	TSS	promoter	1733.87	-3.72434	0
	chr11:60184281-60184526;-	TSS	promoter	1382.74	1.77789	0		chr6:116461780-116462259;+	TSS	proximal	1953.82	-3.72059	0
	chr6:44257398-44257643;-	TSS	promoter	7593.17	1.78444	0		chr6:33143169-33143611;-	TSS	proximal	4340.83	-3.70885	0
	chr5:140547618-140547838;+	TSS	promoter	6099.33	1.7876	0		chr17:76383163-76383352;+	TSS	proximal	708.662	-3.6978	0
	chr16:87868892-87869602;-	TSS	promoter	7884.77	1.78793	0		chr7:56163111-56163221;+	TSS	promoter	10451.1	-3.66765	0
	chr11:1757294-1757562;+	TSS	antisense	5711.85	1.79502	0		chr15:27800284-27800309;+	TSS	antisense	5742.32	-3.66644	0
	chr2:74554286-74554415;+	TSS	proximal	580.368	1.79905	0		chr6:137867124-137867610;+	TSS	promoter	3752.27	-3.65384	0
	chr7:76303553-76303867;+	TSS	fiveUTR	3809.82	1.80203	0		chr2:222423885-222424211;+	TSS	proximal	835.826	-3.65381	0
	chr10:110225840-110226276;+	TSS	promoter	3641.56	1.80369	0		chr11:35229127-35229774;-	TSS	antisense	2516.96	-3.6253	0
	chr16:29806237-29807103;+	TSS	promoter	12398.5	1.80389	0		chr15:90228172-90228558;-	TSS	antisense	291.196	-3.6241	0
	chr2:127106865-127107353;-	TSS	promoter	1685.11	1.80614	0		chr15:89804490-89804615;+	TSS	antisense	875.043	-3.62036	0
	chr2:46297322-46297939;+	TSS	promoter	11052	1.8071	0		chr11:120809496-120809520;+	TSS	intron	436.278	-3.60867	0
	chr18:12068547-12068624;-	TSS	proximal	1635	1.80729	0		chrX:47584934-47585017;+	TSS	proximal	468.951	-3.60646	0
	chr15:31483540-31483567;+	TSS	antisense	856.174	1.80895	0		chr2:201129290-201130118;+	TSS	promoter	3213.67	-3.59549	0
	chr1:169711553-169711716;-	TSS	promoter	2411.21	1.81141	0		chr2:150487508-150487750;-	TSS	promoter	6006.35	-3.59085	0
	chr17:81097948-81098197;+	TSS	promoter	2071.97	1.81777	0		chr14:52314115-52315156;+	TSS	promoter	3539.66	-3.59067	0
	chr2:73214208-73214365;+	TSS	promoter	1089.21	1.81981	0		chr11:47245441-47246209;-	TSS	proximal	2952.09	-3.58963	0
	chr1:50968644-50968904;+	TSS	fiveUTR	793.121	1.82411	0		chr5:36679421-36679606;+	TSS	proximal	671.656	-3.58538	0
	chr6:166956074-166956813;-	TSS	promoter	163262	1.82477	0		chr10:5977425-5977757;-	TSS	promoter	9174.59	-3.5787	0
	chr9:133702591-133702618;+	TSS	antisense	216.035	1.82519	0		chr12:10172016-10172205;-	TSS	promoter	5984.32	-3.57839	0
	chr9:72952936-72953141;-	TSS	promoter	58983.6	1.82838	0		chr16:3046222-3046948;+	TSS	promoter	4753.86	-3.57347	0
	chr1:26317677-26318065;+	TSS	promoter	8053.72	1.83225	0		chr6:44126775-44127093;+	TSS	promoter	1354.98	-3.56772	0
	chr22:37658677-37658869;+	TSS	promoter	4677.35	1.83866	0		chr19:13795374-13795779;+	TSS	promoter	4028.27	-3.56206	0
	chr21:45542344-45542517;-	TSS	promoter	1004.31	1.84353	0		chr1:13585393-13585604;+	TSS	promoter	986.302	-3.54738	0
	chr11:57515623-57515815;-	TSS	promoter	520.379	1.84405	0		chr21:46284912-46285110;+	TSS	antisense	743.375	-3.52783	0
	chr15:50113249-50113388;-	TSS	promoter	3154.12	1.84514	0		chr12:55980788-55981069;-	TSS	promoter	1473.26	-3.52111	0
	chr15:68229500-68229784;-	TSS	promoter	9403.45	1.85148	0		chr8:89981572-89981700;-	TSS	promoter	582.844	-3.51566	0
	chr9:76459137-76459292;+	TSS	promoter	1663.98	1.85181	0		chr4:153683919-153684385;+	TSS	promoter	25711.9	-3.51559	0
	chr11:66568477-66568647;-	TSS	promoter	4959.01	1.85449	0		chr19:2041841-2042162;-	TSS	promoter	1976.63	-3.49998	0
	chr17:43018032-43018225;-	TSS	proximal	2914.58	1.85652	0		chr5:151036791-151036926;+	TSS	antisense	917.418	-3.49992	0
	chr10:13299983-13300136;-	TSS	promoter	2596.16	1.85821	0		chr17:36210781-36211378;+	TSS	promoter	16280.8	-3.49813	0
	chr5:77087142-77087390;-	TSS	promoter	6857.22	1.85922	0		chr5:151042538-151042676;+	TSS	antisense	740.9	-3.49534	0
	chr9:21802546-21802756;+	TSS	promoter	1805.27	1.86157	0		chr19:46624998-46625181;-	TSS	promoter	12692.6	-3.49163	0
	chr14:92709672-92709877;+	TSS	antisense	4239.39	1.86217	0		chr11:313991-314356;+	TSS	promoter	3176.87	-3.48501	0
	chr11:92883035-92883059;+	TSS	proximal	1210.56	1.86272	0		chr19:1155073-1155227;-	TSS	promoter	1582.07	-3.4829	0
	chr16:2205711-2205946;+	TSS	promoter	1339.85	1.86582	0		chr11:10305071-10305204;+	TSS	promoter	7714.95	-3.46112	0
	chr3:158809174-158809293;+	TSS	promoter	583.307	1.87058	0		chr14:94382588-94383246;-	TSS	CDS	2940.37	-3.45456	0
	chr11:1757322-1757645;-	TSS	CDS	5573.35	1.87103	0		chr8:143990610-143990791;-	TSS	proximal	573.573	-3.44631	0
	chr2:162073977-162074715;-	TSS	promoter	13396.9	1.87152	0		chr7:26360794-26361118;+	TSS	intron	4409.68	-3.43775	0
	chr15:85582705-85583123;+	TSS	promoter	2479.89	1.87513	0		chr6:30743690-30744720;-	TSS	promoter	30971.9	-3.43073	0
	chr3:52501162-52501800;+	TSS	CDS	954.827	1.87738	0		chr5:151039096-151039228;+	TSS	antisense	542.008	-3.42938	0
	chr11:1753799-1754165;-	TSS	promoter	40013.6	1.88268	0		chr1:65147481-65147693;+	TSS	promoter	479.761	-3.41363	0
	chrX:132488860-132489068;-	TSS	promoter	2848.22	1.88376	0		chr10:102435659-102436014;+	TSS	proximal	981.369	-3.4049	0
	chr17:77281393-77281554;+	TSS	promoter	1741.89	1.88516	0		chr2:62716780-62716878;+	TSS	intron	769.967	-3.39494	0
	chrX:53321302-53321397;-	TSS	promoter	825.531	1.88686	0		chr8:71844127-71844323;-	TSS	proximal	366.268	-3.38952	0
	chr17:43017836-43017935;-	TSS	CDS	1446.14	1.89525	0		chr14:35403148-35403406;+	TSS	antisense	2008.3	-3.37394	0
	chr3:197029761-197029903;-	TSS	promoter	2252.7	1.90097	0		chr6:159727460-159727736;+	TSS	promoter	8620.91	-3.36925	0
	chr9:129139924-129140212;+	TSS	promoter	5928.81	1.9028	0		chr22:29478038-29478151;-	TSS	promoter	251.542	-3.36238	0
	chr7:1023014-1023037;+	TSS	antisense	300.629	1.9052	0		chr9:27529647-27529894;-	TSS	promoter	696.412	-3.35174	0
	chr19:18940148-18940518;+	TSS	promoter	407.651	1.91341	0		chr19:7534155-7534239;+	TSS	promoter	383.884	-3.35157	0
	chr16:2520243-2520547;+	TSS	promoter	3340.17	1.91518	0		chr1:162000112-162000339;-	TSS	CDS	479.978	-3.34035	0
	chr9:127877648-127877779;-	TSS	promoter	419.835	1.91711	0		chr11:35138670-35139395;+	TSS	promoter	141881	-3.3399	0
	chr19:41376449-41376847;+	TSS	promoter	2530.16	1.91778	0		chr2:74421701-74421787;+	TSS	promoter	936.981	-3.33036	0
	chr1:86914603-86915109;+	TSS	promoter	7296.71	1.91823	0		chr19:54631913-54632237;+	TSS	CDS	770.896	-3.32297	0
	chr1:223712392-223712881;+	TSS	promoter	4144.25	1.92681	0		chr9:89701492-89701715;+	TSS	promoter	888.283	-3.32229	0
	chr22:45211906-45212699;-	TSS	promoter	3813.3	1.93287	0		chr10:69087979-69088241;+	TSS	promoter	168100	-3.31489	0
	chr9:129139348-129139697;+	TSS	promoter	1211.26	1.93514	0		chr19:54593457-54593805;+	TSS	promoter	39291.5	-3.3098	0
	chr19:46600946-46601441;+	TSS	promoter	117816	1.93516	0		chr14:24430820-24431064;-	TSS	promoter	1354.69	-3.29346	0
	chr3:123067011-123067182;+	TSS	promoter	1313.76	1.94161	0		chr2:118942063-118942399;+	TSS	promoter	38361.4	-3.2888	0
	chr8:141308201-141308405;-	TSS	promoter	1746.04	1.94425	0		chr3:25874015-25874040;-	TSS	proximal	807.331	-3.28671	0
	chr13:49444057-49444508;+	TSS	promoter	9538.4	1.94767	0		chr22:50532406-50532776;-	TSS	promoter	1826.99	-3.27129	0
	chr19:18203955-18204070;-	TSS	promoter	662.413	1.94853	0		chr8:56009909-56010707;-	TSS	antisense	1025.75	-3.26647	0
	chr18:32018636-32018980;+	TSS	promoter	303.564	1.95264	0		chr8:54500874-54500899;-	TSS	intergenic	1571.87	-3.26498	0
	chr13:99606613-99606753;+	TSS	promoter	1368.51	1.95412	0		chr17:70169511-70169580;+	TSS	promoter	484.49	-3.26441	0
	chr2:217817876-217818765;+	TSS	antisense	402.724	1.95658	0		chr5:151033644-151033799;-	TSS	CDS	317.968	-3.26011	0
	chr16:68245280-68245554;+	TSS	promoter	22352.3	1.9607	0		chr12:47904602-47904793;-	TSS	fiveUTR	482.855	-3.25721	0
	chr10:74151162-74151323;+	TSS	promoter	2250.16	1.96358	0		chr6:34576656-34576770;-	TSS	promoter	39459.1	-3.25467	0
	chr16:72125294-72125405;-	TSS	proximal	1695.32	1.96381	0		chr11:102874920-102875043;-	TSS	promoter	4100.7	-3.2478	0
	chr7:149696-150131;+	TSS	promoter	1024.04	1.96548	0		chr11:35229933-35231121;+	TSS	threeUTR	1374.9	-3.2475	0
	chr14:20801408-20802069;+	TSS	antisense	3954.37	1.9658	0		chr3:117278887-117278912;-	TSS	intergenic	1060.92	-3.24104	0
	chr7:1138170-1138316;-	TSS	promoter	1535.3	1.97353	0		chr3:146544411-146544792;-	TSS	promoter	15335.6	-3.2334	0
	chr13:33350328-33350796;-	TSS	promoter	3933.47	1.98919	0		chr7:44978829-44979376;-	TSS	promoter	11800.7	-3.22733	0
	chr11:64235810-64236015;+	TSS	CDS	524.042	1.99123	0		chr17:68600240-68601534;-	TSS	promoter	21909.4	-3.22096	0
	chr5:42887322-42887496;-	TSS	promoter	765.477	1.99978	0		chr16:29466750-29467190;-	TSS	proximal	1306.34	-3.22036	0
	chr4:107989770-107990079;+	TSS	promoter	3843.59	1.9999	0		chr14:35403671-35403837;+	TSS	antisense	337.467	-3.21704	0
	chr20:62952618-62952868;+	TSS	promoter	2396.36	2.00918	0		chr5:175708707-175709221;+	TSS	threeUTR	482.254	-3.21195	0
	chr17:62074813-62074837;-	TSS	intergenic	346.548	2.0181	0		chr5:151033615-151033804;+	TSS	antisense	4144.44	-3.21012	0
	chr1:109283073-109283215;-	TSS	promoter	939.292	2.01841	0		chr19:10284791-10285564;-	TSS	proximal	2745.03	-3.20837	0
	chr10:97640855-97640881;-	TSS	antisense	2904.99	2.02038	0		chr2:111120816-111120990;+	TSS	promoter	1505.61	-3.20808	0
	chr7:38311306-38311347;+	TSS	promoter	6685.61	2.02407	0		chr11:35189833-35190073;-	TSS	antisense	5674.69	-3.20691	0
	chr14:92652136-92653044;+	TSS	proximal	7656.84	2.02628	0		chr1:209651000-209651442;-	TSS	promoter	3030.95	-3.20582	0
	chr14:100065239-100065512;+	TSS	promoter	881.243	2.02698	0		chr3:99876079-99876224;-	TSS	promoter	1496.4	-3.20574	0
	chr13:64958642-64959185;-	TSS	exon	7655.8	2.02918	0		chr7:129144695-129145107;+	TSS	promoter	1300.68	-3.20164	0
	chr20:3767679-3767849;-	TSS	promoter	8329.03	2.0315	0		chr16:30206055-30206539;-	TSS	proximal	1312.78	-3.19842	0
	chr2:9423100-9423264;-	TSS	promoter	582.709	2.03158	0		chr4:74098578-74099351;-	TSS	promoter	23281.4	-3.1921	0
	chr14:92716113-92716225;-	TSS	threeUTR	5777.96	2.03234	0		chr14:22836448-22837017;+	TSS	promoter	84428.8	-3.19082	0
	chr20:36092368-36092941;+	TSS	promoter	1513.34	2.03236	0		chr19:1132106-1132403;-	TSS	promoter	3014.34	-3.18293	0
	chr2:178478508-178478611;-	TSS	promoter	583.533	2.03502	0		chr10:70233280-70233532;-	TSS	promoter	2805.07	-3.18253	0
	chr9:121499673-121499954;-	TSS	promoter	1433.26	2.03877	0		chr11:112163882-112164539;-	TSS	promoter	84633.4	-3.1815	0
	chr17:5234738-5234989;-	TSS	promoter	16372.3	2.0389	0		chr6:122789085-122789463;+	TSS	promoter	11470.3	-3.17844	0
	chr5:138465469-138465525;+	TSS	promoter	1135.12	2.04356	0		chr15:80694998-80695430;+	TSS	promoter	550.446	-3.177	0
	chr11:1754798-1755083;-	TSS	promoter	25361	2.05062	0		chr12:108630645-108630817;-	TSS	intron	672.014	-3.1762	0
	chr12:13196412-13196874;+	TSS	promoter	68501.9	2.05388	0		chr9:121356030-121356158;-	TSS	CDS	472.843	-3.17483	0
	chr6:159761919-159762139;+	TSS	promoter	2298	2.05929	0		chr3:101849316-101849636;+	TSS	promoter	1649.8	-3.17298	0
	chr10:73909136-73909261;+	TSS	promoter	267.929	2.06163	0		chr19:54280760-54281351;-	TSS	promoter	47385.5	-3.1705	0
	chr14:92732626-92732820;-	TSS	CDS	5061.9	2.08088	0		chr14:35404394-35404779;-	TSS	promoter	5024.9	-3.1641	0
	chr22:19854763-19854940;-	TSS	promoter	1376.69	2.08137	0		chr9:131598201-131598447;-	TSS	CDS	328.38	-3.15782	0
	chr14:92711848-92711952;-	TSS	threeUTR	3275.59	2.09359	0		chr15:89805319-89805468;+	TSS	antisense	797.474	-3.15478	0
	chr17:50055943-50056185;+	TSS	promoter	520.981	2.09901	0		chr1:89407545-89407761;+	TSS	promoter	2179.99	-3.15243	0
	chr19:46609122-46610449;+	TSS	threeUTR	2651.61	2.10005	0		chr11:35180274-35180411;-	TSS	antisense	946.32	-3.1518	0
	chr2:43224316-43225548;+	TSS	antisense	1007.8	2.10046	0		chr19:10283481-10283816;+	TSS	CDS	1044.35	-3.14677	0
	chr19:49513877-49514163;+	TSS	promoter	603.365	2.10102	0		chr22:36160670-36160925;-	TSS	promoter	4910.85	-3.14187	0
	chr8:22552568-22552742;-	TSS	intron	390.75	2.10142	0		chr1:44801805-44802012;+	TSS	CDS	237.78	-3.14097	0
	chr20:25058069-25058254;-	TSS	promoter	3544.74	2.10372	0		chr12:104958090-104958748;-	TSS	promoter	12138.1	-3.14084	0
	chr13:64958600-64959095;+	TSS	antisense	1541.4	2.10459	0		chr19:54643621-54643954;+	TSS	promoter	10160.3	-3.13109	0
	chr17:77487424-77487556;+	TSS	threeUTR	209.441	2.10522	0		chr11:59213381-59213583;-	TSS	proximal	3105.89	-3.12192	0
	chr2:118970090-118970343;+	TSS	CDS	481.055	2.10853	0		chr19:54271600-54271829;-	TSS	intergenic	9945.87	-3.11797	0
	chr11:914744-915334;-	TSS	promoter	6446.73	2.10998	0		chrX:47586520-47586789;-	TSS	intron	902.413	-3.11438	0
	chr12:100573661-100573860;+	TSS	promoter	1049.36	2.11715	0		chr1:89065159-89065396;-	TSS	promoter	9360.54	-3.10973	0
	chr19:35154661-35154986;+	TSS	promoter	8006.97	2.11742	0		chr9:120925935-120926240;-	TSS	fiveUTR	961.264	-3.1059	0
	chr13:48492504-48492876;-	TSS	promoter	1060.88	2.11811	0		chr17:64431369-64431645;-	TSS	intergenic	8290.59	-3.10563	0
	chr17:28405891-28406254;-	TSS	promoter	3595.55	2.12026	0		chr22:41781262-41781527;+	TSS	promoter	2375.72	-3.09534	0
	chr16:87983892-87984255;+	TSS	intron	2341.62	2.12201	0		chr19:35014201-35014374;-	TSS	antisense	247.23	-3.09096	0
	chr2:119647959-119647987;-	TSS	antisense	613.377	2.12453	0		chr15:89805968-89806812;+	TSS	antisense	1536.15	-3.09092	0
	chr19:46609122-46609541;-	TSS	antisense	1270.13	2.12569	0		chrX:37805010-37805172;-	TSS	antisense	803.31	-3.08692	0
	chr6:28136749-28137013;-	TSS	promoter	1550.9	2.12666	0		chr21:34073509-34073768;+	TSS	promoter	13695.2	-3.07888	0
	chr14:92718724-92718851;-	TSS	CDS	2433.09	2.12775	0		chr19:10284033-10284666;+	TSS	CDS	1439.85	-3.07496	0
	chr14:20781693-20782203;+	TSS	CDS	668.369	2.12936	0		chr17:64130670-64130825;-	TSS	proximal	848.177	-3.0711	0
	chr14:55138024-55138393;+	TSS	CDS	3637.67	2.13147	0		chr2:239267421-239267584;-	TSS	intron	421.569	-3.055	0
	chr7:73434044-73434069;+	TSS	CDS	2781.43	2.13316	0		chr12:62602752-62603152;+	TSS	proximal	813.849	-3.04208	0
	chr1:31372919-31373400;-	TSS	promoter	5103.98	2.1334	0		chr19:54662047-54662545;+	TSS	proximal	1965.64	-3.01671	0
	chr3:127591897-127592225;-	TSS	intron	1229.68	2.13419	0		chr14:105065253-105065584;-	TSS	promoter	4052.65	-3.01341	0
	chr10:102727547-102727769;+	TSS	threeUTR	685.231	2.13636	0		chr5:151045862-151045953;-	TSS	CDS	615.095	-3.00963	0
	chr13:48535727-48536050;-	TSS	antisense	2191.34	2.14169	0		chr14:35403153-35403463;-	TSS	promoter	527.188	-3.00153	0
	chr1:225809969-225810170;+	TSS	promoter	19527.4	2.14296	0		chr8:143018449-143018611;+	TSS	promoter	34698.1	-2.99693	0
	chr10:48804868-48805192;+	TSS	intron	607.239	2.14357	0		chr11:35176571-35176765;+	TSS	promoter	3268.05	-2.97999	0
	chr7:23274064-23275026;+	TSS	threeUTR	2645.71	2.1467	0		chr14:24634143-24634336;-	TSS	promoter	978.56	-2.96527	0
	chr19:860609-860777;+	TSS	CDS	763.788	2.15305	0		chr19:54243244-54243351;-	TSS	proximal	11828.1	-2.96389	0
	chr2:237784962-237784986;-	TSS	antisense	608.764	2.15401	0		chr2:142877554-142877739;+	TSS	promoter	23958.8	-2.96306	0
	chr20:25407604-25407828;+	TSS	promoter	784.52	2.15446	0		chr22:36930369-36930527;-	TSS	antisense	333.99	-2.95428	0
	chr2:108288724-108289072;+	TSS	promoter	4880.28	2.1591	0		chr6:116370902-116371118;+	TSS	promoter	4069.65	-2.94805	0
	chr7:23260421-23261070;+	TSS	CDS	9322.54	2.16034	0		chr10:35195092-35195211;+	TSS	promoter	3088.03	-2.94729	0
	chr12:24909606-24909830;-	TSS	intron	897.987	2.16055	0		chr19:54279790-54280115;-	TSS	CDS	1489.09	-2.93716	0
	chr2:1480120-1480144;-	TSS	intron	1936.22	2.16588	0		chr19:54279341-54279652;+	TSS	antisense	648.643	-2.93039	0
	chr1:206921835-206922049;-	TSS	promoter	1193.15	2.16601	0		chr9:5510479-5510804;+	TSS	promoter	5735.2	-2.92281	0
	chr15:50114400-50114625;-	TSS	promoter	1210.67	2.16605	0		chr19:54279344-54279651;-	TSS	proximal	1279.7	-2.91828	0
	chr12:123533410-123533792;-	TSS	promoter	465.764	2.16833	0		chr17:4786339-4786529;-	TSS	promoter	813.813	-2.91707	0
	chr16:29115959-29116267;+	TSS	intron	2381.24	2.17041	0		chr19:44888270-44888782;-	TSS	intron	528.623	-2.91272	0
	chr1:6096550-6096759;+	TSS	threeUTR	278.984	2.17982	0		chr8:26513836-26514005;-	TSS	promoter	594.486	-2.91038	0
	chr7:23260417-23260786;-	TSS	antisense	33202.2	2.18219	0		chr8:71841832-71842510;-	TSS	threeUTR	319.983	-2.89689	0
	chr2:29113996-29114310;+	TSS	proximal	3814.95	2.18509	0		chr21:43793726-43793750;+	TSS	intron	421.195	-2.89538	0
	chr22:50261522-50261844;-	TSS	promoter	825.416	2.18907	0		chr19:54206213-54206412;+	TSS	CDS	1274.84	-2.8869	0
	chr22:23299762-23299787;+	TSS	intron	1740.19	2.19464	0		chr9:5450344-5450621;+	TSS	promoter	594.86	-2.88425	0
	chr12:95943288-95943399;+	TSS	promoter	345.374	2.1958	0		chr1:156175577-156175661;-	TSS	antisense	408.592	-2.86805	0
	chr17:77451340-77451597;+	TSS	fiveUTR	3936.29	2.19673	0		chr21:33265732-33266070;+	TSS	proximal	987.037	-2.86803	0
	chr1:53278230-53278257;-	TSS	intron	2585.74	2.19749	0		chr19:44888109-44888769;+	TSS	CDS	362.395	-2.86059	0
	chr2:119431679-119431927;+	TSS	promoter	13016.4	2.19882	0		chr8:49944209-49944232;+	TSS	intron	223.992	-2.85482	0
	chr14:92748486-92748729;-	TSS	promoter	656599	2.20053	0		chr6:113873257-113873499;-	TSS	promoter	1225.67	-2.8533	0
	chr6:143060809-143060955;+	TSS	promoter	4903.44	2.20524	0		chr9:127786409-127786564;+	TSS	intron	465	-2.85268	0
	chr19:46610110-46610508;-	TSS	intron	1790.66	2.21047	0		chr11:615458-615838;-	TSS	promoter	1008.15	-2.85097	0
	chr16:28538610-28539233;-	TSS	promoter	47320	2.21095	0		chr22:36913539-36913693;+	TSS	promoter	39569.6	-2.84714	0
	chr14:55129021-55129570;+	TSS	promoter	318330	2.21623	0		chr19:10270801-10271251;+	TSS	promoter	13386.1	-2.84502	0
	chr13:48476310-48476847;+	TSS	promoter	19294.2	2.21679	0		chr5:136046843-136047014;-	TSS	antisense	848.685	-2.84382	0
	chr2:33476182-33476711;+	TSS	promoter	9451.7	2.22014	0		chr22:31107402-31107667;-	TSS	promoter	3386.97	-2.84321	0
	chr1:31413153-31413307;+	TSS	promoter	7563.31	2.22029	0		chr9:114616959-114617320;+	TSS	intron	440.887	-2.84127	0
	chr5:42811796-42812125;-	TSS	promoter	68911.2	2.22065	0		chr3:160157504-160157528;-	TSS	intron	874.091	-2.83994	0
	chr7:23256890-23257193;-	TSS	antisense	2432.89	2.22705	0		chr6:144659586-144660233;+	TSS	promoter	1296.36	-2.83919	0
	chr9:94639220-94639642;-	TSS	promoter	1836.23	2.22856	0		chr6:139291915-139292179;-	TSS	promoter	1172.6	-2.82393	0
	chr1:150268308-150268475;-	TSS	proximal	268.37	2.22917	0		chr9:33111839-33112456;+	TSS	antisense	1324.09	-2.82336	0
	chr2:38666036-38666353;+	TSS	promoter	5379.96	2.22975	0		chr11:61167276-61167668;-	TSS	intergenic	4362.08	-2.81376	0
	chr6:134174379-134174931;-	TSS	promoter	65872.1	2.23824	0		chr2:202033740-202033982;+	TSS	proximal	845.41	-2.78988	0
	chr3:184017840-184018012;-	TSS	promoter	1369.71	2.24435	0		chr1:160739171-160739388;+	TSS	promoter	5407.81	-2.78731	0
	chr10:60944650-60944764;-	TSS	proximal	685.764	2.24503	0		chr1:146311164-146311323;-	TSS	intergenic	452.813	-2.77783	0
	chr14:51860373-51860793;+	TSS	promoter	3474.11	2.24819	0		chr1:148761947-148762106;-	TSS	intergenic	452.813	-2.77783	0
	chr11:72216724-72216950;+	TSS	promoter	23911	2.24938	0		chr13:39603109-39603263;-	TSS	promoter	408.759	-2.77776	0
	chr15:74956563-74956847;-	TSS	fiveUTR	14280.5	2.25154	0		chr10:102395635-102396103;+	TSS	promoter	3851.55	-2.7776	0
	chr19:41427266-41427432;-	TSS	promoter	2969.74	2.25291	0		chr16:30761418-30761649;-	TSS	proximal	725.253	-2.77718	0
	chr17:82735541-82735687;+	TSS	promoter	1013.53	2.25846	0		chr7:2647758-2648108;+	TSS	proximal	1385.11	-2.77606	0
	chr14:92717378-92717461;-	TSS	promoter	4732.11	2.25958	0		chr5:151049822-151049948;-	TSS	promoter	507.324	-2.76847	0
	chr3:49171181-49171367;+	TSS	proximal	288.728	2.26071	0		chr13:46168466-46168684;-	TSS	promoter	14800.7	-2.75886	0
	chr2:74576861-74577073;-	TSS	promoter	870.48	2.26473	0		chr1:12125804-12126002;+	TSS	promoter	391.169	-2.75852	0
	chr10:122461400-122461697;+	TSS	promoter	1430.31	2.26499	0		chr11:35189834-35190070;+	TSS	promoter	1211.94	-2.7543	0
	chr6:134172842-134173389;-	TSS	proximal	774.36	2.26761	0		chr7:47481104-47481366;-	TSS	promoter	16225.8	-2.75426	0
	chr2:109788651-109788676;-	TSS	intergenic	2058.28	2.26761	0		chr1:120146364-120146465;-	TSS	intergenic	438.283	-2.75418	0
	chr6:73695733-73696270;+	TSS	promoter	1568.68	2.26995	0		chr15:50765771-50766004;-	TSS	proximal	668.574	-2.75345	0
	chr19:46609656-46610088;-	TSS	intron	4088.31	2.27307	0		chr11:35180269-35180432;+	TSS	promoter	1178.2	-2.75163	0
	chr3:9100710-9100863;+	TSS	promoter	370.613	2.27327	0		chr2:38077201-38077348;-	TSS	intron	1198.04	-2.75072	0
	chr12:13214548-13215896;+	TSS	threeUTR	719.53	2.29338	0		chr17:38674864-38675011;-	TSS	promoter	826.601	-2.73879	0
	chr4:158210314-158210626;+	TSS	promoter	4511.31	2.29405	0		chr19:54630898-54631111;+	TSS	proximal	1748.96	-2.73474	0
	chr2:110582816-110582841;+	TSS	intergenic	896.621	2.30533	0		chr16:55833009-55833243;-	TSS	promoter	25769.7	-2.73276	0
	chr7:23254148-23254337;+	TSS	CDS	24441.7	2.30584	0		chr8:71843662-71844102;-	TSS	proximal	4285.88	-2.72962	0
	chr1:110508155-110508290;+	TSS	intergenic	897.326	2.3067	0		chr2:176809401-176809428;+	TSS	intron	521.547	-2.72117	0
	chr19:46608196-46608342;+	TSS	threeUTR	778.914	2.30941	0		chr14:35403646-35404014;-	TSS	proximal	345.311	-2.7198	0
	chr11:62337424-62337537;+	TSS	promoter	1175.93	2.30988	0		chr19:54573286-54573340;+	TSS	promoter	4672.54	-2.71467	0
	chr16:88703543-88703736;-	TSS	promoter	700.486	2.31228	0		chr6:111605820-111606291;-	TSS	promoter	1388.69	-2.71315	0
	chrX:30600580-30600722;-	TSS	intergenic	474.081	2.31349	0		chr11:16795214-16795355;-	TSS	promoter	1077.59	-2.70767	0
	chr19:18386056-18386433;+	TSS	promoter	5858.31	2.31791	0		chr2:2321309-2321333;-	TSS	intron	1956.43	-2.70587	0
	chr4:10021284-10021568;-	TSS	promoter	8047.41	2.32837	0		chr19:10284784-10286099;+	TSS	CDS	2408.11	-2.69765	0
	chr18:23619458-23619811;-	TSS	promoter	1489.53	2.32844	0		chr15:98218446-98218469;-	TSS	intron	680.65	-2.69641	0
	chr16:67994236-67994378;-	TSS	promoter	1922.85	2.34207	0		chr17:82217799-82218113;+	TSS	intergenic	822.77	-2.69485	0
	chr18:3466217-3466358;+	TSS	promoter	597.075	2.34249	0		chr20:19934914-19935163;+	TSS	promoter	2045.18	-2.69409	0
	chr14:60982150-60982407;+	TSS	promoter	3462.96	2.34295	0		chr15:89805961-89806808;-	TSS	proximal	2597.09	-2.69389	0
	chr16:31202150-31202361;-	TSS	exon	284.047	2.35001	0		chr3:42807677-42807710;-	TSS	intron	2494.49	-2.68855	0
	chr18:6256661-6256874;+	TSS	promoter	504.313	2.35262	0		chr5:157113101-157113298;-	TSS	intron	491.248	-2.68788	0
	chr11:77066880-77067054;+	TSS	promoter	535.208	2.35931	0		chr11:71999235-71999741;+	TSS	promoter	807.802	-2.68737	0
	chr17:3892897-3893101;-	TSS	promoter	727.685	2.37051	0		chr3:45225879-45226354;-	TSS	promoter	1673.81	-2.68711	0
	chr19:18940999-18941300;-	TSS	promoter	3359.8	2.37646	0		chr6:159693567-159693741;+	TSS	antisense	251.579	-2.67577	0
	chr17:80287906-80288365;+	TSS	promoter	5107.29	2.37662	0		chr3:12497109-12497134;+	TSS	intron	2780.29	-2.67137	0
	chr6:125790850-125791062;+	TSS	promoter	1763.4	2.38668	0		chr3:119559467-119559714;-	TSS	promoter	2628.37	-2.66639	0
	chr1:6026229-6026447;+	TSS	promoter	5361.42	2.39303	0		chr2:40451524-40451715;-	TSS	intron	477.76	-2.66567	0
	chr10:97650851-97651146;+	TSS	CDS	546.297	2.39356	0		chr7:26152083-26152302;+	TSS	promoter	3809.41	-2.66117	0
	chr12:47216479-47216662;+	TSS	promoter	3911.67	2.39932	0		chr4:22626935-22626962;-	TSS	intergenic	645.612	-2.65972	0
	chr2:217906739-217907068;-	TSS	intron	2465.95	2.4019	0		chr12:47904899-47905100;-	TSS	promoter	2211.21	-2.65325	0
	chr19:46608826-46608984;+	TSS	threeUTR	940.062	2.40496	0		chr9:35618299-35618493;-	TSS	promoter	876.262	-2.64899	0
	chr14:60981538-60981751;-	TSS	proximal	927.597	2.40524	0		chr11:61966256-61967335;-	TSS	promoter	609.864	-2.64825	0
	chr6:166626924-166627403;-	TSS	promoter	8717.15	2.40598	0		chr1:37859477-37859746;-	TSS	promoter	18780.5	-2.64468	0
	chr2:37672430-37672802;-	TSS	promoter	418.931	2.40874	0		chr7:88218876-88219033;-	TSS	intron	889.754	-2.6414	0
	chr4:158805702-158805968;+	TSS	proximal	1561.3	2.42296	0		chr5:172454275-172454690;-	TSS	promoter	3692.04	-2.64097	0
	chr14:93115066-93115653;-	TSS	promoter	1942.76	2.42405	0		chr2:28395599-28395836;+	TSS	fiveUTR	1187.63	-2.63371	0
	chr11:13665939-13665963;+	TSS	intergenic	2853.4	2.42534	0		chr20:34704258-34704513;+	TSS	promoter	2331.11	-2.62625	0
	chr3:183878189-183878351;-	TSS	intron	476.427	2.42968	0		chr1:37808184-37808708;+	TSS	fiveUTR	12890.4	-2.62622	0
	chr12:110661161-110661877;-	TSS	intron	1384.32	2.43844	0		chr19:44846094-44846581;+	TSS	promoter	37018.5	-2.62274	0
	chr16:21187609-21187633;-	TSS	intergenic	250.847	2.44293	0		chr19:54278945-54279117;-	TSS	proximal	1507.08	-2.62099	0
	chr1:150282508-150282618;+	TSS	promoter	991.234	2.45544	0		chr2:40452283-40452663;-	TSS	proximal	987.041	-2.61334	0
	chr10:89251685-89252085;-	TSS	promoter	39061	2.45547	0		chr12:7483344-7483673;-	TSS	promoter	393.859	-2.61224	0
	chr3:38346747-38346886;+	TSS	promoter	717.993	2.45753	0		chr19:54278372-54278565;-	TSS	CDS	504.344	-2.60001	0
	chr7:23259957-23260208;+	TSS	CDS	12748.3	2.45875	0		chr20:35171945-35172161;+	TSS	promoter	1221.7	-2.59565	0
	chr3:51975001-51975245;+	TSS	promoter	1292.13	2.46233	0		chr4:140756740-140757122;-	TSS	proximal	5649.49	-2.59157	0
	chr9:79209708-79209732;+	TSS	intergenic	580.729	2.47441	0		chr8:76700054-76700080;+	TSS	intron	686.38	-2.58855	0
	chr7:23246572-23247109;+	TSS	promoter	3768218	2.48928	0		chr19:43656477-43656645;-	TSS	promoter	956.258	-2.58399	0
	chr21:44761039-44761066;-	TSS	intergenic	4035.52	2.48938	0		chr21:33324351-33324559;+	TSS	promoter	748.918	-2.58266	0
	chr11:1754904-1755032;+	TSS	antisense	9420.01	2.50486	0		chr9:121370126-121370431;-	TSS	promoter	68307.6	-2.57049	0
	chr4:83334639-83335043;-	TSS	promoter	13189.5	2.50858	0		chr16:3065588-3065697;+	TSS	promoter	3293.07	-2.56476	0
	chr11:72218025-72218127;+	TSS	proximal	390.198	2.51105	0		chr7:100389886-100390099;+	TSS	CDS	1684.92	-2.5629	0
	chr19:11578842-11579174;-	TSS	promoter	29178	2.51163	0		chr19:54313009-54313253;-	TSS	promoter	11455.3	-2.55033	0
	chr13:41457427-41457655;+	TSS	promoter	3629.4	2.51638	0		chr19:54278373-54278568;+	TSS	antisense	429.697	-2.54849	0
	chr1:7784238-7784470;+	TSS	promoter	560.584	2.51778	0		chr16:20900618-20900943;+	TSS	promoter	1383.46	-2.52926	0
	chr13:98142519-98142716;+	TSS	promoter	727.03	2.51991	0		chr15:50119171-50119552;-	TSS	promoter	1136.41	-2.52806	0
	chr1:19081347-19081739;-	TSS	proximal	2093.63	2.52034	0		chr6:18387305-18387625;+	TSS	promoter	6302.03	-2.52735	0
	chr2:43226288-43226688;-	TSS	promoter	5133.58	2.54338	0		chr14:61727451-61727656;+	TSS	CDS	285.358	-2.51883	0
	chr13:113863895-113864151;-	TSS	promoter	10432.5	2.54668	0		chr15:89803649-89803791;+	TSS	antisense	375.895	-2.51814	0
	chr10:60943973-60944346;-	TSS	promoter	1955.67	2.55231	0		chr19:45001365-45001619;+	TSS	promoter	1612.59	-2.51024	0
	chr1:1778306-1778534;-	TSS	promoter	898.849	2.56051	0		chr3:171460011-171460511;-	TSS	promoter	1599.23	-2.50461	0
	chr11:27472663-27472901;-	TSS	promoter	2657.59	2.56102	0		chr2:69938161-69938639;-	TSS	antisense	785.222	-2.50133	0
	chr19:941118-941404;+	TSS	intron	473.73	2.56223	0		chr6:2903195-2903388;-	TSS	promoter	4563.77	-2.49582	0
	chr9:107489684-107489838;-	TSS	promoter	1373.14	2.56336	0		chr5:151850536-151850632;-	TSS	intron	953.952	-2.4947	0
	chr7:23256869-23257459;+	TSS	CDS	27240.6	2.56848	0		chr12:101877222-101877919;+	TSS	promoter	14208.3	-2.48896	0
	chr6:25452118-25452335;-	TSS	promoter	564.801	2.5781	0		chr3:49020357-49020496;+	TSS	promoter	680.163	-2.48664	0
	chr7:23253170-23253464;+	TSS	CDS	32594.2	2.57903	0		chr4:11428675-11429170;-	TSS	promoter	6314.77	-2.48272	0
	chr11:117185897-117186190;+	TSS	promoter	2195.84	2.57933	0		chr13:42992104-42992373;-	TSS	promoter	3181.57	-2.48203	0
	chr19:35346571-35347066;-	TSS	antisense	409.174	2.58435	0		chr6:3063963-3064015;+	TSS	promoter	4566.86	-2.47871	0
	chr21:5101656-5102125;+	TSS	antisense	2931.69	2.586	0		chr21:17612699-17613016;-	TSS	promoter	1104.96	-2.46917	0
	chr16:23678772-23679010;+	TSS	promoter	637.199	2.59137	0		chr21:38805851-38806155;+	TSS	promoter	9941.19	-2.46832	0
	chr6:42923863-42924096;+	TSS	intron	5189.59	2.5983	0		chr5:136054713-136054857;-	TSS	antisense	389.8	-2.46594	0
	chr3:13420201-13420407;-	TSS	promoter	1942.94	2.59865	0		chr13:24270687-24270878;+	TSS	promoter	801.689	-2.46345	0
	chr11:2444936-2445219;+	TSS	promoter	621.97	2.60394	0		chr13:23805005-23805029;+	TSS	antisense	523.671	-2.46225	0
	chr10:103850625-103850752;-	TSS	intron	1180.05	2.61185	0		chr15:89814668-89815186;-	TSS	promoter	18231.7	-2.4613	0
	chr21:44159799-44160422;-	TSS	promoter	2668.09	2.61555	0		chr17:38705591-38705710;+	TSS	promoter	279.358	-2.46034	0
	chr2:231395439-231395839;+	TSS	promoter	4792.65	2.62023	0		chr22:38872131-38872354;-	TSS	promoter	3418.08	-2.45254	0
	chr19:48636859-48637746;-	TSS	promoter	18419.4	2.63156	0		chr5:136028742-136029191;+	TSS	promoter	222111	-2.44464	0
	chr12:121467166-121467403;-	TSS	exon	1043.4	2.63324	0		chr16:2830161-2830327;+	TSS	promoter	867	-2.44149	0
	chr6:109009400-109009617;-	TSS	promoter	2422.44	2.63641	0		chr17:76500843-76501517;-	TSS	promoter	22519.2	-2.43372	0
	chr5:74640345-74640940;-	TSS	promoter	7850.1	2.63789	0		chr19:10568721-10569026;-	TSS	promoter	665.905	-2.43016	0
	chr15:90915905-90916159;+	TSS	promoter	674.135	2.64408	0		chr22:28742615-28742755;+	TSS	promoter	494.314	-2.42646	0
	chr22:50525474-50525658;-	TSS	promoter	501.587	2.64706	0		chr11:57598007-57598310;+	TSS	promoter	8976.81	-2.42486	0
	chr7:128940726-128940873;+	TSS	promoter	928.17	2.64945	0		chr11:73597924-73598260;-	TSS	promoter	2627.31	-2.42429	0
	chr11:121452039-121452387;+	TSS	promoter	1628.78	2.65165	0		chr17:28718125-28718276;-	TSS	promoter	1689.52	-2.42309	0
	chr17:10198183-10198927;-	TSS	proximal	11695.6	2.66156	0		chr7:150800321-150801894;+	TSS	promoter	56846.5	-2.4213	0
	chr14:92714381-92714456;+	TSS	antisense	1005.61	2.66256	0		chr1:40344685-40344895;+	TSS	promoter	3985.23	-2.41883	0
	chr1:226726595-226726619;+	TSS	antisense	2729.08	2.66261	0		chr13:99312658-99312883;+	TSS	promoter	541.966	-2.41229	0
	chr3:32106503-32106728;+	TSS	promoter	1225.04	2.66352	0		chr16:57802328-57802772;-	TSS	promoter	7827.9	-2.41025	0
	chr2:181457222-181457698;+	TSS	promoter	1929.44	2.66451	0		chr11:47257520-47258372;+	TSS	promoter	18375.3	-2.40885	0
	chr12:4567618-4568005;+	TSS	proximal	2230.08	2.66705	0		chr1:151346755-151347071;-	TSS	promoter	515.437	-2.40117	0
	chr1:223143195-223143320;-	TSS	promoter	2115.91	2.68166	0		chr4:78645775-78646289;+	TSS	promoter	12986.9	-2.39955	0
	chr2:37671432-37671713;-	TSS	fiveUTR	691.715	2.68516	0		chr18:55321670-55321891;-	TSS	promoter	1216.44	-2.39831	0
	chr1:108050295-108050555;+	TSS	promoter	609.464	2.68924	0		chr22:50528733-50529315;+	TSS	antisense	1022.54	-2.39275	0
	chr7:73842478-73842561;-	TSS	promoter	512.761	2.68939	0		chr12:6821726-6821883;+	TSS	promoter	612.335	-2.38743	0
	chr5:148826582-148826691;+	TSS	fiveUTR	1589.75	2.69477	0		chr5:136052911-136053144;+	TSS	proximal	759.048	-2.38683	0
	chr12:9109869-9110040;-	TSS	threeUTR	339.968	2.69631	0		chr8:55879718-55880151;+	TSS	promoter	15310.2	-2.38418	0
	chr22:46620129-46620543;+	TSS	proximal	11148.8	2.71265	0		chr6:89080681-89081039;+	TSS	promoter	16217	-2.38387	0
	chr21:42534520-42534722;-	TSS	antisense	602.478	2.71556	0		chr6:31615815-31616234;+	TSS	promoter	2618.55	-2.38313	0
	chr1:225828727-225828913;+	TSS	promoter	654.856	2.71739	0		chr19:54223469-54223738;-	TSS	promoter	8525.73	-2.38101	0
	chr1:12617547-12618411;-	TSS	proximal	15744	2.72179	0		chr19:54663615-54664037;+	TSS	CDS	10181.3	-2.37652	0
	chr8:37695679-37695942;+	TSS	promoter	2921.62	2.73049	0		chr19:54280447-54280726;-	TSS	proximal	8087.69	-2.36959	0
	chr1:84827977-84828003;+	TSS	antisense	365.861	2.73259	0		chr1:180154733-180155215;+	TSS	promoter	102128	-2.36344	0
	chr3:126524029-126524447;+	TSS	promoter	11721.3	2.73286	0		chr2:167756751-167756775;+	TSS	intergenic	530.738	-2.36172	0
	chr9:137423196-137423667;+	TSS	promoter	1656.86	2.73634	0		chr14:61695329-61695864;+	TSS	promoter	39899.9	-2.36123	0
	chr8:16192597-16192960;-	TSS	promoter	21572	2.74646	0		chr5:136046278-136047020;+	TSS	proximal	3493.25	-2.35993	0
	chr5:102865759-102866228;+	TSS	promoter	1044.12	2.75154	0		chr13:44436514-44436977;-	TSS	promoter	6886.58	-2.35939	0
	chr16:68259149-68260160;+	TSS	CDS	622.718	2.75159	0		chr9:121340766-121341415;-	TSS	CDS	1167.91	-2.35705	0
	chr22:44172849-44173284;+	TSS	promoter	4895.83	2.75438	0		chr9:935026-935050;-	TSS	antisense	1505.18	-2.35138	0
	chr7:23269963-23270200;+	TSS	promoter	1012.75	2.76103	0		chr19:44748464-44749051;+	TSS	promoter	19070.9	-2.35058	0
	chr10:92689850-92690053;+	TSS	promoter	4187.68	2.76686	0		chr12:123436278-123436753;-	TSS	fiveUTR	4174.07	-2.34466	0
	chr19:35267169-35267399;+	TSS	CDS	384.319	2.77438	0		chr8:143992441-143992615;+	TSS	CDS	1047.33	-2.34145	0
	chr2:136759662-136759686;-	TSS	intergenic	322.858	2.77576	0		chr10:102394458-102394634;+	TSS	promoter	1958.16	-2.33282	0
	chr2:231198602-231198892;+	TSS	promoter	769.483	2.77675	0		chr20:13679396-13679438;+	TSS	intergenic	421.382	-2.33139	0
	chr11:1761808-1762855;-	TSS	promoter	2093.65	2.78218	0		chr19:49635372-49635664;+	TSS	antisense	366.209	-2.33025	0
	chr20:63235856-63236048;+	TSS	promoter	1547.73	2.78356	0		chr17:4735094-4735511;+	TSS	antisense	1853.79	-2.32716	0
	chr7:128031966-128032159;-	TSS	promoter	941.032	2.79246	0		chr22:50529454-50530522;-	TSS	promoter	21796	-2.32378	0
	chr2:125578302-125578328;-	TSS	intergenic	555.693	2.79567	0		chr1:155859353-155859684;+	TSS	promoter	9746.74	-2.32288	0
	chr19:33302324-33302563;-	TSS	promoter	2248.77	2.79668	0		chr19:6530922-6531204;+	TSS	promoter	1464.26	-2.32126	0
	chr6:8888252-8888276;-	TSS	antisense	368.683	2.80618	0		chr11:47261075-47261452;-	TSS	antisense	1147.78	-2.31984	0
	chr2:39437354-39437492;+	TSS	promoter	435.141	2.8108	0		chr7:100399701-100399956;-	TSS	antisense	6073.64	-2.31458	0
	chr10:100291306-100291632;-	TSS	threeUTR	489.642	2.81638	0		chr17:76481375-76481546;+	TSS	antisense	587.098	-2.3131	0
	chr5:14871530-14871907;-	TSS	promoter	532.421	2.82124	0		chrX:101780474-101780656;-	TSS	promoter	1855.6	-2.30986	0
	chr19:3786174-3786434;-	TSS	promoter	3047.59	2.82619	0		chr1:182384253-182384727;+	TSS	antisense	7370.3	-2.309	0
	chr4:140154075-140154328;-	TSS	promoter	735.322	2.84387	0		chr14:75578577-75578723;+	TSS	promoter	738.278	-2.30737	0
	chr15:45378384-45378619;-	TSS	promoter	11953.3	2.84901	0		chr9:93134479-93134696;-	TSS	proximal	1113.43	-2.30464	0
	chr2:229271143-229271381;-	TSS	promoter	642.363	2.85982	0		chr3:196081836-196082171;-	TSS	promoter	100735	-2.30438	0
	chr17:40062790-40063210;+	TSS	promoter	2961.82	2.8799	0		chr5:136047273-136047424;+	TSS	promoter	560.191	-2.29886	0
	chr16:67999405-67999547;-	TSS	promoter	1432.61	2.88156	0		chr10:30433916-30434288;+	TSS	promoter	3134.48	-2.2964	0
	chr6:20212360-20212557;-	TSS	promoter	369.933	2.88724	0		chr9:91423657-91423946;-	TSS	promoter	1663.8	-2.29466	0
	chr11:1761308-1761475;+	TSS	exon	655.396	2.89497	0		chr11:320567-320977;-	TSS	promoter	63518.7	-2.29378	0
	chr16:67164671-67164883;+	TSS	promoter	1138.77	2.89985	0		chr13:50714938-50715210;-	TSS	intron	784.87	-2.29274	0
	chr17:78925726-78925975;-	TSS	proximal	466.462	2.90031	0		chr13:33285680-33285809;-	TSS	promoter	461.987	-2.29154	0
	chr19:48933627-48933745;+	TSS	promoter	1195.98	2.90363	0		chr4:165279610-165279711;-	TSS	promoter	845.775	-2.28929	0
	chr16:726881-727909;+	TSS	promoter	3155.27	2.90672	0		chr16:30473939-30474134;+	TSS	promoter	830.422	-2.28727	0
	chr2:195657083-195657420;+	TSS	promoter	3812.67	2.90971	0		chr7:17298558-17299052;+	TSS	promoter	6489.51	-2.28309	0
	chr5:111757534-111757820;-	TSS	promoter	477.211	2.91348	0		chr16:30659829-30660010;+	TSS	promoter	443.35	-2.27639	0
	chr15:40763995-40764198;+	TSS	promoter	5228.95	2.91617	0		chr6:44265086-44265676;-	TSS	promoter	11530.4	-2.27501	0
	chr14:54566045-54566270;+	TSS	proximal	1722.92	2.91743	0		chrX:37779819-37780126;+	TSS	promoter	106485	-2.27338	0
	chr2:134718873-134719307;-	TSS	promoter	545.408	2.93017	0		chr16:50742392-50742527;+	TSS	proximal	590.353	-2.27322	0
	chr4:88678968-88678994;-	TSS	antisense	5347.9	2.93107	0		chr5:135452219-135452476;-	TSS	promoter	4318.82	-2.27139	0
	chr8:1755710-1756045;+	TSS	promoter	1044.9	2.9369	0		chr22:50531306-50531870;+	TSS	antisense	418.187	-2.26545	0
	chr19:17469950-17470113;+	TSS	proximal	446.873	2.95038	0		chr1:1019848-1020374;+	TSS	promoter	7331.78	-2.26465	0
	chr5:1563992-1564286;-	TSS	intergenic	479.984	2.95874	0		chr12:8123565-8124204;+	TSS	promoter	6577.72	-2.26039	0
	chr19:35319187-35319479;+	TSS	promoter	2760.73	2.96934	0		chr17:34285705-34285769;+	TSS	promoter	4100.94	-2.25644	0
	chr1:204494619-204494855;-	TSS	promoter	698.529	2.97541	0		chr12:66188889-66189437;+	TSS	promoter	9607.73	-2.25318	0
	chr19:11576893-11577801;-	TSS	promoter	75008.4	2.98435	0		chr1:27882090-27882650;+	TSS	proximal	1127.31	-2.25049	0
	chr13:80340760-80341175;-	TSS	promoter	861.468	2.99632	0		chr19:54594027-54594277;+	TSS	intron	2976.64	-2.24086	0
	chr11:125083813-125083866;+	TSS	promoter	221.6	3.00224	0		chr4:184825892-184826146;-	TSS	promoter	38230.6	-2.24069	0
	chr1:84144218-84144548;+	TSS	promoter	5103.46	3.01119	0		chr5:40679789-40680530;+	TSS	promoter	32901.8	-2.2378	0
	chr11:62556204-62556276;-	TSS	promoter	708.578	3.0153	0		chr11:2269771-2270242;-	TSS	CDS	1922.38	-2.23744	0
	chr8:119416290-119416577;+	TSS	promoter	1449.47	3.01955	0		chr1:180190383-180190577;+	TSS	CDS	364.428	-2.23638	0
	chr14:54567023-54567236;+	TSS	promoter	949.621	3.03118	0		chr19:49458352-49458678;+	TSS	intron	1840.61	-2.23624	0
	chr17:19533636-19534073;+	TSS	promoter	5427.31	3.0354	0		chr9:33113793-33113881;-	TSS	CDS	495.829	-2.22401	0
	chr10:49188294-49188444;-	TSS	promoter	3397.15	3.03567	0		chr8:131590704-131590730;+	TSS	intergenic	6799.58	-2.22303	0
	chr1:169106262-169106951;+	TSS	proximal	22942.2	3.03924	0		chr2:38075693-38076979;-	TSS	promoter	29800.9	-2.21868	0
	chr20:34874900-34875129;+	TSS	promoter	9565.54	3.04065	0		chr11:35618188-35618520;+	TSS	promoter	753.546	-2.2132	0
	chr12:57230013-57230241;+	TSS	promoter	1352.46	3.05139	0		chr9:111038346-111039246;-	TSS	proximal	3523.39	-2.21281	0
	chr7:129828558-129828582;+	TSS	intergenic	406.776	3.0629	0		chr1:156154385-156154864;+	TSS	proximal	45547.3	-2.21253	0
	chr7:23269966-23270169;-	TSS	antisense	685.54	3.07343	0		chr7:76959755-76960287;+	TSS	promoter	3245.84	-2.21245	0
	chr16:29678961-29679213;+	TSS	promoter	10478.9	3.08517	0		chr7:76461642-76462174;+	TSS	promoter	3248.49	-2.21226	0
	chr6:169987433-169987457;+	TSS	intergenic	396.677	3.0858	0		chr9:33166772-33167396;-	TSS	promoter	9682.14	-2.20429	0
	chr22:31292300-31292588;-	TSS	promoter	4385.14	3.10316	0		chr20:46118240-46118378;+	TSS	promoter	13411	-2.20259	0
	chr11:72217307-72217406;+	TSS	intron	1989.32	3.10546	0		chr7:76980755-76980958;-	TSS	antisense	506.123	-2.19732	0
	chr19:35329136-35329234;+	TSS	promoter	2641.18	3.10715	0		chr3:172344085-172344259;+	TSS	CDS	268.564	-2.19616	0
	chr12:6631585-6631685;-	TSS	promoter	857.46	3.10722	0		chr2:119223575-119223914;+	TSS	promoter	5968.12	-2.19614	0
	chr5:67196635-67196807;-	TSS	promoter	4295.45	3.11728	0		chr1:37793964-37794223;+	TSS	proximal	381.783	-2.19155	0
	chr3:12287833-12288178;+	TSS	promoter	856.243	3.11782	0		chr11:47499493-47499874;-	TSS	promoter	1590.94	-2.18916	0
	chr17:40100390-40100775;-	TSS	promoter	1428.75	3.13049	0		chr1:31937735-31937931;-	TSS	promoter	846.617	-2.17703	0
	chr7:21945800-21946005;-	TSS	promoter	300.195	3.1311	0		chr19:35282114-35282711;+	TSS	promoter	35740.3	-2.17617	0
	chr20:3340503-3340662;-	TSS	CDS	316.159	3.15567	0		chr19:44759426-44759587;-	TSS	antisense	1389.81	-2.16551	0
	chr3:12967581-12967736;-	TSS	promoter	1113.18	3.1578	0		chr2:40451776-40452257;-	TSS	promoter	935.502	-2.16291	0
	chr17:62627534-62627826;+	TSS	promoter	5644.87	3.15996	0		chr17:4739258-4740046;+	TSS	proximal	2397.54	-2.16205	0
	chr12:6199807-6200574;+	TSS	promoter	35600.6	3.17314	0		chr6:30684409-30685698;+	TSS	antisense	2756.53	-2.1572	0
	chr14:105024878-105025142;-	TSS	intergenic	585.443	3.17357	0		chr10:73808310-73808732;+	TSS	antisense	458.139	-2.15612	0
	chr1:25875489-25875754;-	TSS	intergenic	819.774	3.17686	0		chr17:4738415-4738674;-	TSS	promoter	462.585	-2.15589	0
	chr11:36376296-36376742;+	TSS	promoter	2688.53	3.18169	0		chr20:4015386-4015709;-	TSS	promoter	493.703	-2.15307	0
	chr11:61342461-61342636;-	TSS	promoter	606.605	3.19976	0		chr1:160711670-160711978;-	TSS	promoter	50652.3	-2.15089	0
	chr19:825005-825182;+	TSS	promoter	397.09	3.2169	0		chr4:157110705-157110729;-	TSS	antisense	595.411	-2.15021	0
	chr3:122077782-122077963;+	TSS	promoter	667.236	3.2367	0		chr12:108205977-108206001;+	TSS	intron	1057.49	-2.14965	0
	chr15:59611824-59611940;+	TSS	promoter	203.8	3.24801	0		chr7:140177047-140177514;+	TSS	exon	1358.89	-2.14927	0
	chr11:130159717-130160060;+	TSS	promoter	5534.78	3.26667	0		chr1:182385355-182385562;+	TSS	antisense	2161.21	-2.14699	0
	chr19:1401452-1401566;-	TSS	promoter	604.282	3.26818	0		chr19:43670068-43670419;-	TSS	promoter	112924	-2.14583	0
	chr10:89223687-89223836;-	TSS	CDS	643.417	3.29788	0		chr17:34255161-34256424;+	TSS	promoter	1237598	-2.14551	0
	chr17:32877019-32877237;-	TSS	promoter	1313.92	3.31625	0		chr17:7884724-7885015;+	TSS	promoter	3216.41	-2.14526	0
	chr1:111503007-111503919;-	TSS	promoter	9683.05	3.31822	0		chr11:10484814-10485046;-	TSS	antisense	644.929	-2.1363	0
	chr13:75482117-75482190;-	TSS	promoter	544.631	3.31925	0		chr1:150807142-150807442;-	TSS	proximal	572.635	-2.13613	0
	chrX:38220765-38220987;-	TSS	promoter	2098.1	3.32666	0		chr1:7940786-7940894;-	TSS	promoter	2687.41	-2.12774	0
	chr22:26481764-26482281;-	TSS	fiveUTR	1027.19	3.33009	0		chr2:9003629-9004006;-	TSS	promoter	552.143	-2.12101	0
	chr8:26609997-26610107;+	TSS	intron	376.507	3.3366	0		chr11:60282452-60282773;+	TSS	intron	3453.34	-2.12086	0
	chr8:63803656-63803686;-	TSS	intron	373.3	3.3568	0		chr22:37805178-37805636;+	TSS	fiveUTR	19243.2	-2.12058	0
	chr2:118969058-118969251;+	TSS	fiveUTR	9550.41	3.35776	0		chr7:44748787-44748993;+	TSS	promoter	2726.91	-2.11162	0
	chr11:125081753-125081924;+	TSS	CDS	273.472	3.36698	0		chr4:140755914-140756696;-	TSS	promoter	8954.53	-2.10864	0
	chr20:3306917-3307286;-	TSS	intron	508.342	3.36706	0		chr16:27402151-27402378;+	TSS	promoter	1756.74	-2.1085	0
	chr11:125088083-125088699;-	TSS	antisense	402.289	3.37232	0		chr19:45792645-45792882;-	TSS	promoter	2052.82	-2.10849	0
	chr18:62325225-62325427;+	TSS	promoter	1317.6	3.37281	0		chr1:206470398-206470708;+	TSS	promoter	6188.51	-2.10398	0
	chr10:103855439-103855794;-	TSS	promoter	491.044	3.38705	0		chr1:145232829-145233215;+	TSS	promoter	16876.4	-2.10083	0
	chr8:103140527-103140920;+	TSS	promoter	1269.37	3.3915	0		chr1:160213704-160214576;-	TSS	antisense	1784.61	-2.10039	0
	chr20:43666976-43667151;+	TSS	promoter	796.922	3.40195	0		chr12:6935630-6936067;-	TSS	antisense	307.861	-2.09918	0
	chr13:25017403-25017437;-	TSS	antisense	649.349	3.41306	0		chrX:30653340-30653669;+	TSS	promoter	2400.82	-2.09716	0
	chr11:74085479-74085709;-	TSS	promoter	1089.01	3.43293	0		chr1:161631006-161631252;-	TSS	promoter	86944.3	-2.09222	0
	chr12:102480319-102480702;-	TSS	promoter	7012.62	3.43661	0		chr16:80804404-80804639;-	TSS	promoter	2139.86	-2.09142	0
	chr11:1891769-1892264;-	TSS	promoter	4297.99	3.43787	0		chr1:159826611-159826977;+	TSS	promoter	94008	-2.08431	0
	chr22:16595488-16595551;-	TSS	promoter	2091.99	3.43815	0		chr4:119394945-119395023;-	TSS	exon	688.834	-2.07763	0
	chr1:36306310-36306493;+	TSS	promoter	477.092	3.44087	0		chr12:120224646-120224768;-	TSS	promoter	1335.65	-2.07666	0
	chr13:73101024-73101050;-	TSS	promoter	2104.71	3.44856	0		chr1:32964701-32964939;-	TSS	proximal	9141.1	-2.07292	0
	chr15:85415164-85415190;+	TSS	promoter	2104.71	3.44856	0		chr11:615877-616084;-	TSS	promoter	12819.8	-2.06984	0
	chr8:85463850-85464102;+	TSS	promoter	3740.03	3.46619	0		chr1:159832818-159833176;+	TSS	promoter	864.28	-2.069	0
	chr11:1883935-1884029;-	TSS	antisense	571.163	3.47123	0		chr2:69914992-69915471;+	TSS	promoter	42618	-2.06609	0
	chr8:81483111-81483284;-	TSS	promoter	853.806	3.49209	0		chr12:7503436-7503914;-	TSS	promoter	132797	-2.06321	0
	chr11:933366-933649;+	TSS	promoter	2055.28	3.50051	0		chr7:76482512-76483134;-	TSS	antisense	1460.71	-2.06252	0
	chr7:36153168-36153316;+	TSS	promoter	1105.07	3.50311	0		chr1:161549641-161550155;-	TSS	promoter	102426	-2.05703	0
	chr19:35155076-35155391;+	TSS	fiveUTR	4440.63	3.50433	0		chr11:127941537-127941814;-	TSS	proximal	9986.47	-2.05529	0
	chr11:125062948-125063443;+	TSS	promoter	57004.2	3.51278	0		chr1:153986090-153986400;-	TSS	promoter	10723.9	-2.04977	0
	chr5:76958572-76958664;+	TSS	promoter	517.359	3.51352	0		chr11:47243239-47243322;+	TSS	antisense	1002.65	-2.04826	0
	chr6:47309727-47310036;-	TSS	promoter	2114.3	3.51859	0		chr16:65094605-65094630;-	TSS	exon	791.048	-2.04556	0
	chr1:45491011-45491206;-	TSS	promoter	1060.72	3.52294	0		chr11:61092313-61092544;-	TSS	intergenic	1206.58	-2.04419	0
	chr4:42656823-42657230;-	TSS	promoter	3806.11	3.53483	0		chr3:130850381-130850867;+	TSS	promoter	4443.94	-2.03676	0
	chr1:206003251-206003584;-	TSS	promoter	13267.3	3.53704	0		chr12:92145412-92145899;-	TSS	promoter	8815.46	-2.03538	0
	chr6:41163040-41163356;-	TSS	promoter	94062.8	3.54775	0		chr3:187737584-187738084;-	TSS	promoter	4709.31	-2.03313	0
	chrX:12866937-12867109;+	TSS	promoter	1862.53	3.55536	0		chr11:47247967-47248971;-	TSS	promoter	95434.3	-2.02835	0
	chr17:45413383-45413408;+	TSS	antisense	392.442	3.55692	0		chr19:51630089-51630503;-	TSS	fiveUTR	27426.2	-2.02796	0
	chr8:86098706-86099102;+	TSS	promoter	36598.8	3.56657	0		chr19:51646513-51646927;-	TSS	promoter	27426.2	-2.02796	0
	chr15:22714576-22714625;+	TSS	proximal	938.514	3.5769	0		chr1:11664009-11664464;+	TSS	promoter	9614.81	-2.02306	0
	chr8:16150227-16150317;-	TSS	threeUTR	864.766	3.57991	0		chr10:119873483-119873697;-	TSS	promoter	1008.95	-2.02167	0
	chr20:48854004-48854130;-	TSS	intergenic	381.606	3.59277	0		chr9:34917042-34917084;+	TSS	proximal	1878.5	-2.01871	0
	chrX:1536970-1537581;-	TSS	promoter	6734.11	3.60471	0		chr8:143990977-143992404;+	TSS	promoter	13024.6	-2.01648	0
	chr16:21756921-21757414;+	TSS	threeUTR	6247.25	3.60665	0		chr16:70438970-70439294;-	TSS	promoter	1036.54	-2.0133	0
	chr16:22573061-22573554;+	TSS	exon	6247.25	3.60665	0		chr13:46387140-46387634;-	TSS	promoter	1355.13	-2.01279	0
	chr8:16140662-16141049;+	TSS	antisense	1031.31	3.61829	0		chr19:49932429-49932733;-	TSS	intron	895.992	-2.01024	0
	chr15:101489553-101489938;-	TSS	promoter	1792.8	3.626	0		chr14:24146463-24146826;-	TSS	promoter	12076.8	-2.00986	0
	chr6:132798259-132798703;-	TSS	promoter	12700.5	3.63337	0		chr3:186108937-186109248;-	TSS	promoter	6109.81	-2.00722	0
	chr10:116960133-116960247;-	TSS	CDS	1961.61	3.64364	0		chr1:156156387-156156578;+	TSS	promoter	327.805	-2.00556	0
	chr16:68037991-68038144;+	TSS	promoter	322.551	3.65299	0		chr17:29180341-29180482;-	TSS	promoter	1127.1	-2.00246	0
	chr11:414923-415075;-	TSS	promoter	1578.1	3.6712	0		chr2:219543529-219543953;-	TSS	promoter	1726.18	-1.99818	0
	chr17:77450520-77450788;+	TSS	promoter	1133.07	3.67124	0		chr18:9102556-9102800;+	TSS	promoter	6030.83	-1.99808	0
	chr11:1840030-1840438;+	TSS	promoter	1694.63	3.6738	0		chr2:201132741-201133006;+	TSS	promoter	401.5	-1.99162	0
	chr19:18418654-18419110;+	TSS	proximal	459.129	3.6822	0		chr7:157336970-157337145;+	TSS	promoter	10210.9	-1.99156	0
	chr17:80219594-80220051;+	TSS	proximal	2439.77	3.68271	0		chr16:81445173-81445540;+	TSS	promoter	1110.84	-1.98791	0
	chr19:2721316-2721481;-	TSS	promoter	528.965	3.68471	0		chr2:162318992-162319173;+	TSS	promoter	671.906	-1.987	0
	chr11:128904558-128904771;-	TSS	proximal	1012.29	3.70996	0		chr20:32051409-32051749;+	TSS	proximal	1700.22	-1.98172	0
	chr8:80873794-80874637;-	TSS	proximal	1147.72	3.71335	0		chr11:114703884-114703910;+	TSS	intron	1301.15	-1.97659	0
	chr8:22549881-22549973;+	TSS	exon	460.991	3.72142	0		chr17:28576805-28576956;-	TSS	promoter	2311.24	-1.97216	0
	chr5:88678834-88678858;+	TSS	intron	225.13	3.73321	0		chr19:12791727-12793015;-	TSS	intron	3238.87	-1.9702	0
	chr6:41161267-41161613;-	TSS	CDS	522.943	3.73746	0		chr8:143989962-143990487;+	TSS	promoter	154376	-1.96922	0
	chr18:77112567-77112786;+	TSS	promoter	420.366	3.73797	0		chr11:9959356-9959488;-	TSS	exon	1364.99	-1.96527	0
	chr18:50819585-50819789;-	TSS	promoter	338.951	3.73837	0		chr11:73376241-73376535;+	TSS	promoter	17880.3	-1.96148	0
	chr7:128903140-128903420;-	TSS	promoter	8783.62	3.74036	0		chr11:94544364-94544759;+	TSS	proximal	557.488	-1.95832	0
	chr11:1852827-1853207;+	TSS	fiveUTR	63289.1	3.76073	0		chr15:38251923-38253221;+	TSS	proximal	14001.3	-1.95645	0
	chr1:10957188-10957325;-	TSS	intron	1146.25	3.76251	0		chr3:48504041-48504253;-	TSS	promoter	6244.72	-1.95628	0
	chr6:6320565-6320747;-	TSS	promoter	27807.1	3.78614	0		chr1:153962530-153962938;-	TSS	proximal	9603.19	-1.95322	0
	chr2:237487198-237487391;+	TSS	promoter	959.135	3.80525	0		chr11:115504272-115504580;-	TSS	promoter	39557.7	-1.9526	0
	chr1:25906366-25906501;-	TSS	promoter	10734	3.80946	0		chr17:1108883-1109135;-	TSS	promoter	377.655	-1.95	0
	chr14:103121118-103121588;+	TSS	antisense	14726.5	3.82017	0		chr10:44959670-44959892;+	TSS	promoter	52842.7	-1.94816	0
	chr1:109667976-109668147;+	TSS	promoter	990.491	3.83618	0		chr9:71768429-71768685;-	TSS	promoter	1240.53	-1.93398	0
	chr8:142681877-142682008;-	TSS	promoter	657.805	3.87073	0		chr12:7501137-7501514;-	TSS	CDS	2171.68	-1.93328	0
	chr6:157981700-157981920;+	TSS	promoter	576.069	3.88033	0		chr1:155978925-155979223;-	TSS	promoter	3282.93	-1.93222	0
	chr3:127763875-127764113;-	TSS	intron	823.727	3.88429	0		chr20:50190517-50192343;+	TSS	promoter	36203.2	-1.93041	0
	chr19:48933446-48933642;-	TSS	intergenic	667.143	3.88469	0		chr10:44982509-44982672;+	TSS	proximal	495.349	-1.93031	0
	chr1:116909874-116910223;+	TSS	fiveUTR	1879.01	3.89363	0		chr1:159835180-159835736;-	TSS	threeUTR	801.1	-1.92906	0
	chr11:128911283-128912093;+	TSS	CDS	468.779	3.90532	0		chr19:43665280-43665465;-	TSS	CDS	1138.32	-1.92526	0
	chr11:117842097-117842457;-	TSS	promoter	3562.81	3.91998	0		chr6:140741072-140741100;+	TSS	antisense	608.021	-1.92342	0
	chr5:179908042-179908298;-	TSS	proximal	588.584	3.94069	0		chr11:47247614-47247782;-	TSS	CDS	1301.39	-1.92103	0
	chr11:128891460-128891722;+	TSS	promoter	4339.87	3.98771	0		chr7:80918850-80919465;-	TSS	promoter	4659.01	-1.91578	0
	chr11:73425226-73425367;-	TSS	intron	823.298	3.99605	0		chr5:134648544-134648714;+	TSS	proximal	1124.09	-1.91429	0
	chr2:28904970-28905172;+	TSS	promoter	1597.4	4.00451	0		chr9:113150734-113151082;+	TSS	promoter	34080.4	-1.91144	0
	chr5:25231642-25231666;-	TSS	intron	263.725	4.01155	0		chr1:160213812-160214968;+	TSS	threeUTR	2382.78	-1.90945	0
	chr5:60542111-60542197;-	TSS	antisense	442.131	4.03486	0		chr6:106512082-106513034;+	TSS	CDS	10707	-1.90815	0
	chr1:36301370-36301696;+	TSS	CDS	2365.5	4.03789	0		chr12:80937667-80937773;-	TSS	promoter	272.359	-1.90724	0
	chr20:40889395-40889487;-	TSS	intergenic	1519	4.04807	0		chr1:121087294-121087423;+	TSS	promoter	9106.09	-1.90274	0
	chr11:60182327-60182662;-	TSS	promoter	480.82	4.05297	0		chr2:26455989-26456016;-	TSS	antisense	2532.89	-1.89926	0
	chr11:128891236-128891415;+	TSS	promoter	15646.3	4.07185	0		chr11:77735200-77735237;-	TSS	proximal	4634.17	-1.8992	0
	chr17:1187210-1187347;-	TSS	promoter	399.997	4.08279	0		chr5:102755022-102755359;+	TSS	promoter	4306.27	-1.89702	0
	chr19:5951292-5951801;-	TSS	intron	748.68	4.08955	0		chr1:184386905-184387175;+	TSS	promoter	992.749	-1.89532	0
	chr6:6800995-6801213;-	TSS	intergenic	2141.37	4.1028	0		chr7:113086660-113086862;-	TSS	proximal	945.083	-1.89439	0
	chr15:74956969-74957303;-	TSS	fiveUTR	712.172	4.10509	0		chr5:172770876-172771262;-	TSS	promoter	21368.1	-1.88907	0
	chr12:55681544-55681813;+	TSS	promoter	2921.73	4.10796	0		chr3:108222252-108222589;-	TSS	promoter	3779.97	-1.88756	0
	chr22:19765779-19766019;+	TSS	CDS	534.574	4.1166	0		chr7:150450488-150451085;+	TSS	promoter	3513.14	-1.88579	0
	chr11:1887471-1887580;-	TSS	antisense	997.196	4.11868	0		chr20:34876533-34876818;+	TSS	promoter	4688.47	-1.88534	0
	chr2:217905299-217905607;-	TSS	promoter	7104.42	4.11908	0		chr20:32052075-32052490;+	TSS	promoter	79091.1	-1.88476	0
	chr15:28788837-28788920;+	TSS	proximal	1730.96	4.14397	0		chr1:143874692-143874821;+	TSS	promoter	11029.6	-1.88349	0
	chr4:94342797-94342947;-	TSS	promoter	1194.69	4.21676	0		chr1:149782643-149782772;+	TSS	promoter	11029.6	-1.88349	0
	chr16:70685963-70686129;-	TSS	promoter	490.137	4.25973	0		chr6:32838621-32838861;-	TSS	promoter	10010.4	-1.88228	0
	chr7:81769921-81770565;-	TSS	promoter	4356.32	4.26767	0		chr17:4738784-4740039;-	TSS	proximal	43755.4	-1.88193	0
	chr19:2702644-2702760;-	TSS	promoter	2778.95	4.27161	0		chr1:182386018-182386544;-	TSS	proximal	6267.25	-1.8752	0
	chr15:68326858-68326979;-	TSS	intron	416.389	4.28907	0		chr17:38705035-38705557;+	TSS	promoter	9835.07	-1.86941	0
	chr2:54558302-54558887;+	TSS	promoter	1898.43	4.29129	0		chr19:39412384-39413018;+	TSS	promoter	870.593	-1.86882	0
	chr10:102726470-102726581;+	TSS	promoter	923.596	4.29828	0		chr11:44565539-44565757;+	TSS	promoter	50086.3	-1.86465	0
	chr17:15944824-15945548;+	TSS	fiveUTR	1394.9	4.33951	0		chr2:27393319-27393582;-	TSS	proximal	14886.5	-1.85978	0
	chr5:95620066-95620292;+	TSS	promoter	896.788	4.37516	0		chr19:51643038-51644010;+	TSS	antisense	2127.98	-1.85791	0
	chr22:18967061-18967116;+	TSS	intergenic	1915.14	4.40985	0		chr16:67170473-67170576;+	TSS	promoter	1066.87	-1.85785	0
	chr2:189580729-189581101;-	TSS	promoter	8579.77	4.46326	0		chr2:37344405-37344852;+	TSS	promoter	8145.68	-1.85491	0
	chr1:160796094-160796295;+	TSS	promoter	2501.63	4.47132	0		chr12:1811678-1811857;-	TSS	promoter	1847.58	-1.85481	0
	chr17:76537451-76537985;-	TSS	promoter	1761.54	4.47513	0		chr10:61901616-61901756;+	TSS	promoter	2406.43	-1.84332	0
	chr22:20271604-20271761;-	TSS	promoter	2085.03	4.48833	0		chr1:160205319-160205547;+	TSS	promoter	26687.9	-1.84223	0
	chr12:111314971-111315235;-	TSS	antisense	6718.81	4.53595	0		chr14:71320361-71320558;+	TSS	promoter	699.504	-1.84213	0
	chr1:15681470-15681697;+	TSS	intergenic	336.189	4.55448	0		chr1:181088697-181088798;+	TSS	promoter	2664.49	-1.8419	0
	chr7:47453166-47453355;-	TSS	promoter	872.005	4.57343	0		chr9:32526116-32526349;-	TSS	promoter	655.554	-1.84055	0
	chr2:29223721-29223934;-	TSS	promoter	1749.87	4.57438	0		chr5:149374437-149374463;+	TSS	intron	632.408	-1.83418	0
	chr16:22814124-22815126;+	TSS	promoter	13656.1	4.58453	0		chr5:54691866-54692043;+	TSS	intron	920.765	-1.8258	0
	chr6:134177666-134177994;-	TSS	promoter	4090.82	4.60198	0		chr11:47244713-47245230;-	TSS	promoter	2785.92	-1.82375	0
	chr18:77133446-77134131;-	TSS	promoter	4874.58	4.63961	0		chr19:49928667-49929402;+	TSS	promoter	48964	-1.82182	0
	chr11:118224934-118225094;-	TSS	promoter	18550.1	4.67663	0		chr21:33230247-33230446;+	TSS	promoter	1063.64	-1.82061	0
	chr16:68000469-68000701;-	TSS	promoter	3456.2	4.7645	0		chr19:54662711-54663178;+	TSS	promoter	228416	-1.81443	0
	chr3:126956936-126957617;+	TSS	promoter	5910.12	4.77287	0		chr2:218344812-218345593;-	TSS	intron	1064.41	-1.81409	0
	chr16:22814365-22814935;-	TSS	proximal	985.041	4.77633	0		chr1:182385706-182385993;-	TSS	promoter	4948.88	-1.81047	0
	chr10:93566529-93566746;+	TSS	promoter	299.449	4.80458	0		chr2:159904598-159904810;-	TSS	promoter	2810.98	-1.80988	0
	chr20:25461587-25461936;-	TSS	intron	341.519	4.84266	0		chrX:43656098-43656413;+	TSS	promoter	3052.16	-1.80516	0
	chr16:22914950-22915891;-	TSS	antisense	960.369	4.86245	0		chrX:37803874-37804155;+	TSS	CDS	1690.55	-1.8043	0
	chr11:86672296-86672553;-	TSS	promoter	1030.66	4.90934	0		chr2:190970225-190970312;-	TSS	threeUTR	1412.72	-1.79782	0
	chr3:194686780-194686810;-	TSS	antisense	569.78	4.93056	0		chr2:156436190-156436516;+	TSS	promoter	1485.65	-1.79726	0
	chr5:111757138-111757243;-	TSS	promoter	498.109	4.94094	0		chr3:10164854-10165034;+	TSS	promoter	1681.83	-1.79599	0
	chr12:10409418-10409622;-	TSS	promoter	1861.17	4.99954	0		chr10:26697629-26697872;+	TSS	promoter	1318.43	-1.79188	0
	chr4:37804906-37804931;+	TSS	intergenic	1641.57	5.07659	0		chr8:56211650-56211836;+	TSS	promoter	1185.09	-1.79133	0
	chr6:134539936-134540085;-	TSS	promoter	638.78	5.16268	0		chr7:76980985-76981128;-	TSS	antisense	373.671	-1.78756	0
	chr12:10435934-10436033;-	TSS	promoter	954.556	5.19948	0		chr20:50190938-50192430;-	TSS	proximal	1869.35	-1.78363	0
	chrX:101362725-101362837;-	TSS	promoter	334.693	5.23746	0		chr17:45246866-45247299;-	TSS	intron	513.96	-1.77912	0
	chr9:124291828-124292074;+	TSS	promoter	2477.87	5.2483	0		chr14:70907623-70908002;+	TSS	promoter	3183.2	-1.77562	0
	chr1:77584995-77585099;-	TSS	promoter	439.524	5.25002	0		chr17:4735069-4735542;-	TSS	CDS	931.65	-1.77466	0
	chr12:6182530-6182755;+	TSS	intergenic	236.162	5.25919	0		chr6:43770497-43771292;+	TSS	proximal	1586.86	-1.77223	0
	chr12:10420498-10420597;-	TSS	promoter	937.726	5.27795	0		chr8:124913396-124913422;-	TSS	antisense	1226.3	-1.7688	0
	chr14:60985928-60986138;+	TSS	intron	303.383	5.28646	0		chr1:148844394-148844614;+	TSS	promoter	5510.6	-1.76733	0
	chr19:50344723-50344828;-	TSS	promoter	2746.85	5.31547	0		chr3:192917463-192918296;-	TSS	promoter	1974.05	-1.76719	0
	chr2:55010092-55010451;-	TSS	fiveUTR	6685.47	5.37769	0		chr11:64285113-64285377;+	TSS	promoter	7121.19	-1.76426	0
	chr3:112133095-112133297;-	TSS	promoter	1243.25	5.4951	0		chr8:58595802-58596008;-	TSS	promoter	612.059	-1.76251	0
	chr2:169069460-169069695;+	TSS	promoter	780.572	5.54699	0		chr2:32010199-32011125;-	TSS	proximal	4183.01	-1.76025	0
	chr15:42404593-42404913;+	TSS	promoter	889.187	5.61661	0		chr4:74407193-74407219;-	TSS	intergenic	3188.99	-1.75996	0
	chr4:100190422-100190553;-	TSS	promoter	558.151	5.69261	0		chr1:149285635-149285856;-	TSS	intron	5527.52	-1.75968	0
	chr19:822015-822121;-	TSS	promoter	547.268	5.97853	0		chr20:64077031-64077279;-	TSS	proximal	4328.21	-1.75641	0
	chr9:128922261-128922347;+	TSS	promoter	193.256	6.10352	0		chr20:44651588-44651787;-	TSS	promoter	10433.4	-1.75488	0
	chrX:118116725-118116824;-	TSS	promoter	128.045	6.36232	0		chrX:1452811-1452989;-	TSS	promoter	6310.48	-1.75481	0
	chr10:89888884-89889055;+	TSS	intron	569.094	6.43953	0		chr1:150150887-150151092;+	TSS	fiveUTR	523.876	-1.7537	0
	chr2:28906793-28906915;+	TSS	intron	401.69	6.57304	0		chr7:55572153-55572661;-	TSS	promoter	30672.9	-1.75296	0
	chr5:38743003-38743026;-	TSS	intron	138.681	6.89787	0		chr19:44643759-44644120;+	TSS	promoter	4638.23	-1.75062	0
	chr14:79758490-79758513;+	TSS	intron	138.681	6.89787	0		chr5:140346574-140346841;-	TSS	promoter	1904.72	-1.7463	0
	chr21:30456832-30456855;+	TSS	intergenic	138.681	6.89787	0		chr9:15527661-15527817;-	TSS	promoter	2399.74	-1.74592	0
	chr7:158740010-158740274;-	TSS	intron	418.557	7.41144	0		chr2:218381945-218382482;+	TSS	promoter	50419.5	-1.74473	0
	chr1:219174859-219175014;+	TSS	promoter	763.869	7.91237	0		chr8:143992458-143992611;-	TSS	intron	885.589	-1.73883	0
	chr7:23480609-23480724;+	TSS	proximal	374.187	8.7774	0		chr4:99816736-99817019;+	TSS	promoter	2183.14	-1.73718	0
	chr2:162114416-162114530;+	TSS	intergenic	214.373	11.1525	0		chr1:159015628-159016012;+	TSS	promoter	1129.84	-1.73319	0
	chr1:111449031-111449389;-	TSS	promoter	6818.86	0.636661	1e-07		chr21:46228441-46228867;-	TSS	promoter	9259.31	-1.73257	0
	chr10:35336384-35336891;+	TSS	proximal	12793.9	0.649094	1e-07		chr8:80171431-80171721;-	TSS	promoter	2734.53	-1.7322	0
	chr10:80205336-80205886;-	TSS	promoter	62521.7	0.723859	1e-07		chr1:37807741-37807917;+	TSS	promoter	626.239	-1.73183	0
	chr17:75087676-75088035;+	TSS	promoter	2624.31	0.968743	1e-07		chr2:42169240-42169652;+	TSS	promoter	10550.4	-1.73171	0
	chr1:11059769-11060093;-	TSS	promoter	4999.95	0.993058	1e-07		chr6:31403478-31403697;+	TSS	promoter	6226.85	-1.7272	0
	chr10:71319185-71319443;+	TSS	promoter	11746.4	1.04613	1e-07		chr18:12884083-12884326;-	TSS	promoter	1763.73	-1.72334	0
	chr9:137077416-137077637;+	TSS	promoter	13103.6	1.10439	1e-07		chr4:163612279-163613114;-	TSS	promoter	2098.64	-1.72184	0
	chr16:23557251-23557410;-	TSS	promoter	2406.64	1.1297	1e-07		chr19:49639947-49640206;-	TSS	promoter	36932.2	-1.71926	0
	chr19:35269086-35269271;+	TSS	promoter	3471.24	1.17899	1e-07		chr5:151758544-151758755;-	TSS	promoter	46697	-1.71396	0
	chr10:74176687-74176901;+	TSS	promoter	5291.64	1.18803	1e-07		chr1:44800265-44800704;+	TSS	promoter	4818.19	-1.71314	0
	chr17:19648718-19648897;+	TSS	promoter	1895.15	1.20012	1e-07		chr20:32207618-32207826;-	TSS	promoter	1277.1	-1.71005	0
	chr3:160755434-160755913;+	TSS	promoter	3112.08	1.21441	1e-07		chr14:24036370-24036679;+	TSS	promoter	2223.09	-1.70986	0
	chr8:22245082-22245215;+	TSS	promoter	445.759	1.24769	1e-07		chr1:149850960-149851288;+	TSS	promoter	64222.5	-1.70851	0
	chr5:119071353-119071659;+	TSS	promoter	2280.53	1.25218	1e-07		chr1:149842526-149842854;-	TSS	promoter	64224.1	-1.70848	0
	chr5:95731306-95731498;+	TSS	promoter	3598.86	1.26109	1e-07		chr19:41193147-41193445;+	TSS	promoter	11493.4	-1.70824	0
	chr2:64750636-64751028;-	TSS	promoter	891.787	1.29768	1e-07		chr7:75878940-75879285;+	TSS	promoter	30005.2	-1.70494	0
	chr1:29230751-29230981;-	TSS	promoter	1294.14	1.29951	1e-07		chr13:22696553-22696790;-	TSS	proximal	9013.32	-1.70438	0
	chr16:28977907-28978047;+	TSS	promoter	920.044	1.36542	1e-07		chr6:29723152-29723583;+	TSS	promoter	40943.8	-1.70167	0
	chr10:7410858-7411071;-	TSS	intron	1447.2	1.38093	1e-07		chr9:34989678-34989851;+	TSS	promoter	1089.32	-1.70106	0
	chr17:44351544-44351798;-	TSS	antisense	2281.22	1.40841	1e-07		chr17:7014606-7015180;+	TSS	promoter	33858.9	-1.69987	0
	chr2:48440743-48440999;+	TSS	promoter	2199.26	1.48261	1e-07		chr17:38702393-38702577;+	TSS	promoter	411.52	-1.69574	0
	chr2:47403036-47403212;+	TSS	promoter	1118.86	1.48484	1e-07		chr17:68963257-68963405;-	TSS	antisense	3005.17	-1.69563	0
	chr4:139115274-139115439;-	TSS	promoter	1070.93	1.52351	1e-07		chr1:17011730-17012014;-	TSS	promoter	2280.05	-1.69358	0
	chr19:48636139-48636570;-	TSS	intron	966.4	1.5322	1e-07		chr6:32853498-32853846;-	TSS	proximal	19786	-1.69108	0
	chr2:218270481-218270604;+	TSS	promoter	1654.44	1.56925	1e-07		chr3:30263602-30263626;+	TSS	intergenic	3399.55	-1.6883	0
	chr19:44914524-44914986;+	TSS	promoter	161949	1.60599	1e-07		chr1:120232947-120233167;+	TSS	intron	4851.47	-1.68675	0
	chr19:44926664-44926832;+	TSS	promoter	155615	1.6256	1e-07		chr5:17354474-17354572;-	TSS	promoter	2009.57	-1.68576	0
	chr17:45161831-45162006;+	TSS	promoter	431.018	1.64043	1e-07		chr17:63827630-63827957;+	TSS	promoter	1708.71	-1.68425	0
	chr16:87539696-87539719;-	TSS	intergenic	665.731	1.66152	1e-07		chr9:87725912-87726396;+	TSS	promoter	84430.4	-1.67634	0
	chr4:25160545-25160751;+	TSS	promoter	1339.62	1.66667	1e-07		chr2:218344806-218346506;+	TSS	threeUTR	2886.01	-1.67267	0
	chr12:53251209-53251420;+	TSS	promoter	540.063	1.70688	1e-07		chr7:37683683-37683928;+	TSS	promoter	9200.42	-1.67041	0
	chr1:89821053-89821111;-	TSS	proximal	169.374	1.80744	1e-07		chr1:157138463-157138628;-	TSS	promoter	797.143	-1.6695	0
	chr9:69325540-69325595;+	TSS	CDS	624.898	1.81837	1e-07		chr5:175691109-175691346;+	TSS	threeUTR	1873.02	-1.66862	0
	chr8:143937355-143937481;-	TSS	intron	538.843	1.83563	1e-07		chr3:129827854-129828061;-	TSS	CDS	1857.2	-1.66689	0
	chr5:151448410-151448633;+	TSS	intron	1349.99	1.84762	1e-07		chr11:61967403-61967880;-	TSS	promoter	880980	-1.66595	0
	chr20:58895611-58895736;+	TSS	fiveUTR	263.67	1.85725	1e-07		chr11:34916229-34916582;-	TSS	promoter	14869.1	-1.66291	0
	chr17:77373029-77373475;+	TSS	promoter	1156.85	1.87667	1e-07		chr11:122614027-122614163;-	TSS	exon	2340.99	-1.66096	0
	chr17:45432755-45432957;-	TSS	promoter	1844.67	1.89515	1e-07		chr3:50611521-50611890;-	TSS	promoter	2216.87	-1.65669	0
	chr1:36125135-36125485;-	TSS	promoter	721.233	1.96351	1e-07		chr10:120851707-120851838;+	TSS	promoter	470.168	-1.65327	0
	chr14:20801473-20802405;-	TSS	CDS	10570.5	1.9888	1e-07		chr14:69611549-69611859;+	TSS	promoter	6269.56	-1.65265	0
	chr10:73591280-73591531;-	TSS	promoter	729.911	2.06915	1e-07		chr2:111898311-111899038;+	TSS	promoter	13120.3	-1.6526	0
	chr6:142727339-142727368;-	TSS	intergenic	290.491	2.12219	1e-07		chr6:137219022-137219468;-	TSS	promoter	16317.4	-1.64977	0
	chr17:7836401-7836519;+	TSS	intergenic	428.549	2.15192	1e-07		chr17:18315606-18315903;-	TSS	proximal	797.928	-1.64713	0
	chr20:20267676-20267871;-	TSS	promoter	473.29	2.21818	1e-07		chr17:74790916-74791034;+	TSS	intron	1011.89	-1.6429	0
	chrX:46759069-46759221;-	TSS	promoter	648.65	2.27789	1e-07		chr20:63574165-63574316;-	TSS	promoter	5106.79	-1.64094	0
	chr1:23848626-23848843;-	TSS	CDS	2067.58	2.28951	1e-07		chr2:137964390-137964750;+	TSS	promoter	5121.48	-1.63612	0
	chr7:23267767-23268044;+	TSS	CDS	1101.88	2.3263	1e-07		chr20:50510314-50510621;+	TSS	promoter	6468.69	-1.63361	0
	chr16:28623162-28623401;-	TSS	proximal	307.478	2.33436	1e-07		chr2:180873361-180873483;-	TSS	promoter	3133.48	-1.62898	0
	chr7:36389727-36389917;+	TSS	promoter	775.146	2.35003	1e-07		chr1:150579067-150579678;-	TSS	promoter	33685.3	-1.62596	0
	chrX:41688926-41689086;+	TSS	promoter	1264.42	2.35307	1e-07		chr1:150149807-150150357;+	TSS	proximal	2549.35	-1.62509	0
	chr19:48933710-48933846;-	TSS	antisense	236.446	2.40992	1e-07		chr17:2593928-2594010;+	TSS	promoter	525.146	-1.62239	0
	chr1:6098482-6098931;-	TSS	antisense	434.303	2.41765	1e-07		chr16:27313491-27314052;+	TSS	promoter	15207.2	-1.61788	0
	chr6:52995258-52995380;-	TSS	promoter	250.158	2.44	1e-07		chr10:73811470-73811875;-	TSS	promoter	6428.74	-1.61704	0
	chr5:10307572-10307944;-	TSS	promoter	887.395	2.5745	1e-07		chr12:16347538-16347861;+	TSS	promoter	15236.6	-1.61664	0
	chr6:32937176-32937446;-	TSS	proximal	288.602	2.60114	1e-07		chr17:82228923-82229158;+	TSS	promoter	85334.6	-1.61391	0
	chr18:45828988-45829148;+	TSS	promoter	324.162	2.70998	1e-07		chr18:5543921-5544354;-	TSS	promoter	45025.6	-1.61119	0
	chr1:12616599-12616842;-	TSS	promoter	340.624	2.9564	1e-07		chrX:71111483-71111666;-	TSS	promoter	24645.8	-1.6105	0
	chr7:87220504-87220620;-	TSS	promoter	293.888	3.09205	1e-07		chr6:129490603-129490629;+	TSS	promoter	9343.28	-1.60549	0
	chr3:46693616-46693731;-	TSS	promoter	464.147	3.15927	1e-07		chrX:148052006-148052304;+	TSS	proximal	7975102	-1.60496	0
	chr14:50932198-50932343;-	TSS	intron	406.719	3.16869	1e-07		chr9:110256411-110256920;-	TSS	promoter	10163	-1.6049	0
	chr4:3370078-3370317;+	TSS	promoter	214.595	3.66729	1e-07		chr17:76265100-76266011;+	TSS	promoter	7581.51	-1.60419	0
	chr1:247332739-247333033;-	TSS	intergenic	422.297	3.94641	1e-07		chr22:30542173-30542271;+	TSS	proximal	679.219	-1.60227	0
	chr9:97039083-97039213;-	TSS	promoter	399.178	4.05094	1e-07		chr2:174682783-174683052;-	TSS	promoter	1025.01	-1.60201	0
	chr22:20268070-20268316;-	TSS	promoter	301.389	4.06032	1e-07		chr1:24745159-24745612;+	TSS	promoter	2400.17	-1.59936	0
	chr10:120851069-120851641;+	TSS	promoter	9403.35	0.68092	2e-07		chr22:37655204-37655566;-	TSS	intron	913.552	-1.5982	0
	chr2:173963704-173964287;-	TSS	promoter	4181.97	0.824054	2e-07		chr20:63831112-63831458;-	TSS	promoter	921.9	-1.59763	0
	chr10:133373312-133373500;-	TSS	promoter	8576.03	0.875727	2e-07		chr1:156963640-156963837;-	TSS	promoter	1588	-1.59756	0
	chr10:79068575-79069286;+	TSS	promoter	15723.6	0.908461	2e-07		chr2:180873513-180873571;-	TSS	proximal	7598789	-1.59728	0
	chr19:2427468-2427688;-	TSS	promoter	4473.62	0.924176	2e-07		chr9:15527841-15527891;-	TSS	proximal	7590726	-1.59698	0
	chr17:17591566-17591770;-	TSS	promoter	3735.84	0.932291	2e-07		chr10:131981727-131982080;-	TSS	promoter	8398.86	-1.59661	0
	chr20:3470904-3471184;+	TSS	promoter	8758.36	0.968436	2e-07		chr1:11736051-11736246;+	TSS	promoter	19345.9	-1.59608	0
	chr7:47581925-47582390;-	TSS	promoter	1574.29	1.01872	2e-07		chr21:33324870-33325138;+	TSS	promoter	17412.7	-1.59037	0
	chr20:58890764-58891899;+	TSS	promoter	107140	1.02259	2e-07		chr10:23438936-23439823;+	TSS	proximal	5212.71	-1.58553	0
	chr10:73247183-73247351;-	TSS	promoter	1200.07	1.13873	2e-07		chr14:23988822-23989126;+	TSS	promoter	2621.03	-1.58315	0
	chr3:127590859-127591182;-	TSS	promoter	3758.24	1.13938	2e-07		chr5:17354404-17354448;-	TSS	promoter	1554.69	-1.58069	0
	chr7:80638440-80638806;+	TSS	promoter	34340.3	1.18585	2e-07		chr12:26832685-26833283;-	TSS	promoter	6253.42	-1.58033	0
	chr16:31202382-31202875;-	TSS	promoter	19671.7	1.18661	2e-07		chr5:161751786-161751836;-	TSS	promoter	3210.52	-1.57959	0
	chr6:136550346-136550586;-	TSS	fiveUTR	1662.16	1.19555	2e-07		chr10:96656794-96657027;-	TSS	fiveUTR	1254.76	-1.57915	0
	chr8:6708510-6708792;+	TSS	promoter	1609.43	1.23044	2e-07		chr17:45241861-45242141;-	TSS	proximal	2364.81	-1.56602	0
	chr7:191976-193910;+	TSS	promoter	33109.7	1.38973	2e-07		chr2:144517278-144517831;-	TSS	promoter	8478.88	-1.56573	0
	chr11:78574615-78574885;-	TSS	promoter	1581.38	1.39986	2e-07		chr17:4807073-4807272;+	TSS	promoter	4041.71	-1.56524	0
	chr2:87455352-87455633;+	TSS	promoter	2200.48	1.45097	2e-07		chr8:141128478-141128740;+	TSS	promoter	6994.85	-1.56469	0
	chr1:43979170-43979496;+	TSS	promoter	579.163	1.50215	2e-07		chr15:51622457-51623025;-	TSS	promoter	16726.7	-1.55997	0
	chr14:94026318-94026536;+	TSS	promoter	517.807	1.57749	2e-07		chrX:109733093-109733411;-	TSS	promoter	2193.96	-1.55711	0
	chr17:28406476-28406629;-	TSS	promoter	547.166	1.80006	2e-07		chr18:5397068-5397428;-	TSS	proximal	806.767	-1.54991	0
	chr6:41723478-41723745;-	TSS	fiveUTR	996.846	1.8926	2e-07		chr8:96493504-96494334;+	TSS	promoter	8453.18	-1.54724	0
	chr1:31434069-31434418;-	TSS	antisense	305.976	2.20664	2e-07		chr9:128552380-128552689;+	TSS	promoter	4847.27	-1.54644	0
	chr7:23266392-23266640;+	TSS	CDS	1141.2	2.22268	2e-07		chr6:113856939-113857853;+	TSS	promoter	272979	-1.54606	0
	chr12:5072340-5072364;+	TSS	intergenic	475.397	2.30878	2e-07		chr7:36724123-36724551;-	TSS	promoter	3923.32	-1.54466	0
	chr12:29149249-29149364;+	TSS	promoter	227.441	2.32745	2e-07		chr19:12791430-12792948;+	TSS	promoter	13741	-1.54415	0
	chr3:32392380-32392578;+	TSS	intron	246.932	2.42383	2e-07		chr7:100373346-100373746;+	TSS	promoter	252856	-1.54119	0
	chr19:49515910-49516184;+	TSS	intron	609.474	2.7172	2e-07		chr5:139482210-139482404;-	TSS	promoter	4489.41	-1.5401	0
	chr21:36430288-36430375;+	TSS	promoter	434.635	3.27081	2e-07		chr10:35195814-35196135;+	TSS	promoter	1321.51	-1.53981	0
	chr1:12619929-12620024;-	TSS	proximal	243.363	4.65628	2e-07		chr5:95822150-95822363;-	TSS	promoter	1582.76	-1.53926	0
	chr11:128916563-128917009;+	TSS	threeUTR	260.673	4.6927	2e-07		chr17:58517097-58517124;+	TSS	antisense	2909.77	-1.5357	0
	chr17:81642254-81642451;+	TSS	promoter	1760.36	5.95513	2e-07		chr11:88337478-88337809;-	TSS	promoter	125484	-1.53457	0
	chr2:126719126-126720012	Enhancer	intergenic	22.3388	7.73481	2e-07		chr21:14546177-14546440;-	TSS	promoter	9158.51	-1.53264	0
	chr19:39406818-39406978;+	TSS	promoter	3598.07	0.659692	3e-07		chr2:26970592-26970721;+	TSS	promoter	1201.19	-1.53108	0
	chr12:57229661-57229802;+	TSS	promoter	7067.33	0.793914	3e-07		chr17:8152315-8152486;-	TSS	promoter	1610.88	-1.52831	0
	chr3:179451344-179451803;-	TSS	promoter	14577.2	0.795335	3e-07		chr9:127568830-127569232;-	TSS	promoter	7061.03	-1.5278	0
	chr17:2711659-2711797;-	TSS	promoter	2345.42	1.01521	3e-07		chr6:25138026-25138378;-	TSS	promoter	1047.81	-1.5175	0
	chr19:49876519-49876878;-	TSS	proximal	1906.03	1.10542	3e-07		chr11:118925849-118926073;-	TSS	proximal	1634.17	-1.51712	0
	chr11:17276675-17276847;+	TSS	promoter	2985.41	1.13685	3e-07		chr15:50765463-50765748;-	TSS	promoter	8642.57	-1.51379	0
	chr4:55346207-55346483;+	TSS	promoter	3680.53	1.22206	3e-07		chr12:89351907-89352637;-	TSS	promoter	16459.7	-1.51324	0
	chr17:44351035-44351166;+	TSS	threeUTR	1680.3	1.27347	3e-07		chr4:17577385-17577568;+	TSS	promoter	55644.8	-1.51312	0
	chr2:111494899-111495179;-	TSS	promoter	2190.53	1.43563	3e-07		chr4:102501277-102501779;+	TSS	promoter	5461.66	-1.51234	0
	chr11:1758965-1759088;+	TSS	antisense	369.217	1.50734	3e-07		chr1:150549286-150549495;+	TSS	promoter	12932.6	-1.51038	0
	chr10:12349442-12349889;+	TSS	promoter	1594.72	1.54217	3e-07		chr17:76384550-76384803;+	TSS	promoter	3060.92	-1.51007	0
	chr16:67110584-67110786;-	TSS	antisense	844.799	1.56518	3e-07		chr1:27672120-27672318;-	TSS	promoter	10392.9	-1.50033	0
	chr16:75116707-75116812;-	TSS	promoter	527.757	1.63999	3e-07		chr1:156751343-156751877;-	TSS	promoter	6712.11	-1.49834	0
	chr3:49357359-49357748;+	TSS	antisense	748.749	1.66224	3e-07		chr3:37176093-37176359;-	TSS	promoter	1406.91	-1.49568	0
	chr9:114930113-114930623;-	TSS	CDS	1083.6	1.72129	3e-07		chr1:64986541-64986567;-	TSS	proximal	9598.73	-1.49251	0
	chr16:30355890-30355992;+	TSS	intron	511.045	2.04355	3e-07		chr19:54664183-54664489;-	TSS	antisense	1464.85	-1.48853	0
	chr16:28537916-28538293;-	TSS	threeUTR	1288.92	2.21047	3e-07		chr10:70815770-70816876;+	TSS	promoter	37777.4	-1.48693	0
	chr11:19712802-19712902;+	TSS	promoter	407.792	2.28459	3e-07		chr17:76493078-76493262;-	TSS	promoter	1167.31	-1.48468	0
	chr4:83535847-83536148;+	TSS	promoter	623.391	2.94521	3e-07		chr3:172039549-172039792;+	TSS	promoter	2673.37	-1.48427	0
	chr2:96260506-96260619;-	TSS	promoter	367.247	3.05218	3e-07		chr1:28176592-28177048;-	TSS	promoter	49750.9	-1.48079	0
	chr11:1883414-1883563;+	TSS	proximal	290.737	3.96794	3e-07		chr7:100374048-100374517;+	TSS	CDS	1615.78	-1.48064	0
	chr17:18363353-18363574;-	TSS	promoter	1406.04	4.27143	3e-07		chr7:100372420-100372662;+	TSS	proximal	2062.56	-1.47401	0
	chr2:135914477-135914643;-	TSS	exon	264.681	4.61055	3e-07		chr9:79572172-79573289;+	TSS	proximal	1114.17	-1.47333	0
	chr14:67816509-67816661;-	TSS	promoter	17777.4	0.904919	4e-07		chr14:35292288-35292488;+	TSS	promoter	4621.46	-1.47152	0
	chr15:73684158-73684580;+	TSS	promoter	10547.7	0.960256	4e-07		chr6:30686284-30687347;-	TSS	promoter	14739	-1.47014	0
	chr2:113626988-113627225;-	TSS	promoter	5408.81	0.981404	4e-07		chr4:42949770-42949795;+	TSS	intron	18917.6	-1.46759	0
	chr17:44351354-44351850;+	TSS	proximal	7306.15	1.18983	4e-07		chr5:140631764-140633777;-	TSS	promoter	1111267	-1.46596	0
	chr5:50441061-50441420;-	TSS	promoter	4644.78	1.1958	4e-07		chr1:145858971-145859115;-	TSS	promoter	817.962	-1.46545	0
	chr8:22579059-22579240;+	TSS	promoter	3017.15	1.24574	4e-07		chr1:198638916-198639366;+	TSS	promoter	70292	-1.46503	0
	chr21:46184372-46184480;-	TSS	promoter	1101.94	1.83008	4e-07		chr12:31326031-31326251;-	TSS	promoter	1978	-1.46132	0
	chr19:49527946-49528102;+	TSS	promoter	1358.9	1.92344	4e-07		chr17:45221715-45222337;+	TSS	promoter	11801	-1.46131	0
	chr14:92712767-92712877;-	TSS	promoter	1270.83	2.15845	4e-07		chr1:17618271-17618701;+	TSS	promoter	4831.5	-1.45783	0
	chr18:77131960-77132196;-	TSS	proximal	421.067	2.22101	4e-07		chr10:110497821-110498018;+	TSS	promoter	882.095	-1.45441	0
	chr11:119363999-119364269;-	TSS	promoter	1020.04	2.78229	4e-07		chr21:33266110-33266768;+	TSS	promoter	55325.8	-1.4538	0
	chr2:237487006-237487220;-	TSS	antisense	429.815	2.81115	4e-07		chr14:23154261-23154452;-	TSS	promoter	2718.12	-1.45324	0
	chr9:16870645-16870938;-	TSS	promoter	377.512	3.12125	4e-07		chr1:207321409-207321865;+	TSS	promoter	12379.7	-1.45293	0
	chr19:29942203-29942358;+	TSS	promoter	5302.79	0.692928	5e-07		chr20:1491274-1491812;-	TSS	promoter	12709	-1.4524	0
	chr3:47781751-47781959;-	TSS	promoter	2012.59	0.821677	5e-07		chr1:179142983-179143176;-	TSS	promoter	1071.67	-1.44914	0
	chr9:125746645-125747333;+	TSS	proximal	2570.66	0.887039	5e-07		chr12:6534308-6534910;+	TSS	promoter	193061	-1.44851	0
	chr8:80030205-80030293;-	TSS	promoter	1783.76	0.892333	5e-07		chr8:133571499-133572129;-	TSS	promoter	13809.6	-1.44192	0
	chr18:35041362-35041545;+	TSS	promoter	2281.16	1.07594	5e-07		chr17:1628495-1629018;-	TSS	promoter	7364.07	-1.43967	0
	chr16:31371054-31371522;+	TSS	proximal	2534.92	1.24262	5e-07		chr7:75171830-75172149;-	TSS	promoter	232975	-1.43957	0
	chr9:136483688-136483856;-	TSS	promoter	869.825	1.42716	5e-07		chr7:73220442-73220761;+	TSS	promoter	233046	-1.43932	0
	chr8:143943889-143944184;-	TSS	promoter	1085.08	1.73167	5e-07		chr7:74773828-74774147;+	TSS	promoter	233046	-1.43932	0
	chr1:6098860-6099171;+	TSS	threeUTR	252.225	2.03902	5e-07		chr17:75844157-75844622;-	TSS	promoter	4276.83	-1.43661	0
	chr13:48976488-48976880;+	TSS	promoter	492.631	2.15649	5e-07		chr21:33402862-33403611;+	TSS	promoter	91368.3	-1.434	0
	chr16:31149417-31149592;-	TSS	promoter	405.027	2.38279	5e-07		chr12:31323800-31324525;-	TSS	promoter	1780.03	-1.4329	0
	chr22:28443507-28443696;-	TSS	proximal	390.222	3.25361	5e-07		chr11:47980326-47980994;+	TSS	promoter	30910.1	-1.43021	0
	chr2:73981330-73981448;-	TSS	promoter	267.176	3.31478	5e-07		chr1:120176124-120176730;-	TSS	promoter	23146.2	-1.42051	0
	chr5:67183712-67184587;-	TSS	CDS	358.371	3.31767	5e-07		chr2:25673319-25673659;-	TSS	promoter	1366.73	-1.4186	0
	chr17:74531358-74531521;-	TSS	promoter	2213.07	4.03318	5e-07		chr2:161136848-161137064;+	TSS	promoter	6502.57	-1.41763	0
	chr17:42536159-42536387;+	TSS	promoter	32846.5	0.791927	6e-07		chr1:27872397-27872731;+	TSS	promoter	31357.7	-1.41661	0
	chr1:212285318-212285775;+	TSS	promoter	2195.14	0.802436	6e-07		chr17:31094872-31095025;+	TSS	promoter	2138.49	-1.41651	0
	chr19:48965093-48966924;+	TSS	promoter	4931188	0.844004	6e-07		chr3:53161133-53161292;+	TSS	promoter	2311.52	-1.41574	0
	chrX:154486538-154486768;-	TSS	promoter	4795.39	0.86013	6e-07		chr6:109440648-109440987;+	TSS	promoter	1706.26	-1.41106	0
	chr8:8893256-8893720;-	TSS	promoter	5320.49	1.04983	6e-07		chr12:51026257-51026467;-	TSS	promoter	7739.6	-1.40991	0
	chr12:6770389-6770941;-	TSS	antisense	1579.12	1.22364	6e-07		chr9:32384529-32384747;+	TSS	promoter	11989.3	-1.40829	0
	chr3:14432387-14432816;+	TSS	promoter	585.913	1.81673	6e-07		chr19:54502614-54502920;+	TSS	promoter	27620.4	-1.40592	0
	chr19:48965775-48965919;-	TSS	antisense	745.726	1.92438	6e-07		chr16:81444953-81445081;+	TSS	proximal	1956.59	-1.40459	0
	chr19:40376604-40376778;-	TSS	antisense	617.554	2.19239	6e-07		chr4:38804746-38804914;-	TSS	promoter	13053.3	-1.40288	0
	chr13:75482571-75482696;-	TSS	proximal	263.052	3.06817	6e-07		chr19:54364187-54365338;-	TSS	promoter	167414	-1.40279	0
	chr11:125080612-125080777;+	TSS	CDS	321.06	3.54189	6e-07		chr8:104588829-104589491;-	TSS	promoter	3178.4	-1.40262	0
	chr11:112290208-112290511;+	TSS	promoter	642.449	4.39213	6e-07		chr3:122564105-122564333;-	TSS	promoter	1071.35	-1.40093	0
	chr19:2015585-2015802;-	TSS	promoter	2758.32	0.74524	7e-07		chr15:41828036-41828189;+	TSS	promoter	2494.62	-1.39275	0
	chr13:27424563-27424878;+	TSS	promoter	2490.32	0.853274	7e-07		chr3:171810332-171810859;-	TSS	promoter	11627.7	-1.39273	0
	chr1:40097112-40097319;-	TSS	promoter	14860.5	1.05073	7e-07		chr22:49960399-49961097;+	TSS	promoter	5883.16	-1.39261	0
	chr10:110207510-110207859;+	TSS	promoter	1009.47	1.38242	7e-07		chr11:34916407-34916817;+	TSS	promoter	7902.31	-1.39089	0
	chr2:33555084-33555562;+	TSS	intron	410.76	1.71299	7e-07		chr7:88219952-88220113;-	TSS	promoter	12939.1	-1.38207	0
	chr18:59254961-59254987;-	TSS	intergenic	194.719	1.79008	7e-07		chr5:65721875-65722175;-	TSS	promoter	5039.13	-1.37764	0
	chr2:10419735-10420134;+	TSS	promoter	439.42	1.79548	7e-07		chr8:144012505-144012954;-	TSS	promoter	3383.71	-1.37327	0
	chr12:93441470-93441494;+	TSS	antisense	331.654	1.93901	7e-07		chr11:115759964-115760385;-	TSS	promoter	2464.04	-1.37233	0
	chr11:117189678-117190025;+	TSS	proximal	567.722	2.8833	7e-07		chr19:18396147-18397721;-	TSS	promoter	11241.1	-1.37232	0
	chr8:16140695-16141048;-	TSS	threeUTR	292.382	3.04766	7e-07		chr19:45507302-45507778;+	TSS	promoter	131982	-1.36963	0
	chr1:111500013-111500560;-	TSS	threeUTR	303.925	3.17644	7e-07		chr4:55395851-55396261;+	TSS	promoter	26889	-1.36927	0
	chrX:153077526-153077725;-	TSS	proximal	174.816	3.57377	7e-07		chr5:95081439-95081703;-	TSS	promoter	2951.63	-1.36866	0
	chr12:102402168-102402570;-	TSS	CDS	181.475	4.31991	7e-07		chr8:86503413-86503441;+	TSS	proximal	46687.1	-1.36752	0
	chr12:27014075-27014487;-	TSS	promoter	10491.9	0.658743	8e-07		chr1:224356781-224357007;+	TSS	promoter	3983.31	-1.36581	0
	chr12:110048362-110048585;-	TSS	promoter	3386.41	0.910957	8e-07		chr2:58046616-58046903;+	TSS	promoter	2561.23	-1.3656	0
	chr19:8209217-8209495;+	TSS	promoter	2750.35	1.41238	8e-07		chr1:12166872-12167175;+	TSS	promoter	34763.1	-1.36319	0
	chrX:153072308-153072507;+	TSS	promoter	174.111	3.56765	8e-07		chr4:163613325-163613691;-	TSS	promoter	16079	-1.35513	0
	chr17:80743222-80743391;+	TSS	promoter	899.838	5.21091	8e-07		chr19:3135926-3136580;+	TSS	promoter	24479.9	-1.35062	0
	chr18:32091849-32092067;+	TSS	promoter	3146.68	0.906288	9e-07		chr7:139777577-139778192;-	TSS	promoter	1133.37	-1.34599	0
	chr1:31764049-31764124;+	TSS	antisense	944.444	1.17471	9e-07		chr14:95319688-95319945;-	TSS	promoter	2864.89	-1.34505	0
	chr1:42958754-42958952;-	TSS	promoter	1539.88	1.2209	9e-07		chrX:54807648-54807835;+	TSS	promoter	2560.09	-1.34237	0
	chr1:247171810-247172073;-	TSS	promoter	1111.53	1.45039	9e-07		chrX:12906468-12906708;+	TSS	promoter	13733.6	-1.33743	0
	chr17:43015239-43016145;+	TSS	antisense	4706.23	1.52801	9e-07		chr15:40323389-40323796;+	TSS	promoter	1190.15	-1.33728	0
	chr1:21440082-21440211;+	TSS	promoter	1131.9	1.70819	9e-07		chr6:79954054-79954087;-	TSS	promoter	3266.16	-1.33446	0
	chr10:93496518-93496707;+	TSS	promoter	367.219	1.73894	9e-07		chr14:52695364-52696036;-	TSS	promoter	9234.61	-1.33235	0
	chr11:64371290-64371611;-	TSS	antisense	248.582	2.04902	9e-07		chr11:117098348-117098565;-	TSS	promoter	5854.3	-1.33094	0
	chr15:67065530-67065942;+	TSS	fiveUTR	635.131	3.03709	9e-07		chr5:143403208-143403928;-	TSS	promoter	2071.98	-1.32454	0
	chr20:36372309-36372333;+	TSS	intron	193.553	3.36094	9e-07		chr6:44127257-44127508;-	TSS	promoter	2798.06	-1.31846	0
	chr11:1771886-1771995;-	TSS	intergenic	220.491	3.68312	9e-07		chr12:108291908-108292962;+	TSS	antisense	1035.67	-1.31672	0
	chr1:39231029-39231123;+	TSS	intron	251.43	6.68098	9e-07		chr6:108561133-108561305;+	TSS	fiveUTR	1092.62	-1.31635	0
	chr12:32534285-32534399;+	TSS	promoter	227.911	8.14166	9e-07		chr6:41941385-41941894;-	TSS	promoter	10356.5	-1.31586	0
	chr17:31859099-31859350;-	TSS	promoter	2042.65	1.11362	1e-06		chr20:32109472-32109814;+	TSS	promoter	27420.8	-1.31529	0
	chr19:48390829-48390958;-	TSS	promoter	684.945	1.25539	1e-06		chr19:48992995-48993398;-	TSS	promoter	2425.96	-1.31378	0
	chrX:3713240-3713761;-	TSS	promoter	2469.27	1.63905	1e-06		chr11:61816442-61817201;-	TSS	promoter	9783.53	-1.31223	0
	chr9:136410404-136410649;-	TSS	promoter	830.155	1.65759	1e-06		chr12:7935997-7936427;-	TSS	promoter	5294.88	-1.31167	0
	chr14:92711658-92711752;+	TSS	antisense	915.8	2.21426	1e-06		chr11:117986135-117986902;+	TSS	promoter	79526.6	-1.30593	0
	chr19:2476121-2476495;+	TSS	promoter	25696.5	0.947635	1.1e-06		chr2:28392790-28393545;+	TSS	promoter	13883.3	-1.30448	0
	chr19:45178139-45178283;-	TSS	promoter	1855.63	1.05337	1.1e-06		chr19:49157736-49157873;+	TSS	promoter	5279.07	-1.29327	0
	chr4:39182432-39182588;+	TSS	promoter	1352.64	1.37128	1.1e-06		chr4:39044613-39045122;+	TSS	proximal	2235.99	-1.29245	0
	chr1:26281066-26281363;-	TSS	antisense	1246.13	1.42844	1.1e-06		chr10:95756093-95756265;+	TSS	promoter	14986.9	-1.29031	0
	chr20:4024392-4024571;-	TSS	intergenic	1412.58	1.70134	1.1e-06		chr22:41620806-41621108;-	TSS	promoter	5772.03	-1.28897	0
	chr16:81096263-81096420;-	TSS	promoter	377.359	1.75378	1.1e-06		chr11:3840565-3841425;-	TSS	promoter	88248.1	-1.28731	0
	chr1:225838651-225838844;-	TSS	antisense	392.136	1.90767	1.1e-06		chr1:236281912-236282058;-	TSS	promoter	1568.58	-1.28728	0
	chr18:26171281-26171360;-	TSS	promoter	283.591	2.33802	1.1e-06		chr6:144150139-144150672;+	TSS	promoter	1466.97	-1.28617	0
	chr10:130373024-130373048;-	TSS	antisense	469.475	2.39732	1.1e-06		chr14:88005084-88005247;+	TSS	promoter	5360.32	-1.28602	0
	chr19:48445963-48446187;+	TSS	promoter	1584.68	0.890652	1.2e-06		chr7:140062523-140063085;-	TSS	promoter	10512.7	-1.2821	0
	chr7:100867313-100867471;+	TSS	promoter	2903.74	0.898888	1.2e-06		chr5:177509488-177509661;-	TSS	proximal	3957.51	-1.2801	0
	chr10:69451411-69451686;+	TSS	promoter	4899.03	1.33128	1.2e-06		chrX:78104158-78104407;+	TSS	promoter	106369	-1.27931	0
	chr19:46608481-46608592;+	TSS	threeUTR	591.418	1.85531	1.2e-06		chr10:58334921-58335231;+	TSS	promoter	22547.4	-1.27894	0
	chr3:31455495-31455591;+	TSS	exon	255.784	3.07913	1.2e-06		chr9:111896724-111897329;+	TSS	promoter	35216.9	-1.27867	0
	chr15:74995449-74995668;+	TSS	promoter	423.737	3.08679	1.2e-06		chr2:74198563-74198712;+	TSS	promoter	7436.56	-1.2777	0
	chr5:149313959-149313983;+	TSS	intron	432.626	3.25902	1.2e-06		chr5:91383165-91383508;-	TSS	promoter	30433.6	-1.27577	0
	chr17:44350686-44350805;+	TSS	promoter	3509.75	1.08113	1.3e-06		chr10:6202898-6203361;+	TSS	promoter	39879.6	-1.27576	0
	chr9:37904289-37904371;-	TSS	promoter	934.714	1.14036	1.3e-06		chr11:73272101-73272470;+	TSS	promoter	15061.7	-1.275	0
	chr22:20957053-20957358;+	TSS	promoter	627.13	1.43748	1.3e-06		chr19:54189084-54189924;-	TSS	promoter	21794.6	-1.27348	0
	chr2:207624498-207624710;-	TSS	promoter	575.003	1.44001	1.3e-06		chr5:119355806-119356118;+	TSS	promoter	6323.22	-1.27214	0
	chr17:78924918-78925354;+	TSS	antisense	799.562	1.63795	1.3e-06		chr12:6537100-6537243;+	TSS	CDS	2360.06	-1.27189	0
	chr1:30807402-30807426;+	TSS	intergenic	809.66	1.64885	1.3e-06		chr9:27573367-27573519;-	TSS	promoter	628.963	-1.26568	0
	chr6:26271324-26271434;-	TSS	fiveUTR	2527.11	1.69605	1.3e-06		chr17:64661796-64662368;-	TSS	promoter	4598.3	-1.26547	0
	chr18:32018351-32018534;+	TSS	proximal	345.373	2.13658	1.3e-06		chr14:68789210-68790416;+	TSS	antisense	10574.1	-1.26529	0
	chr3:196338206-196338692;-	TSS	promoter	43397.8	2.95963	1.3e-06		chr4:139177128-139177355;-	TSS	promoter	2686.6	-1.26412	0
	chr16:30949041-30949546;+	TSS	promoter	14212.5	0.730557	1.4e-06		chr1:34985154-34985401;-	TSS	promoter	33235.2	-1.26374	0
	chr16:28491693-28492374;-	TSS	promoter	8136.65	0.75555	1.4e-06		chr7:112939551-112939929;-	TSS	promoter	1930.19	-1.26263	0
	chr20:64079932-64080317;+	TSS	promoter	1356.43	0.835209	1.4e-06		chr12:10129982-10130332;-	TSS	promoter	5889.9	-1.24844	0
	chr15:90884406-90884627;+	TSS	promoter	2472.65	1.17698	1.4e-06		chr9:100427057-100427564;+	TSS	promoter	3294.36	-1.24828	0
	chr17:78128642-78128810;-	TSS	promoter	878.716	1.25174	1.4e-06		chr19:55325274-55325394;-	TSS	promoter	10767.6	-1.23625	0
	chr17:78853743-78855870;-	TSS	threeUTR	2565.28	1.27228	1.4e-06		chr11:61891181-61891819;-	TSS	promoter	4466.54	-1.2341	0
	chr1:160523154-160523314;-	TSS	promoter	911.493	1.34122	1.4e-06		chr8:133074812-133075067;-	TSS	promoter	8041.77	-1.23022	0
	chr1:247126371-247126634;+	TSS	antisense	1115.3	1.47561	1.4e-06		chr11:61955137-61955402;+	TSS	fiveUTR	4426.47	-1.2221	0
	chr18:77015806-77016626;-	TSS	threeUTR	497.615	1.65944	1.4e-06		chr22:17084908-17085139;+	TSS	promoter	20626.3	-1.22051	0
	chr6:136784006-136784187;+	TSS	promoter	863.178	1.70027	1.4e-06		chr14:24093965-24094887;+	TSS	promoter	7844.69	-1.21496	0
	chr2:231398298-231398595;-	TSS	antisense	367.144	2.23962	1.4e-06		chr11:93543215-93543526;-	TSS	promoter	2251.38	-1.21414	0
	chr16:15055697-15056149;-	TSS	promoter	5774.45	0.782054	1.5e-06		chr3:16513445-16513936;-	TSS	promoter	5642.6	-1.20663	0
	chr12:9115763-9116034;-	TSS	promoter	37226.4	1.29742	1.5e-06		chr21:34887859-34888767;-	TSS	promoter	10417	-1.20531	0
	chr1:93847890-93847918;+	TSS	exon	3472.3	1.36535	1.5e-06		chr12:6536918-6537079;+	TSS	CDS	20768.6	-1.20377	0
	chr5:129440656-129440683;-	TSS	intron	3725.1	1.53543	1.5e-06		chr15:64703028-64703288;-	TSS	promoter	26881.4	-1.20334	0
	chr9:137028160-137028344;-	TSS	promoter	540.636	1.55949	1.5e-06		chr15:40301749-40301793;-	TSS	intron	2610.23	-1.20236	0
	chr7:23273518-23273639;+	TSS	CDS	267.028	2.97642	1.5e-06		chr12:57772455-57772730;+	TSS	promoter	1740.64	-1.1989	0
	chr4:152679919-152680079;-	TSS	promoter	330.653	3.61053	1.5e-06		chr12:57782682-57782906;+	TSS	promoter	3536.33	-1.19866	0
	chrX:81202315-81202705;+	TSS	proximal	4133.15	0.634824	1.6e-06		chr12:104456692-104457683;+	TSS	promoter	15724.3	-1.19708	0
	chr19:16324746-16324953;+	TSS	promoter	1385	1.30078	1.6e-06		chr12:6867293-6867682;+	TSS	promoter	68898.1	-1.19639	0
	chr7:130486169-130486391;+	TSS	promoter	293.665	2.94627	1.6e-06		chr5:95961527-95961927;-	TSS	promoter	11412.3	-1.1955	0
	chr12:57752182-57752499;-	TSS	promoter	11033	0.851819	1.7e-06		chr11:104968479-104968668;-	TSS	promoter	5818.34	-1.19193	0
	chr4:81471713-81471945;-	TSS	promoter	1252.4	1.03024	1.7e-06		chr1:161089238-161089410;-	TSS	fiveUTR	3380.19	-1.19174	0
	chr10:48685093-48685333;+	TSS	intron	531.329	1.75883	1.7e-06		chr21:33229847-33230216;+	TSS	promoter	4261.33	-1.18984	0
	chr11:65640712-65641131;+	TSS	intron	289.664	1.86126	1.7e-06		chr8:102863882-102864453;-	TSS	promoter	27795.1	-1.18724	0
	chr14:54396948-54397073;+	TSS	promoter	398.08	1.9008	1.7e-06		chr2:162343989-162344222;+	TSS	promoter	3176.92	-1.18672	0
	chr11:66856422-66856835;+	TSS	promoter	1852.82	1.27834	1.8e-06		chr16:74998923-74999230;+	TSS	promoter	1997.73	-1.1866	0
	chr9:116687287-116687384;+	TSS	promoter	268.025	1.59708	1.8e-06		chr19:6720526-6720705;-	TSS	promoter	5244.56	-1.17471	0
	chr1:178037841-178037992;-	TSS	promoter	1113.71	1.72206	1.8e-06		chr17:43211780-43211965;+	TSS	promoter	13195.6	-1.17366	0
	chr9:96418325-96418464;-	TSS	promoter	267.786	2.02651	1.8e-06		chr14:68792849-68793221;-	TSS	fiveUTR	111993	-1.16567	0
	chr13:75537780-75537894;-	TSS	promoter	1187.62	1.16066	1.9e-06		chr2:186589935-186590501;+	TSS	promoter	15275.4	-1.16211	0
	chr19:33194227-33194411;+	TSS	promoter	298.171	2.82041	1.9e-06		chr14:76761441-76762055;+	TSS	proximal	1815.42	-1.15945	0
	chr22:23402528-23402631;-	TSS	promoter	232.724	3.86153	1.9e-06		chr5:151771725-151772669;+	TSS	promoter	61318.8	-1.15635	0
	chr12:15789336-15789441;-	TSS	promoter	231.08	4.79826	1.9e-06		chr12:54419124-54419389;-	TSS	promoter	39551.2	-1.15522	0
	chr14:77800048-77800171;+	TSS	promoter	1847.8	1.06278	2e-06		chr12:50167217-50167472;-	TSS	promoter	1051.91	-1.15116	0
	chr3:15332273-15332667;-	TSS	promoter	2259.9	1.50941	2e-06		chr1:33349725-33349987;-	TSS	promoter	2126.43	-1.14585	0
	chr10:13891603-13892022;-	TSS	promoter	1091.31	1.52909	2e-06		chr6:73451749-73452411;-	TSS	promoter	5370.75	-1.1413	0
	chr9:93058684-93058823;+	TSS	promoter	390.316	1.72423	2e-06		chr7:100358096-100358156;+	TSS	fiveUTR	40385.4	-1.13705	0
	chr16:29663215-29663299;+	TSS	promoter	1533.51	1.89978	2e-06		chr6:26457906-26458133;+	TSS	promoter	4690.27	-1.1276	0
	chr8:16155041-16155152;-	TSS	threeUTR	192.088	3.56365	2e-06		chr1:161505250-161506064;+	TSS	promoter	335100	-1.12108	0
	chr14:23183537-23183698;-	TSS	promoter	7364.2	1.16376	2.1e-06		chr12:6536360-6536535;+	TSS	promoter	3370.28	-1.1195	0
	chr11:49627106-49627130;-	TSS	antisense	544.616	1.37017	2.1e-06		chr15:72199029-72199759;+	TSS	antisense	7886.21	-1.11263	0
	chr7:77199646-77199926;-	TSS	promoter	3072.7	1.90449	2.1e-06		chr3:152268799-152269474;+	TSS	promoter	25614	-1.10843	0
	chr1:56578877-56579721;-	TSS	fiveUTR	8796.94	1.02835	2.2e-06		chr17:82228213-82228561;+	TSS	promoter	4027.01	-1.10318	0
	chr11:1753799-1753935;+	TSS	antisense	8124.27	1.29979	2.2e-06		chr12:14774256-14774698;+	TSS	promoter	14617.8	-1.10045	0
	chr1:23800646-23800837;-	TSS	promoter	5181.99	1.0565	2.3e-06		chr11:18394447-18394702;+	TSS	promoter	19326.3	-1.09964	0
	chr9:133992725-133992878;-	TSS	proximal	422.188	1.48752	2.3e-06		chr5:39219452-39219692;-	TSS	promoter	15114.1	-1.09808	0
	chr14:92716144-92716224;+	TSS	antisense	471.637	2.28298	2.3e-06		chr22:35299655-35300004;+	TSS	promoter	33932.3	-1.09182	0
	chr5:135399758-135399929;-	TSS	promoter	630.546	2.34043	2.3e-06		chr11:107928371-107928795;+	TSS	promoter	5794.08	-1.07905	0
	chr15:40844278-40844570;+	TSS	proximal	621.83	1.59212	2.4e-06		chr22:17774381-17774528;-	TSS	promoter	7441.24	-1.0763	0
	chr22:20117275-20117614;+	TSS	promoter	5140.9	0.741207	2.5e-06		chr1:10398987-10399155;+	TSS	promoter	33440.5	-1.07522	0
	chr17:81239288-81239448;+	TSS	promoter	2766.13	1.37033	2.5e-06		chr7:150737313-150737733;+	TSS	promoter	18663.6	-1.07414	0
	chr19:859431-859794;+	TSS	promoter	48490.2	1.08432	2.6e-06		chr7:102433422-102433693;+	TSS	promoter	3859.79	-1.07343	0
	chr9:72930890-72931023;-	TSS	CDS	469.139	1.93992	2.6e-06		chr3:9700209-9700233;-	TSS	intron	31175.6	-1.06615	0
	chr8:104339769-104339852;+	TSS	promoter	3715.6	2.67928	2.6e-06		chr1:151059454-151059766;-	TSS	promoter	17512.1	-1.06508	0
	chr1:156540960-156541145;-	TSS	intron	886.491	2.93805	2.6e-06		chr19:1174139-1174339;-	TSS	promoter	8864.56	-1.06356	0
	chr6:149863782-149864102;-	TSS	promoter	323.652	1.84792	2.7e-06		chr1:1779901-1780166;-	TSS	promoter	32889.6	-1.06269	0
	chr7:114897900-114897923;+	TSS	intergenic	323.895	5.80135	2.8e-06		chr17:64448961-64449346;+	TSS	promoter	20097.6	-1.05715	0
	chr10:79242235-79242532;+	TSS	intron	631.222	1.67521	2.9e-06		chr17:15262407-15262682;-	TSS	promoter	22986.8	-1.05105	0
	chr22:17209333-17209728;-	TSS	promoter	1275.96	1.32785	3e-06		chr6:30684379-30685115;-	TSS	promoter	11975.3	-1.05028	0
	chr17:44349660-44349853;+	TSS	proximal	1751.8	1.11645	3.1e-06		chr15:73633064-73633513;-	TSS	promoter	12210.5	-1.0498	0
	chr5:77088031-77088255;+	TSS	promoter	1078.27	2.28188	3.1e-06		chr3:119294548-119294963;+	TSS	fiveUTR	1681.81	-1.04755	0
	chr15:43510927-43511000;+	TSS	promoter	148.079	5.89719	3.4e-06		chr6:31815454-31817781;+	TSS	promoter	48492.9	-1.04607	0
	chr4:128287476-128287866;-	TSS	promoter	11471.2	0.802167	3.5e-06		chr19:6772649-6773004;+	TSS	promoter	15996.3	-1.03788	0
	chr2:109128762-109129230;+	TSS	proximal	395.053	4.99656	3.5e-06		chr10:58267695-58268088;-	TSS	promoter	2748.64	-1.03179	0
	chr15:68277661-68278688;+	TSS	fiveUTR	11458.5	0.603514	3.6e-06		chr10:35126783-35127341;+	TSS	promoter	2095.7	-1.03031	0
	chr6:158232132-158232322;+	TSS	promoter	4542.39	0.936464	3.6e-06		chr14:22871705-22872407;+	TSS	promoter	8206.67	-1.02845	0
	chr9:92325857-92326084;+	TSS	promoter	1029.57	1.05841	3.6e-06		chr1:116570899-116571112;-	TSS	promoter	17773.7	-1.02845	0
	chr6:159121333-159121695;-	TSS	promoter	568.989	1.3364	3.6e-06		chr8:125430126-125430518;+	TSS	promoter	14423.9	-1.02423	0
	chr14:93115742-93116025;-	TSS	promoter	2705.12	0.960363	3.7e-06		chr3:32502608-32502907;-	TSS	promoter	26985.3	-1.02254	0
	chr3:58237498-58237654;+	TSS	promoter	882.379	1.25225	3.7e-06		chr17:35089078-35089413;-	TSS	promoter	3342.95	-1.02161	0
	chr7:23254167-23254315;-	TSS	antisense	776.931	1.97988	3.7e-06		chr7:2519709-2520295;+	TSS	promoter	17983.6	-1.01362	0
	chr1:204073093-204073176;+	TSS	promoter	520.629	2.59109	3.7e-06		chr12:8066281-8066516;-	TSS	promoter	152690	-1.01207	0
	chr11:125088076-125089101;+	TSS	threeUTR	874.644	3.88845	3.7e-06		chr1:15409819-15410318;+	TSS	promoter	69155.1	-1.01055	0
	chr2:69741883-69742178;+	TSS	promoter	21973.5	0.856219	3.8e-06		chr14:67695649-67695797;-	TSS	promoter	2690.62	-1.00917	0
	chr12:117099258-117099563;-	TSS	promoter	373.66	2.9156	3.8e-06		chr17:76737960-76738235;+	TSS	promoter	3419.5	-1.00858	0
	chr6:32938667-32938968;-	TSS	proximal	297.904	3.0787	3.8e-06		chr13:21459057-21459473;-	TSS	promoter	6969.38	-1.00755	0
	chr11:122779347-122779664;+	TSS	promoter	616.816	2.27171	3.9e-06		chr10:128047508-128047719;+	TSS	promoter	1890.32	-0.998487	0
	chr22:32801676-32801773;+	TSS	promoter	2694.53	3.02076	3.9e-06		chr5:100902937-100903419;-	TSS	promoter	7073.92	-0.995462	0
	chr20:36184967-36185164;+	TSS	intron	158.06	4.20783	3.9e-06		chr17:48908341-48908821;+	TSS	promoter	8564.49	-0.994151	0
	chr2:105329592-105329761;-	TSS	promoter	4014.67	0.997683	4e-06		chr1:157138291-157138433;-	TSS	promoter	4078.3	-0.987193	0
	chr10:75401622-75402045;-	TSS	promoter	1070.86	1.21377	4e-06		chr17:7394454-7394868;-	TSS	promoter	3657.3	-0.984354	0
	chr6:3118653-3118764;+	TSS	promoter	881.854	1.25798	4e-06		chr5:159209465-159209671;-	TSS	promoter	7253.96	-0.979313	0
	chr9:92325616-92325775;+	TSS	proximal	212.9	2.07272	4e-06		chr4:119300311-119300717;-	TSS	promoter	18035.1	-0.977694	0
	chr3:112974794-112975180;-	TSS	promoter	2475.83	2.20839	4e-06		chr5:133968446-133968720;-	TSS	promoter	25721.3	-0.97693	0
	chr19:12696536-12696669;-	TSS	promoter	329.508	1.61638	4.1e-06		chr4:139302393-139302584;-	TSS	promoter	3945.93	-0.970391	0
	chr22:23717037-23717439;-	TSS	promoter	5187.11	0.49527	4.2e-06		chr19:49929322-49929574;-	TSS	promoter	14927.4	-0.969687	0
	chr15:64093646-64094070;-	TSS	promoter	17337.2	0.751224	4.2e-06		chr6:126643458-126643516;+	TSS	promoter	22436.5	-0.966036	0
	chr16:58734219-58734378;-	TSS	promoter	13845.4	0.657959	4.3e-06		chrX:49043121-49043514;-	TSS	promoter	9371.69	-0.965763	0
	chr15:78149309-78149432;+	TSS	promoter	4515.37	0.835691	4.3e-06		chr8:23457508-23457755;-	TSS	promoter	10467.2	-0.963537	0
	chr4:88823073-88823421;-	TSS	promoter	263.343	2.19153	4.3e-06		chr11:65662773-65663251;-	TSS	promoter	7205.6	-0.959798	0
	chr17:40417850-40417951;-	TSS	promoter	248.665	2.71902	4.5e-06		chr10:63427129-63427155;+	TSS	proximal	3467.53	-0.95691	0
	chr10:47347078-47347103;-	TSS	intergenic	319.509	3.82722	4.5e-06		chr1:155308756-155309065;+	TSS	promoter	9491.97	-0.938239	0
	chr5:1111804-1112096;-	TSS	promoter	5300.59	1.20478	4.6e-06		chr1:25267881-25268028;+	TSS	antisense	3063.19	-0.932621	0
	chr17:81653653-81653755;-	TSS	promoter	556.917	2.19762	4.6e-06		chr17:81860290-81861010;-	TSS	promoter	124402	-0.922669	0
	chr12:13095625-13095720;-	TSS	promoter	330.69	2.69622	4.6e-06		chr3:108090866-108091262;-	TSS	promoter	22653.5	-0.915253	0
	chr15:49170159-49170334;+	TSS	promoter	1137.96	1.21113	4.7e-06		chr3:53891770-53891918;-	TSS	promoter	3439.34	-0.901249	0
	chr1:153545714-153545870;-	TSS	promoter	3029.34	1.82378	4.7e-06		chr17:78168500-78168794;+	TSS	promoter	36211.9	-0.891556	0
	chr12:57520454-57520565;-	TSS	promoter	1973.31	1.03052	4.8e-06		chr2:74178659-74178962;-	TSS	promoter	8851.4	-0.89027	0
	chr15:90932483-90932602;-	TSS	promoter	1182.12	1.24594	4.8e-06		chr9:133120939-133121300;-	TSS	promoter	7234.09	-0.876722	0
	chr1:18902490-18902625;-	TSS	promoter	6320.29	0.954998	4.9e-06		chr12:31792272-31792303;-	TSS	promoter	10932.9	-0.865752	0
	chr4:163494364-163494770;+	TSS	promoter	1954.64	0.898575	5e-06		chrX:55000290-55000624;+	TSS	promoter	7492.3	-0.865223	0
	chr7:143361398-143361421;-	TSS	fiveUTR	276.448	1.84051	5e-06		chr17:75779660-75779940;-	TSS	promoter	21587.4	-0.858944	0
	chr18:26226385-26226788;+	TSS	promoter	444.445	1.96802	5e-06		chr2:218322884-218323400;+	TSS	promoter	16661.5	-0.84309	0
	chr2:217847523-217848171;+	TSS	antisense	548.511	1.34863	5.1e-06		chr1:26545770-26546037;+	TSS	promoter	15128.2	-0.842202	0
	chr12:47772985-47773421;+	TSS	promoter	9598.45	1.05572	5.2e-06		chr14:22815254-22816061;-	TSS	proximal	26551.5	-0.840248	0
	chr1:206612299-206612558;-	TSS	promoter	2394.31	0.92662	5.3e-06		chr15:78077394-78077776;-	TSS	promoter	4979.53	-0.826322	0
	chr10:71834371-71834510;-	TSS	CDS	15116.3	1.01485	5.3e-06		chr1:153963458-153963650;-	TSS	promoter	30035	-0.744996	0
	chr18:79964574-79964791;+	TSS	promoter	1677.58	1.54003	5.3e-06		chr15:63189437-63189750;+	TSS	promoter	17051.4	-0.71017	0
	chr1:23865489-23865630;-	TSS	CDS	868.911	1.84353	5.3e-06		chr5:78984940-78985520;-	TSS	promoter	31904	-0.703047	0
	chr17:7080117-7080352;-	TSS	promoter	462.183	2.70335	5.3e-06		chr20:35092674-35092913;-	TSS	promoter	21443.2	-0.622982	0
	chr17:75109909-75110153;+	TSS	promoter	3125.97	0.979004	5.5e-06		chr17:699339-699463;-	TSS	intron	378.864	-7.76221	1e-07
	chr9:98192579-98192702;-	TSS	promoter	1652.65	1.31112	5.5e-06		chrX:25194593-25194661;-	TSS	exon	380.411	-7.69829	1e-07
	chr1:226186626-226186764;-	TSS	promoter	11549.8	0.738607	5.7e-06		chr5:35856738-35857063;+	TSS	promoter	1431.15	-6.66968	1e-07
	chr4:8198962-8199403;+	TSS	promoter	5244.08	0.956923	5.7e-06		chr6:159716087-159716585	Enhancer	intron	102.197	-5.94603	1e-07
	chr8:38030473-38030720;+	TSS	promoter	1675.16	1.08102	5.7e-06		chr5:96958405-96958516;+	TSS	promoter	486.953	-5.83554	1e-07
	chr1:1599947-1600195;-	TSS	promoter	1508.18	1.4336	5.7e-06		chr5:356173-356276;+	TSS	intron	236.777	-5.11003	1e-07
	chr16:21652530-21652795;-	TSS	promoter	31216.8	0.651295	5.8e-06		chr15:78937463-78937573;-	TSS	proximal	198.025	-4.96908	1e-07
	chr14:20454571-20454910;-	TSS	promoter	3425.09	0.82392	5.8e-06		chr9:133476575-133476709;-	TSS	intron	267.788	-4.95649	1e-07
	chr10:100998251-100998404;+	TSS	promoter	229.693	2.03185	5.8e-06		chr14:94382916-94383231;+	TSS	antisense	286.901	-4.84393	1e-07
	chr8:18084743-18085021;-	TSS	promoter	1571.76	0.827873	5.9e-06		chr6:137218449-137218637;-	TSS	intron	224.651	-4.43866	1e-07
	chr12:1846121-1846145;+	TSS	antisense	222.892	1.70981	5.9e-06		chr2:64283821-64283844;-	TSS	intergenic	288.416	-4.36241	1e-07
	chr17:4555187-4555414;-	TSS	promoter	3903.56	0.659428	6e-06		chr22:49962530-49962767;+	TSS	proximal	1065.93	-3.98053	1e-07
	chr6:159000061-159000289;-	TSS	promoter	2361.51	0.78647	6e-06		chr14:69726792-69726961;+	TSS	promoter	290.416	-3.86317	1e-07
	chr2:85602247-85602461;-	TSS	promoter	1660.54	0.982658	6e-06		chr10:36523680-36524235;-	TSS	exon	1209.1	-3.85	1e-07
	chr9:19230412-19230909;+	TSS	promoter	1406.19	1.15154	6e-06		chr10:70838656-70838760;+	TSS	intron	293.986	-3.62573	1e-07
	chr7:151051318-151051345;+	TSS	promoter	975.812	1.15951	6e-06		chr14:22842402-22842713;-	TSS	antisense	380.921	-3.3604	1e-07
	chr1:219173764-219173977;+	TSS	promoter	4188.88	0.701839	6.1e-06		chr7:150323137-150323561;+	TSS	promoter	496.025	-3.3339	1e-07
	chr2:65056078-65056229;-	TSS	promoter	1282.58	1.51235	6.1e-06		chr8:133264557-133264844;-	TSS	promoter	352.554	-3.32507	1e-07
	chr7:54565964-54565988;-	TSS	antisense	244.818	2.09041	6.1e-06		chr9:112862306-112862497;+	TSS	intron	256.299	-3.23251	1e-07
	chrX:103376472-103376615;+	TSS	proximal	1392.02	1.34346	6.2e-06		chr2:137964175-137964353;+	TSS	promoter	475.786	-3.14202	1e-07
	chr1:84690406-84690595;-	TSS	promoter	555.804	1.41868	6.2e-06		chr5:172338674-172339741;+	TSS	antisense	680.678	-3.03266	1e-07
	chr7:29146511-29146725;+	TSS	promoter	830.97	1.55105	6.2e-06		chr11:35229127-35229912;+	TSS	threeUTR	843.405	-3.0113	1e-07
	chr1:24930184-24930410;-	TSS	proximal	1421.13	1.33879	6.3e-06		chr22:36930673-36930832;-	TSS	antisense	489.827	-2.70079	1e-07
	chr3:127823083-127823511;-	TSS	promoter	20805.2	0.930144	6.4e-06		chr2:232968898-232968924;+	TSS	antisense	551.674	-2.64033	1e-07
	chr8:142403029-142403274;-	TSS	promoter	778.515	1.36719	6.4e-06		chr7:150791396-150791629;+	TSS	antisense	994.528	-2.61206	1e-07
	chr10:97687104-97687482;-	TSS	promoter	1493.39	1.23887	6.5e-06		chr14:89486613-89486783;-	TSS	fiveUTR	322.284	-2.45827	1e-07
	chr5:180830538-180831256;+	TSS	promoter	1890.23	0.801431	6.6e-06		chr10:52755364-52755590;-	TSS	promoter	836.535	-2.35878	1e-07
	chr17:45487776-45487924;-	TSS	promoter	435.678	5.1052	6.6e-06		chr6:41286627-41286757;-	TSS	promoter	6212.91	-2.20778	1e-07
	chr11:126304021-126304226;+	TSS	promoter	2785.61	0.640282	6.7e-06		chr5:36606120-36606368;+	TSS	promoter	406.093	-2.15762	1e-07
	chr9:124286118-124286340;+	TSS	proximal	311.585	1.8649	6.9e-06		chr3:14689979-14690005;-	TSS	antisense	369.277	-2.12098	1e-07
	chr1:109249773-109249796;+	TSS	fiveUTR	217.169	2.90897	6.9e-06		chr4:109281457-109281481;+	TSS	antisense	372.182	-2.11677	1e-07
	chr9:127122613-127123009;-	TSS	promoter	563.737	4.90325	7e-06		chr17:38711863-38712027;-	TSS	antisense	720.128	-2.10921	1e-07
	chr14:92750354-92750454;+	TSS	intergenic	667.817	1.47882	7.1e-06		chr1:32936855-32937296;+	TSS	intron	1124.21	-2.09644	1e-07
	chr12:9116080-9116258;-	TSS	promoter	534.582	2.07604	7.3e-06		chr17:17823533-17823682;-	TSS	promoter	583.17	-2.0225	1e-07
	chr5:68215670-68215949;+	TSS	promoter	9274.44	0.962377	7.4e-06		chr3:184180341-184180574;+	TSS	promoter	911.321	-2.00307	1e-07
	chr22:26540795-26541714;-	TSS	proximal	831.577	1.16189	7.4e-06		chr19:17511382-17511626;-	TSS	promoter	440.095	-1.8543	1e-07
	chr12:9113361-9113544;-	TSS	CDS	614.166	1.9423	7.4e-06		chr21:41425939-41426352;+	TSS	promoter	13222.5	-1.83886	1e-07
	chr8:30727533-30728021;-	TSS	promoter	7960.34	0.689794	7.5e-06		chr11:47260426-47260771;+	TSS	promoter	358.914	-1.82793	1e-07
	chr4:112231649-112232090;+	TSS	promoter	6147.41	0.854977	7.5e-06		chr9:132789757-132789888;-	TSS	intron	734.322	-1.82268	1e-07
	chr17:7580865-7581250;-	TSS	antisense	3072.28	0.996953	7.5e-06		chr8:71843949-71844411;+	TSS	promoter	2460.69	-1.81191	1e-07
	chr9:92293569-92293779;-	TSS	promoter	3829.15	0.970149	7.7e-06		chr20:46010791-46011317;-	TSS	antisense	2076.81	-1.75423	1e-07
	chr19:40348438-40348818;+	TSS	promoter	12946.2	0.982033	7.7e-06		chr19:4540007-4540166;-	TSS	promoter	921.792	-1.74755	1e-07
	chr12:49188395-49188787;-	TSS	fiveUTR	4255.89	1.03545	7.8e-06		chr14:50560032-50560279;+	TSS	promoter	267.913	-1.74186	1e-07
	chr12:213953-214159;-	TSS	promoter	464.692	2.08043	7.9e-06		chr6:113859549-113861198;+	TSS	threeUTR	2712.57	-1.67205	1e-07
	chr11:60280455-60280741;+	TSS	promoter	39479	0.574697	8e-06		chr16:80803980-80804358;-	TSS	promoter	790.243	-1.66648	1e-07
	chr16:8797788-8797903;+	TSS	promoter	2472.45	1.02299	8e-06		chr20:57710505-57710639;-	TSS	promoter	728.331	-1.6624	1e-07
	chr7:23253304-23253453;-	TSS	antisense	606.853	1.96938	8.1e-06		chr2:70553792-70554133;-	TSS	promoter	2036.41	-1.64443	1e-07
	chr2:68319362-68320035;-	TSS	promoter	2898.43	0.805029	8.2e-06		chr2:135512050-135512078;-	TSS	proximal	861.143	-1.61992	1e-07
	chr6:31795379-31796041;-	TSS	promoter	3119.85	0.929688	8.3e-06		chr9:133163772-133163976;-	TSS	promoter	1607.03	-1.52704	1e-07
	chr17:40443370-40444071;+	TSS	promoter	4146.93	1.31189	8.4e-06		chr5:147453578-147453747;-	TSS	promoter	687.724	-1.45313	1e-07
	chr3:185254002-185254166;-	TSS	promoter	1016.87	1.48619	8.4e-06		chr14:28264408-28264450;+	TSS	promoter	2375.21	-1.44045	1e-07
	chr16:28495350-28495720;-	TSS	promoter	1425.83	1.11551	8.5e-06		chr4:107824800-107825255;+	TSS	promoter	1673.03	-1.33674	1e-07
	chrX:13378706-13379221;+	TSS	intron	449.67	1.86457	8.5e-06		chr12:49707072-49707619;-	TSS	promoter	4300.96	-1.30471	1e-07
	chr11:32892781-32893212;+	TSS	promoter	1531.01	1.02326	8.7e-06		chr19:54312426-54312764;-	TSS	intron	3414.47	-1.30304	1e-07
	chr20:33686270-33686518;-	TSS	promoter	471.944	1.82782	8.7e-06		chr7:69598621-69598653;+	TSS	proximal	1957.03	-1.2077	1e-07
	chr12:14567641-14568105;-	TSS	promoter	17397.7	0.719405	8.8e-06		chr4:15702975-15703317;+	TSS	promoter	23604.3	-1.19942	1e-07
	chr2:72887348-72887514;+	TSS	promoter	3694.39	0.741375	8.8e-06		chrX:46440355-46440504;-	TSS	exon	5597.89	-1.17052	1e-07
	chr16:21820275-21820515;-	TSS	promoter	2867.33	0.946282	8.8e-06		chr9:33264976-33265125;+	TSS	promoter	2432.59	-1.15919	1e-07
	chr14:73569007-73569887;+	TSS	promoter	18927.9	0.708445	8.9e-06		chr10:99620049-99620504;-	TSS	promoter	3752.61	-1.09904	1e-07
	chr4:147731781-147732454;+	TSS	promoter	4119.43	1.08594	9e-06		chr12:2794930-2795228;+	TSS	promoter	1837.76	-1.0943	1e-07
	chr19:3981916-3982061;-	TSS	CDS	1593.26	1.24096	9.1e-06		chr5:151080887-151081089;-	TSS	promoter	2231.55	-1.09152	1e-07
	chr15:40405744-40405975;+	TSS	promoter	5386.37	0.945013	9.2e-06		chr3:150762841-150763304;-	TSS	promoter	4759.72	-1.08424	1e-07
	chr14:23165289-23165439;+	TSS	antisense	245.211	2.09956	9.3e-06		chr12:12611802-12612186;+	TSS	promoter	7380.92	-1.05804	1e-07
	chr11:105034979-105035243;-	TSS	promoter	5841.97	0.830577	9.5e-06		chr19:58575349-58575588;+	TSS	promoter	3752.76	-1.04946	1e-07
	chrX:276306-276399;+	TSS	promoter	1142.13	2.32005	9.5e-06		chr19:49766912-49767242;+	TSS	promoter	4590.75	-1.03479	1e-07
	chr11:1884499-1884584;-	TSS	antisense	230.535	6.20006	9.5e-06		chr2:112055155-112055619;+	TSS	promoter	4765.19	-1.02242	1e-07
	chr14:67815776-67816166;-	TSS	intron	561.702	1.6922	9.6e-06		chr1:165698380-165698635;-	TSS	promoter	3374.95	-0.970274	1e-07
	chr19:47230213-47230537;-	TSS	intron	235.071	3.43571	9.9e-06		chrX:103356446-103356576;+	TSS	promoter	2221.58	-0.962008	1e-07
	chr1:168056407-168056496;-	TSS	promoter	322.242	2.71529	1.01e-05		chr15:63277448-63277743;+	TSS	promoter	15320.2	-0.906764	1e-07
	chr19:19033537-19033961;+	TSS	promoter	2736.15	0.725251	1.02e-05		chr2:96536679-96536855;+	TSS	promoter	19054.7	-0.904015	1e-07
	chrX:2618672-2618786;+	TSS	exon	253.566	3.71506	1.02e-05		chr1:76699753-76699820;+	TSS	promoter	41464.2	-0.903008	1e-07
	chr7:12570654-12570804;+	TSS	promoter	390.007	5.17625	1.02e-05		chr5:55994891-55995091;-	TSS	promoter	2830.79	-0.902413	1e-07
	chr12:123533817-123534154;-	TSS	proximal	472.633	1.41084	1.03e-05		chr6:26538168-26538583;+	TSS	promoter	5282.48	-0.898216	1e-07
	chr9:94609920-94610065;-	TSS	CDS	277.97	2.3278	1.1e-05		chr14:73458451-73458665;-	TSS	promoter	2856.65	-0.87843	1e-07
	chr15:90717294-90717440;+	TSS	promoter	394.127	1.53847	1.11e-05		chr6:2841747-2842078;-	TSS	promoter	22313.9	-0.859383	1e-07
	chr1:39408971-39409119;+	TSS	proximal	228.706	3.54252	1.11e-05		chr11:63838845-63839418;+	TSS	promoter	8520.49	-0.809709	1e-07
	chr9:136665695-136665832;+	TSS	promoter	1097.64	1.57423	1.12e-05		chr19:51124615-51125425;+	TSS	promoter	19093.6	-0.775893	1e-07
	chr19:33302758-33302970;+	TSS	promoter	210.761	2.87344	1.12e-05		chr22:29883073-29883344;+	TSS	promoter	7373	-0.756704	1e-07
	chr8:70669009-70669326;-	TSS	promoter	6315.21	0.750802	1.13e-05		chr9:111661491-111661956;+	TSS	promoter	49581.6	-0.754991	1e-07
	chr6:79077766-79077919;-	TSS	intron	1709.49	0.980875	1.13e-05		chr1:110873032-110873253;+	TSS	promoter	129185	-0.701095	1e-07
	chr11:108121476-108121674;+	TSS	promoter	2782.39	0.845898	1.14e-05		chr10:6012355-6012898;+	TSS	antisense	456.306	-8.72024	2e-07
	chr10:87659718-87659772;-	TSS	intron	355.178	1.79593	1.14e-05		chr10:76509582-76509804;+	TSS	intron	1148.58	-8.037	2e-07
	chr22:21629897-21630104;-	TSS	promoter	3380.54	0.736271	1.15e-05		chr21:33302066-33302334;-	TSS	antisense	189.555	-7.81364	2e-07
	chr1:109984681-109985220;+	TSS	promoter	8025.23	0.76522	1.15e-05		chr3:149970836-149970952;-	TSS	promoter	350.785	-5.99308	2e-07
	chr9:134407217-134407432;+	TSS	intron	555.598	1.32848	1.15e-05		chr17:14300919-14301204;+	TSS	promoter	903.048	-4.78636	2e-07
	chr20:33674344-33674480;-	TSS	promoter	878.741	1.25878	1.19e-05		chr3:55487081-55487391;-	TSS	fiveUTR	271.202	-4.2847	2e-07
	chr6:127343430-127343626;-	TSS	promoter	831.539	1.05365	1.22e-05		chr6:7726057-7726184;+	TSS	promoter	352.531	-3.90237	2e-07
	chr8:143568618-143568758;-	TSS	promoter	236	3.37465	1.22e-05		chr1:156155870-156156118;+	TSS	proximal	305.303	-3.39739	2e-07
	chr19:48966000-48966871;-	TSS	antisense	5788.9	0.98422	1.23e-05		chr19:44758696-44758865;+	TSS	CDS	292.464	-3.09131	2e-07
	chr5:146182485-146182674;-	TSS	promoter	4763.12	0.807837	1.26e-05		chr4:3865529-3865563;+	TSS	intergenic	630.738	-2.66617	2e-07
	chr6:83430876-83431267;-	TSS	promoter	5038.81	0.72961	1.27e-05		chr7:72276697-72276723;-	TSS	intron	316.572	-2.58435	2e-07
	chr1:234478489-234478955;-	TSS	CDS	327.474	2.15362	1.27e-05		chr5:98213386-98213413;+	TSS	promoter	256.28	-2.2539	2e-07
	chr12:64222210-64222318;-	TSS	promoter	893.75	1.22726	1.28e-05		chr11:10494899-10495031;+	TSS	threeUTR	228.702	-2.1202	2e-07
	chr19:51119674-51119860;+	TSS	proximal	1804.29	0.947483	1.3e-05		chr16:3256593-3256698;-	TSS	promoter	993.193	-2.07731	2e-07
	chr17:1649951-1650107;-	TSS	proximal	309.306	1.97333	1.3e-05		chr16:57999486-57999674;+	TSS	promoter	792.636	-2.03005	2e-07
	chr3:179071570-179071882;-	TSS	promoter	2542.42	0.664529	1.31e-05		chrX:36344262-36344314;+	TSS	intron	516.73	-1.90775	2e-07
	chr19:49335352-49335787;+	TSS	promoter	36617.1	0.899785	1.31e-05		chr2:191014034-191014254;-	TSS	promoter	3726.93	-1.76427	2e-07
	chr7:1044472-1044666;+	TSS	promoter	911.431	1.52515	1.31e-05		chr9:128420809-128420979;+	TSS	promoter	2177.58	-1.76147	2e-07
	chr4:107931510-107931669;+	TSS	promoter	722.864	1.88395	1.32e-05		chr3:187729057-187729950;+	TSS	intron	561.461	-1.74121	2e-07
	chr6:132512985-132513158;-	TSS	promoter	7733.23	0.739419	1.33e-05		chr9:34318271-34318305;+	TSS	proximal	2627.5	-1.67117	2e-07
	chr4:15469851-15469924;+	TSS	promoter	239.739	3.37059	1.33e-05		chr20:46011867-46012364;+	TSS	CDS	17995	-1.47934	2e-07
	chr15:68782956-68783108;-	TSS	threeUTR	259.666	3.35457	1.35e-05		chr5:159951541-159951574;-	TSS	promoter	3410.89	-1.42949	2e-07
	chr11:60182977-60183362;-	TSS	promoter	54274.5	0.916245	1.37e-05		chr10:112375190-112375543;+	TSS	promoter	1322.33	-1.38926	2e-07
	chrX:120304344-120304554;-	TSS	CDS	1910.62	2.11786	1.44e-05		chr5:140592034-140592264;-	TSS	promoter	1399.02	-1.35685	2e-07
	chr19:11987581-11987791;+	TSS	promoter	521.739	1.63772	1.47e-05		chr19:54354798-54355461;+	TSS	antisense	1675.8	-1.26084	2e-07
	chr8:16143535-16143617;-	TSS	threeUTR	283.483	2.96969	1.47e-05		chr1:87328755-87329217;+	TSS	promoter	5910.83	-1.25412	2e-07
	chr3:151873580-151873705;+	TSS	promoter	7600.36	0.940419	1.48e-05		chr1:220879308-220879776;+	TSS	promoter	2271.7	-1.20739	2e-07
	chr19:19821603-19821790;-	TSS	promoter	672.248	1.16219	1.51e-05		chr7:38341108-38341374;-	TSS	proximal	1666.93	-1.19992	2e-07
	chr11:14643627-14643854;+	TSS	promoter	248.582	2.26098	1.52e-05		chr5:143404376-143404664;-	TSS	promoter	913.605	-1.16458	2e-07
	chr11:76860833-76861066;+	TSS	promoter	3855.46	0.861233	1.57e-05		chr3:50321382-50321505;-	TSS	proximal	1748.26	-1.14728	2e-07
	chr15:70097609-70097942;-	TSS	promoter	1744.17	0.964749	1.57e-05		chr12:89524666-89524850;-	TSS	promoter	3079.32	-1.12834	2e-07
	chr5:137752975-137753596;-	TSS	CDS	3814.33	1.16451	1.57e-05		chr12:51951517-51951836;+	TSS	promoter	2214.31	-1.10586	2e-07
	chr16:21953293-21953456;+	TSS	promoter	6504.73	0.889975	1.6e-05		chr19:54360925-54361282;-	TSS	promoter	3058.63	-1.05654	2e-07
	chr1:115976235-115976704;+	TSS	promoter	1790.71	0.956808	1.6e-05		chrX:46440666-46440725;-	TSS	promoter	6972.73	-1.03219	2e-07
	chr1:44843097-44843469;-	TSS	promoter	350.827	3.6391	1.61e-05		chr17:64129992-64130225;-	TSS	promoter	3259.28	-1.01459	2e-07
	chr5:126595105-126595265;-	TSS	promoter	1753.55	1.7864	1.62e-05		chr8:22440935-22441555;+	TSS	promoter	1541.16	-0.99608	2e-07
	chr19:11576239-11576593;-	TSS	CDS	828.109	2.68637	1.62e-05		chr22:30542332-30542689;+	TSS	promoter	38918.2	-0.993713	2e-07
	chr3:184248747-184248998;-	TSS	promoter	17909	0.724516	1.65e-05		chr15:30044437-30044545;+	TSS	promoter	11986.1	-0.965414	2e-07
	chr16:30429928-30430076;-	TSS	promoter	4852.37	0.560689	1.68e-05		chr4:26320654-26321113;+	TSS	promoter	2400.76	-0.933041	2e-07
	chr19:14031669-14031922;+	TSS	promoter	1292.68	1.03591	1.69e-05		chr15:45634712-45635117;+	TSS	promoter	4596.8	-0.913988	2e-07
	chr19:3785180-3785364;-	TSS	proximal	1744.51	1.45175	1.69e-05		chr11:10271983-10272294;-	TSS	promoter	26106.5	-0.836385	2e-07
	chr18:12658131-12658279;+	TSS	promoter	348.862	2.5652	1.7e-05		chr12:43806197-43806638;-	TSS	promoter	2442.41	-0.79043	2e-07
	chr6:31739941-31740041;+	TSS	promoter	371.49	1.32581	1.72e-05		chr19:49818247-49818477;+	TSS	promoter	8305.53	-0.790136	2e-07
	chr1:230642442-230642626;+	TSS	promoter	816.158	1.09267	1.74e-05		chr17:43171111-43171298;+	TSS	promoter	13148.6	-0.788396	2e-07
	chr14:61750917-61751135;-	TSS	promoter	1098.43	1.64807	1.83e-05		chr1:25338210-25338681;+	TSS	promoter	35668.1	-0.688766	2e-07
	chr2:207662344-207662498;+	TSS	promoter	12393.7	1.19993	1.85e-05		chr5:134460349-134460372;+	TSS	intron	574.983	-6.08319	3e-07
	chr19:827730-827862;+	TSS	promoter	1190.32	1.98045	1.87e-05		chr1:13615891-13616865;+	TSS	threeUTR	340.447	-3.77362	3e-07
	chr1:39955110-39955382;+	TSS	promoter	3802.91	0.853259	1.89e-05		chr11:35214852-35214916;+	TSS	threeUTR	308.319	-3.73399	3e-07
	chr17:14069493-14069616;+	TSS	promoter	2001.37	0.926806	1.94e-05		chr1:32336197-32336270;-	TSS	promoter	462.339	-3.64926	3e-07
	chr1:246565988-246566333;-	TSS	promoter	1438.27	0.843158	1.95e-05		chr14:71320837-71321268;+	TSS	proximal	393.64	-2.96098	3e-07
	chr10:75401160-75401590;-	TSS	proximal	413.728	1.41761	1.95e-05		chr19:571221-571559;+	TSS	promoter	428.669	-2.6092	3e-07
	chr18:12657757-12658166;-	TSS	promoter	1120.72	1.13276	1.98e-05		chr22:50530372-50530534;+	TSS	antisense	251.009	-2.45577	3e-07
	chr2:233060292-233060493;+	TSS	promoter	14276	0.754269	1.99e-05		chr5:136049440-136049587;+	TSS	promoter	696.643	-2.28561	3e-07
	chr11:66855103-66855209;-	TSS	exon	507.828	2.48759	1.99e-05		chr10:86968401-86968550;+	TSS	promoter	642.364	-2.2551	3e-07
	chr11:1759514-1759643;+	TSS	proximal	1511.7	1.84255	2e-05		chr1:155008764-155008982;+	TSS	intron	491.169	-1.95016	3e-07
	chr7:149261962-149262341;+	TSS	promoter	632.811	1.11975	2.01e-05		chr3:72928845-72928950;+	TSS	proximal	626.524	-1.50469	3e-07
	chr19:7699376-7699522;-	TSS	promoter	807.364	2.12693	2.02e-05		chr20:46011572-46011751;+	TSS	CDS	4102.21	-1.46902	3e-07
	chr5:147782482-147782804;-	TSS	promoter	5309.57	1.60417	2.03e-05		chr15:51737568-51737799;-	TSS	promoter	1451.59	-1.32894	3e-07
	chr10:71871465-71871617;+	TSS	intergenic	758.435	1.69263	2.04e-05		chr3:129315724-129316291;-	TSS	promoter	15668.1	-1.21509	3e-07
	chr19:38831647-38831918;-	TSS	promoter	6775.2	0.744061	2.08e-05		chr6:35688807-35689040;-	TSS	promoter	7600.04	-1.12374	3e-07
	chr13:28718502-28719065;-	TSS	promoter	4767.23	0.941802	2.08e-05		chr15:55289682-55289925;-	TSS	promoter	758.923	-1.12298	3e-07
	chr11:44950682-44951084;-	TSS	promoter	2573.36	1.24386	2.08e-05		chr14:44961822-44961992;-	TSS	promoter	1409.81	-1.05286	3e-07
	chr12:53321057-53321689;-	TSS	promoter	5248.48	0.797655	2.19e-05		chr22:42432238-42432570;-	TSS	promoter	40379.1	-1.0354	3e-07
	chr16:1678239-1678345;+	TSS	promoter	1311.33	1.06512	2.2e-05		chr14:73714248-73714449;-	TSS	promoter	11339	-0.930734	3e-07
	chr8:22554319-22554548;+	TSS	promoter	282.705	3.94078	2.21e-05		chr20:1893998-1895595;+	TSS	promoter	79084.9	-0.914419	3e-07
	chr5:179793971-179794090;+	TSS	promoter	966.504	3.96192	2.21e-05		chr7:112206160-112206532;-	TSS	promoter	4717.47	-0.852314	3e-07
	chr22:30606948-30607233;-	TSS	promoter	566.188	1.67653	2.23e-05		chr8:130016371-130016739;-	TSS	promoter	15478.4	-0.798269	3e-07
	chr12:118136031-118136305;+	TSS	promoter	4019.14	0.923057	2.26e-05		chr11:60924459-60924537;+	TSS	promoter	232.415	-7.05831	4e-07
	chr6:159985509-159985674;+	TSS	intron	356.938	2.88617	2.26e-05		chr14:54902085-54902292;-	TSS	intron	292.699	-4.6882	4e-07
	chr4:88158546-88158751;-	TSS	promoter	267.07	3.86399	2.26e-05		chr12:48865813-48865908;-	TSS	promoter	310.788	-3.85944	4e-07
	chr11:62531796-62534077;-	TSS	CDS	1475.15	1.55416	2.28e-05		chr5:175709067-175709392;-	TSS	antisense	321.978	-2.65649	4e-07
	chr2:26244731-26244993;+	TSS	promoter	15506	0.782899	2.3e-05		chr5:17354599-17354635;-	TSS	promoter	1495.96	-1.94328	4e-07
	chr1:75724673-75724808;+	TSS	promoter	978.537	0.983815	2.31e-05		chr1:182388573-182389567;-	TSS	CDS	3701.65	-1.70084	4e-07
	chr17:44351955-44352252;+	TSS	promoter	3550.86	1.23127	2.33e-05		chr7:143836637-143836775;-	TSS	promoter	1064.42	-1.58671	4e-07
	chr16:15094125-15094337;-	TSS	promoter	2800.55	0.909509	2.34e-05		chr12:112938207-112938697;+	TSS	promoter	7071.79	-1.44682	4e-07
	chr5:96050058-96050199;+	TSS	promoter	223.175	3.53569	2.35e-05		chr2:65432488-65432639;-	TSS	promoter	684.31	-1.4145	4e-07
	chr9:114505387-114505559;-	TSS	promoter	392.012	1.62584	2.37e-05		chr17:1575016-1575769;+	TSS	antisense	2476.62	-1.37069	4e-07
	chr3:168095089-168095977;-	TSS	proximal	6262.26	0.872675	2.44e-05		chr10:79347377-79347745;+	TSS	promoter	9489.95	-1.23186	4e-07
	chr16:74802991-74803014;-	TSS	intergenic	283.813	2.53856	2.44e-05		chr3:187745300-187745487;-	TSS	promoter	2853.36	-1.19355	4e-07
	chr12:2812610-2812803;+	TSS	promoter	4063.87	0.882934	2.47e-05		chr19:15464439-15464616;-	TSS	promoter	2068.16	-1.11977	4e-07
	chr22:45196920-45197291;+	TSS	antisense	694.663	1.37066	2.5e-05		chrX:39787778-39787922;-	TSS	exon	7230.75	-1.09512	4e-07
	chr10:133357628-133357770;-	TSS	promoter	207.241	2.71341	2.55e-05		chr5:36606531-36606707;+	TSS	promoter	23929.2	-1.00628	4e-07
	chr14:55098360-55098505;-	TSS	intergenic	233.658	3.80801	2.55e-05		chr17:7558684-7559368;+	TSS	fiveUTR	57989.8	-0.961047	4e-07
	chr16:70114540-70114664;+	TSS	intron	418.998	1.15073	2.57e-05		chr14:24161226-24161361;+	TSS	promoter	5023.4	-0.954178	4e-07
	chr15:74957328-74957506;-	TSS	promoter	374.272	2.61453	2.57e-05		chr6:33276941-33277245;+	TSS	promoter	3661.96	-0.727112	4e-07
	chr7:23259983-23260144;-	TSS	antisense	2947.04	1.8465	2.59e-05		chr17:4879754-4880107;+	TSS	intron	663.633	-5.74682	5e-07
	chr6:27838490-27838804;+	TSS	promoter	6669.19	0.862503	2.61e-05		chr1:11736612-11736730;-	TSS	antisense	313.054	-4.37054	5e-07
	chr22:43923730-43923965;+	TSS	promoter	777.309	2.12073	2.64e-05		chr11:122613625-122613704;+	TSS	antisense	1405.79	-2.62827	5e-07
	chr12:111841661-111841983;-	TSS	promoter	1087.58	1.13162	2.66e-05		chr12:121038924-121039044;-	TSS	promoter	1566	-2.55662	5e-07
	chr11:843242-843354;+	TSS	promoter	374.735	1.72957	2.7e-05		chr14:22842265-22842745;+	TSS	CDS	389.214	-2.32511	5e-07
	chr20:63865128-63865390;+	TSS	promoter	65519	0.661675	2.76e-05		chr6:167826841-167827002;+	TSS	promoter	665.47	-2.0141	5e-07
	chr20:59007549-59007899;-	TSS	proximal	3039.57	0.933284	2.8e-05		chr1:182385193-182385672;-	TSS	CDS	3491.1	-1.92061	5e-07
	chr4:109703356-109703496;-	TSS	promoter	1993.77	0.785622	2.82e-05		chr12:55836774-55837370;+	TSS	antisense	2906.37	-1.86937	5e-07
	chr11:8911097-8911581;+	TSS	promoter	7616.29	0.715306	2.85e-05		chr5:143404534-143404567;+	TSS	antisense	1331.98	-1.74085	5e-07
	chr16:1773061-1773183;-	TSS	promoter	2705.97	0.834015	2.85e-05		chr2:60527632-60527994;-	TSS	promoter	605.723	-1.7193	5e-07
	chr7:103074859-103075262;+	TSS	promoter	6062.74	0.577434	2.89e-05		chrX:37804994-37805168;+	TSS	CDS	1709.12	-1.6502	5e-07
	chr16:29074807-29075055;+	TSS	promoter	2842.99	0.90912	2.9e-05		chr2:237562138-237562164;-	TSS	intergenic	1173.19	-1.51737	5e-07
	chr19:35545547-35545826;+	TSS	promoter	13119.6	0.724853	2.92e-05		chr17:9981357-9981382;-	TSS	intron	1341.02	-1.51622	5e-07
	chr15:72375717-72376665;-	TSS	promoter	57141.4	0.620648	2.96e-05		chr3:53168619-53168812;+	TSS	promoter	1211.45	-1.29761	5e-07
	chr6:32952948-32953167;-	TSS	promoter	209939	0.981142	2.96e-05		chr19:11346007-11346403;-	TSS	promoter	20666.4	-1.01742	5e-07
	chr9:132669918-132670048;-	TSS	promoter	538.321	1.15853	2.98e-05		chr9:127803127-127803484;+	TSS	promoter	2574.1	-0.945855	5e-07
	chr1:48435700-48435754;+	TSS	proximal	538.503	1.76857	2.98e-05		chr14:37591600-37591630;+	TSS	antisense	9241.99	-5.18548	6e-07
	chr10:71831125-71831272;-	TSS	CDS	13217	0.982453	3e-05		chr2:142865928-142866111;-	TSS	intergenic	210.502	-5.11021	6e-07
	chr4:56435471-56435669;-	TSS	promoter	622.343	1.26881	3.01e-05		chr1:78620258-78620521;+	TSS	promoter	1535.3	-3.52466	6e-07
	chr7:122308775-122308800;-	TSS	intron	602.483	2.66295	3.03e-05		chr19:54631934-54632243;-	TSS	antisense	545.212	-3.27217	6e-07
	chr5:135369406-135369605;-	TSS	CDS	635.839	1.29203	3.06e-05		chr6:113654457-113654639;-	TSS	intergenic	405.977	-3.24675	6e-07
	chr5:43602525-43602764;+	TSS	promoter	370.716	1.54396	3.09e-05		chr12:108320558-108320749;-	TSS	promoter	922.357	-2.44581	6e-07
	chr13:30464164-30464412;-	TSS	promoter	447.823	1.50252	3.1e-05		chr3:188153908-188154402;-	TSS	promoter	976.626	-1.92782	6e-07
	chr1:226739222-226739340;-	TSS	promoter	959.15	2.08577	3.1e-05		chr12:57754889-57755231;+	TSS	promoter	692.148	-1.67474	6e-07
	chr9:137077661-137077950;+	TSS	proximal	204.303	1.42625	3.11e-05		chr1:155990023-155990154;-	TSS	promoter	5708.4	-1.58379	6e-07
	chr14:39265253-39265402;+	TSS	promoter	522.818	1.53373	3.12e-05		chr4:88378692-88379105;+	TSS	promoter	1461.1	-1.27985	6e-07
	chr1:3531299-3531535;-	TSS	promoter	634.924	1.71253	3.13e-05		chr16:30472618-30472863;+	TSS	promoter	5270.58	-1.21601	6e-07
	chr4:1345670-1345770;+	TSS	intergenic	454.445	1.93821	3.14e-05		chr10:96720375-96720925;-	TSS	promoter	37265.5	-1.09209	6e-07
	chr3:129578478-129578642;-	TSS	promoter	219.418	3.36134	3.18e-05		chr3:136930414-136930599;+	TSS	promoter	13965	-0.961731	6e-07
	chr1:58783368-58784105;-	TSS	promoter	36098.3	1.06098	3.2e-05		chr12:57846372-57847017;-	TSS	promoter	22480.7	-0.810284	6e-07
	chr19:17076231-17076508;+	TSS	intron	211.187	3.28794	3.2e-05		chr17:74712801-74713049;-	TSS	promoter	11516.5	-0.786519	6e-07
	chr6:108848362-108848556;+	TSS	promoter	590.22	1.04392	3.28e-05		chr19:54278271-54278343;+	TSS	antisense	349.542	-3.46218	7e-07
	chr3:45146210-45146631;-	TSS	promoter	1041	1.39045	3.3e-05		chr10:57545756-57545779;+	TSS	intergenic	632.185	-3.37073	7e-07
	chr10:80408461-80408646;+	TSS	promoter	14453	0.732705	3.32e-05		chr12:7498792-7499221;-	TSS	CDS	1154.85	-1.91627	7e-07
	chr9:67724068-67724540	Enhancer	intergenic	74.5622	5.17498	3.35e-05		chr6:113859905-113860871;-	TSS	antisense	4665.18	-1.89478	7e-07
	chr10:110871770-110872020;+	TSS	promoter	5455.01	1.00986	3.4e-05		chr12:56007356-56007535;+	TSS	proximal	998.651	-1.33217	7e-07
	chr5:135388918-135389129;-	TSS	CDS	937.897	1.26626	3.4e-05		chrX:47513079-47513656;-	TSS	proximal	5223.19	-1.22272	7e-07
	chr1:12618954-12619152;-	TSS	proximal	557.215	2.58373	3.43e-05		chr11:88409141-88409183;-	TSS	promoter	2386.98	-1.01328	7e-07
	chr17:1761869-1762098;+	TSS	promoter	10439.5	1.8292	3.44e-05		chr3:58332841-58333116;+	TSS	promoter	5667.8	-0.903661	7e-07
	chr22:45202967-45203189;-	TSS	proximal	282.795	2.35287	3.45e-05		chrX:118727252-118727775;+	TSS	promoter	23472.6	-0.699346	7e-07
	chr2:178450983-178451289;-	TSS	promoter	3221.69	0.790149	3.48e-05		chr13:76991918-76992273;+	TSS	promoter	3163.11	-0.67928	7e-07
	chr17:78130753-78130893;+	TSS	promoter	424.56	2.65983	3.5e-05		chr10:73413968-73414122;-	TSS	promoter	22416.6	-0.623908	7e-07
	chr16:3283367-3283620;+	TSS	promoter	2203.91	0.641388	3.51e-05		chr19:49890891-49891109;-	TSS	threeUTR	231.431	-3.28127	8e-07
	chr1:109910800-109911064;+	TSS	promoter	1094.27	1.64461	3.52e-05		chr19:44756252-44756339;+	TSS	CDS	260.523	-2.33471	8e-07
	chr4:86936079-86936234;-	TSS	promoter	297.135	1.41905	3.57e-05		chr19:55713047-55713076;-	TSS	intron	984.479	-2.31643	8e-07
	chrX:101617857-101618049;-	TSS	promoter	6737.11	0.61268	3.61e-05		chr2:38074323-38075672;-	TSS	intron	2025.18	-1.95604	8e-07
	chr13:64958274-64958506;+	TSS	antisense	1442.45	1.65271	3.63e-05		chr9:111037840-111038318;-	TSS	proximal	900.195	-1.91337	8e-07
	chr2:43224823-43225525;-	TSS	CDS	362.522	1.69004	3.64e-05		chrX:48918834-48919115;-	TSS	promoter	1917.56	-1.79133	8e-07
	chr4:24974234-24974457;+	TSS	antisense	255.089	3.19504	3.66e-05		chr5:151850256-151850291;+	TSS	exon	561.84	-1.69638	8e-07
	chr5:37880519-37880543;+	TSS	intron	235.025	1.26021	3.68e-05		chr4:40629399-40629603;-	TSS	promoter	275.446	-1.67975	8e-07
	chr17:42287381-42287607;+	TSS	promoter	979.563	1.18411	3.7e-05		chr6:46444904-46444928;-	TSS	intron	513.09	-1.67586	8e-07
	chr11:119168686-119169073;+	TSS	promoter	1877.39	0.78476	3.71e-05		chr13:24708961-24708985;+	TSS	intron	1285.04	-1.4481	8e-07
	chr4:185143200-185143322;+	TSS	promoter	303.764	1.9654	3.71e-05		chr7:38330822-38330953;-	TSS	promoter	1240.63	-1.21019	8e-07
	chr6:24494767-24495015;+	TSS	promoter	309.989	2.77507	3.71e-05		chr20:1937279-1938440;-	TSS	antisense	9168.58	-1.04308	8e-07
	chr10:97334412-97334577;-	TSS	CDS	950.634	1.09337	3.77e-05		chr20:49713608-49713987;-	TSS	promoter	22232.8	-0.998208	8e-07
	chr2:62222210-62222762;+	TSS	CDS	429.253	1.66548	3.77e-05		chr20:32052706-32053173	Enhancer	intron	69.8717	-6.83751	9e-07
	chr18:57586553-57586832;-	TSS	promoter	3327.23	0.830608	3.81e-05		chrX:1336705-1336913;+	TSS	promoter	1268.25	-5.14705	9e-07
	chr17:78854742-78855891;+	TSS	proximal	6866.79	1.17537	3.82e-05		chr17:48915953-48916188;+	TSS	exon	796.668	-4.82293	9e-07
	chr15:49621005-49621122;+	TSS	promoter	1091.49	1.08593	3.84e-05		chr9:81689368-81689630;-	TSS	promoter	302.291	-2.04823	9e-07
	chr11:1887411-1887600;+	TSS	CDS	287.234	3.7043	3.88e-05		chr15:51480553-51481617;-	TSS	CDS	971.853	-1.66752	9e-07
	chr19:1491114-1491315;+	TSS	promoter	354.931	1.51676	3.91e-05		chr11:9959693-9959743;-	TSS	promoter	1055.92	-1.63145	9e-07
	chr2:27217342-27217569;+	TSS	promoter	352.995	1.93348	3.95e-05		chr17:28950490-28950750;+	TSS	promoter	373.019	-1.49599	9e-07
	chr1:50960059-50960301;-	TSS	proximal	2715.44	0.695179	3.96e-05		chr4:184837665-184837689;+	TSS	intron	761.553	-1.21631	9e-07
	chr1:6602806-6602934;-	TSS	promoter	2065.23	1.01699	3.97e-05		chr16:48609773-48610286;-	TSS	promoter	9523.52	-1.07974	9e-07
	chr19:52369917-52370004;+	TSS	promoter	1314.46	1.01669	3.99e-05		chr17:4833135-4833641;+	TSS	promoter	17420.9	-1.05961	9e-07
	chr1:226674973-226675122;-	TSS	promoter	310.592	1.88016	4e-05		chr1:207496120-207496668;+	TSS	promoter	41907.3	-0.997599	9e-07
	chr2:163995960-163995986;-	TSS	intron	457.518	2.54817	4e-05		chr1:211578347-211579273;-	TSS	promoter	24415.1	-0.925571	9e-07
	chr8:103415308-103415541;+	TSS	promoter	811.942	1.3348	4.02e-05		chr19:12722491-12722731;-	TSS	promoter	2388	-0.91188	9e-07
	chr5:111757304-111757499;-	TSS	promoter	481.36	4.09783	4.04e-05		chr9:111952638-111952704;-	TSS	intergenic	346.008	-6.95104	1e-06
	chr15:32615427-32615767;+	TSS	promoter	379.22	1.96254	4.06e-05		chr1:162019917-162020187;+	TSS	antisense	312.822	-4.11679	1e-06
	chr13:75549730-75549887;+	TSS	promoter	2471.64	0.96823	4.07e-05		chr18:69956778-69957015;-	TSS	promoter	284.91	-3.87488	1e-06
	chr15:66293440-66293658;+	TSS	promoter	1539.08	1.08252	4.08e-05		chr17:40341987-40342076;-	TSS	exon	314.622	-3.03979	1e-06
	chr13:27620399-27620626;-	TSS	promoter	1133.58	1.13171	4.12e-05		chr14:22845704-22846027;+	TSS	CDS	507.654	-2.68369	1e-06
	chr11:74467471-74467700;-	TSS	promoter	413.641	1.67691	4.17e-05		chr12:71662872-71663297;+	TSS	antisense	667.591	-1.66828	1e-06
	chr14:92713767-92713912;-	TSS	threeUTR	817.956	2.30666	4.19e-05		chr17:64390607-64390789;-	TSS	promoter	1371.54	-1.56716	1e-06
	chr2:224946880-224947147;-	TSS	promoter	755.558	1.62717	4.28e-05		chr17:63699686-63700183;-	TSS	promoter	1474.67	-1.41525	1e-06
	chr3:67654518-67654672;-	TSS	promoter	2240.22	0.774732	4.39e-05		chr3:170357569-170357810;+	TSS	promoter	1541.49	-1.03959	1e-06
	chr11:45805077-45805448;+	TSS	promoter	1597.67	1.05729	4.39e-05		chr7:75639057-75639259;-	TSS	intron	489.859	-1.90749	1.1e-06
	chr11:122864570-122864713;+	TSS	promoter	943.74	1.41281	4.4e-05		chr3:142225472-142225622;-	TSS	promoter	548.472	-1.74849	1.1e-06
	chr16:19718239-19718477;+	TSS	promoter	969.908	1.12874	4.42e-05		chr1:186680278-186680456;-	TSS	promoter	644.341	-1.73073	1.1e-06
	chr15:70854231-70854278;-	TSS	promoter	393.163	1.78403	4.44e-05		chr15:78944777-78945139;-	TSS	promoter	29971.5	-1.43907	1.1e-06
	chr5:133267226-133267250;-	TSS	intron	247.297	1.78484	4.57e-05		chr22:37639441-37639875;+	TSS	promoter	12019.7	-1.0567	1.1e-06
	chr11:96341578-96342036;-	TSS	CDS	863.76	0.874176	4.59e-05		chr15:72783352-72783827;-	TSS	promoter	33175	-0.943237	1.1e-06
	chr16:67173867-67174038;+	TSS	promoter	291.18	2.46026	4.79e-05		chr3:69084767-69085228;+	TSS	promoter	25396.9	-0.73731	1.1e-06
	chr2:24084223-24084533;-	TSS	promoter	680.069	1.45863	4.83e-05		chr16:3068987-3069267;+	TSS	proximal	245.824	-3.82529	1.2e-06
	chr12:124389262-124389436;-	TSS	proximal	1461.32	1.15941	4.84e-05		chr14:24161655-24161760;+	TSS	intron	300.07	-3.34217	1.2e-06
	chr10:133357905-133358061;-	TSS	promoter	926.371	1.21882	4.86e-05		chr12:91354041-91354067;-	TSS	antisense	1747.34	-2.19151	1.2e-06
	chr2:8682026-8682281;+	TSS	promoter	3429.39	1.48015	4.86e-05		chr14:61570483-61570660;-	TSS	promoter	396.264	-2.07965	1.2e-06
	chr1:158289741-158290080;+	TSS	promoter	341.387	1.96288	4.91e-05		chr10:72273917-72274083;+	TSS	promoter	930.407	-1.78181	1.2e-06
	chr1:44986512-44986619;-	TSS	promoter	1291.98	0.95272	4.93e-05		chr10:44984813-44984975;+	TSS	promoter	422.075	-1.62135	1.2e-06
	chr14:73537114-73537442;+	TSS	promoter	4189.94	0.890238	4.95e-05		chr5:132490693-132490846;-	TSS	promoter	3645.57	-1.52201	1.2e-06
	chr3:49357363-49358543;-	TSS	promoter	125853	0.918124	4.95e-05		chr10:45374027-45374425;+	TSS	promoter	12561.6	-1.17845	1.2e-06
	chr2:98768724-98768875;-	TSS	intron	337.183	2.24232	4.98e-05		chr19:17405291-17405728;-	TSS	promoter	6180.09	-1.09512	1.2e-06
	chr1:156705524-156705678;-	TSS	promoter	2241.52	3.0932	4.98e-05		chr11:65575944-65576471;+	TSS	promoter	17239.8	-0.90713	1.2e-06
	chr3:66220967-66221152;+	TSS	promoter	2333.43	0.730368	5e-05		chr11:18322032-18322272;-	TSS	promoter	10766.2	-0.896432	1.2e-06
	chr8:142777729-142777953;-	TSS	promoter	437.589	1.92264	5.02e-05		chr19:35019204-35019312;-	TSS	intron	284.808	-3.9999	1.3e-06
	chr7:39733388-39733479;+	TSS	promoter	235.16	1.65363	5.06e-05		chr9:29649886-29649910;-	TSS	intergenic	281.198	-3.80442	1.3e-06
	chr12:113221394-113221627;+	TSS	promoter	16707.5	0.797073	5.09e-05		chr19:51339702-51339806;-	TSS	promoter	403.354	-1.88211	1.3e-06
	chr19:4343517-4343670;+	TSS	promoter	3776	0.861321	5.26e-05		chr20:4148763-4148972;+	TSS	promoter	565.367	-1.87956	1.3e-06
	chr19:1066981-1067675;+	TSS	promoter	8346.58	0.796164	5.29e-05		chr22:39144569-39144737;+	TSS	antisense	448.149	-1.68924	1.3e-06
	chr5:180071453-180072222;-	TSS	promoter	173241	0.749764	5.31e-05		chr17:3964399-3964511;-	TSS	promoter	3004.13	-1.41248	1.3e-06
	chr8:132480426-132480497;+	TSS	antisense	416.213	1.57161	5.31e-05		chr1:179081854-179082166;+	TSS	promoter	9623.54	-0.998101	1.3e-06
	chr5:179806465-179807060;-	TSS	promoter	16702.4	0.582813	5.32e-05		chr1:21176609-21177127;-	TSS	promoter	3086.18	-0.784724	1.3e-06
	chr15:40106893-40106996;-	TSS	proximal	234.658	2.66021	5.32e-05		chr20:35616965-35617106;+	TSS	promoter	598.062	-4.39498	1.4e-06
	chr16:88686337-88686531;-	TSS	promoter	422.741	3.34759	5.33e-05		chr16:3081630-3081886;+	TSS	CDS	243.801	-3.8091	1.4e-06
	chr16:67528757-67529025;+	TSS	promoter	1302.58	1.06468	5.35e-05		chr20:57709929-57710141;-	TSS	promoter	360.043	-2.08019	1.4e-06
	chr2:130342805-130343054;+	TSS	promoter	4887.8	0.625433	5.41e-05		chr12:121579578-121579857;-	TSS	promoter	1502.27	-1.26699	1.4e-06
	chr16:21501929-21502144;+	TSS	antisense	443.314	1.40485	5.44e-05		chr7:30284561-30285143;+	TSS	proximal	4312.86	-1.07274	1.4e-06
	chr19:11197497-11197632;-	TSS	promoter	483.005	2.49057	5.47e-05		chr3:107522885-107523303;+	TSS	promoter	4491.04	-0.726375	1.4e-06
	chr3:128879472-128879712;+	TSS	promoter	2874.85	0.871978	5.51e-05		chr17:1109212-1109541;-	TSS	proximal	1806.02	-1.76122	1.5e-06
	chr3:12289002-12289098;+	TSS	promoter	198.417	3.74064	5.54e-05		chrY:19706275-19706300;-	TSS	CDS	1029.83	-1.75496	1.5e-06
	chr2:164841743-164841877;-	TSS	promoter	308.875	3.43502	5.61e-05		chr3:72928997-72929087;-	TSS	antisense	269.445	-1.74999	1.5e-06
	chr20:4686066-4686735;+	TSS	promoter	46132.5	0.825029	5.67e-05		chr12:49705855-49706068;-	TSS	intron	371.31	-3.76752	1.6e-06
	chr2:39437042-39437401;-	TSS	promoter	1708.89	0.849449	5.67e-05		chr8:55880504-55880780;-	TSS	antisense	315.355	-3.68596	1.6e-06
	chr3:98901595-98901762;-	TSS	promoter	1032.42	1.24965	5.72e-05		chr1:120665244-120665465;-	TSS	intron	3371.3	-1.88066	1.6e-06
	chr22:38201893-38202212;+	TSS	promoter	873.477	1.41299	5.74e-05		chr20:32071659-32071782;+	TSS	threeUTR	520.896	-1.74007	1.6e-06
	chr10:12195996-12196187;-	TSS	promoter	511.205	1.37517	5.75e-05		chr12:2799087-2799238;+	TSS	CDS	388.945	-1.4033	1.6e-06
	chr3:129230192-129230705	Enhancer	intergenic	88.0329	4.14877	5.8e-05		chrX:46440761-46440789;-	TSS	promoter	3054.02	-1.26406	1.6e-06
	chr1:43969972-43970056;+	TSS	promoter	2932.67	0.82097	5.82e-05		chr4:55395601-55395801;+	TSS	proximal	1096.47	-1.20437	1.6e-06
	chr10:17617259-17617437;-	TSS	promoter	263.811	1.60579	5.83e-05		chr19:54644034-54644525	Enhancer	intron	95.5723	-5.81079	1.7e-06
	chr7:105389303-105389415;-	TSS	promoter	244.106	1.79372	5.9e-05		chr8:23635609-23635636;-	TSS	proximal	618.463	-2.27502	1.7e-06
	chr14:92711848-92711957;+	TSS	antisense	655.02	1.83915	5.96e-05		chr21:41361905-41362062;+	TSS	promoter	2241.66	-1.47224	1.7e-06
	chr6:143060674-143060758;+	TSS	proximal	165.638	1.66306	6.11e-05		chr5:123512057-123512504;+	TSS	promoter	2298.8	-0.717854	1.7e-06
	chr6:33204631-33204740;+	TSS	promoter	615.341	1.59396	6.12e-05		chr17:38712688-38712784;-	TSS	antisense	429.18	-3.38045	1.8e-06
	chr1:212035705-212035824;+	TSS	promoter	304.213	1.77989	6.14e-05		chr15:77613576-77613601;+	TSS	antisense	254.531	-2.22038	1.8e-06
	chr2:126655823-126656313;+	TSS	promoter	25231	0.928572	6.19e-05		chr1:111200266-111200433;+	TSS	proximal	1501.56	-1.61294	1.8e-06
	chr3:143971776-143972293;+	TSS	proximal	1447.91	1.09547	6.27e-05		chr2:157443853-157444144;-	TSS	promoter	1114.49	-1.24123	1.8e-06
	chr15:52678984-52679445;-	TSS	promoter	1419.15	0.994376	6.31e-05		chr11:71448288-71448492;-	TSS	promoter	10245.4	-0.974023	1.8e-06
	chr10:71827947-71828197;-	TSS	promoter	21104.7	0.753134	6.39e-05		chr1:108559940-108560531;+	TSS	promoter	3499.22	-0.835506	1.8e-06
	chr3:131502733-131503024;-	TSS	promoter	6691.36	0.644486	6.4e-05		chr6:30647701-30647803;-	TSS	antisense	629.167	-3.23319	1.9e-06
	chr19:11384193-11384377;-	TSS	promoter	2062.29	0.950979	6.42e-05		chr18:5395608-5395712;+	TSS	antisense	447.909	-2.94118	1.9e-06
	chr1:167630204-167630409;+	TSS	promoter	2907.78	1.19652	6.43e-05		chr17:36089105-36090227;-	TSS	promoter	65669.4	-2.44768	1.9e-06
	chr7:138001891-138002146;-	TSS	promoter	1172.52	1.34897	6.43e-05		chr6:44247730-44248039;+	TSS	fiveUTR	667.057	-1.74152	1.9e-06
	chr1:52698188-52698420;-	TSS	promoter	1690.57	0.944391	6.48e-05		chr6:31353968-31354300;+	TSS	antisense	4462.05	-1.24374	1.9e-06
	chr11:65540548-65540756;-	TSS	promoter	430.245	1.49113	6.48e-05		chr10:75111577-75111755;+	TSS	promoter	2003.48	-1.21588	1.9e-06
	chr1:113871564-113871786;-	TSS	promoter	883.912	1.16251	6.66e-05		chr7:26291800-26292137;+	TSS	promoter	1549.11	-1.09208	1.9e-06
	chr20:31739200-31739383;+	TSS	promoter	493.194	2.03137	6.68e-05		chr17:58332469-58332555;-	TSS	promoter	3585.7	-1.02518	2e-06
	chr17:7234078-7234600;-	TSS	promoter	2519.36	0.576646	6.76e-05		chr1:160749872-160750254;+	TSS	proximal	511.164	-1.85376	2.1e-06
	chr2:37196449-37196546;+	TSS	promoter	7361.66	0.83328	6.77e-05		chr17:6756025-6756102;+	TSS	promoter	722.491	-1.58219	2.1e-06
	chr9:98807585-98807713;+	TSS	promoter	367.946	2.88034	6.79e-05		chr5:177497505-177497666;-	TSS	promoter	7817.86	-1.05301	2.1e-06
	chr16:684255-684462;-	TSS	promoter	1059.65	0.933122	6.88e-05		chr12:7109161-7109257;-	TSS	promoter	410.526	-6.06759	2.2e-06
	chr8:73294506-73294628;+	TSS	promoter	200.001	2.79878	6.97e-05		chr2:162318136-162318777;-	TSS	promoter	1702.81	-1.73471	2.2e-06
	chr12:50924542-50925349;+	TSS	promoter	9454.83	0.747251	6.98e-05		chrX:149505062-149505374;-	TSS	promoter	32421	-0.867654	2.2e-06
	chr4:113761689-113761978;-	TSS	promoter	880.543	0.8743	7.08e-05		chr19:51339055-51339225;-	TSS	intron	524.644	-2.71991	2.3e-06
	chr3:33097017-33097301;-	TSS	promoter	59055.8	0.645507	7.14e-05		chr13:26851979-26852004;-	TSS	intergenic	238.87	-2.04995	2.3e-06
	chr7:29146311-29146614;-	TSS	promoter	11990.6	0.978227	7.14e-05		chr16:56651857-56651932;+	TSS	promoter	1851.21	-7.5252	2.4e-06
	chr5:35195141-35195276;-	TSS	promoter	1007.4	3.98197	7.18e-05		chr9:26824061-26824086;+	TSS	intergenic	1015.9	-6.96461	2.4e-06
	chr16:84617840-84618232;-	TSS	promoter	4453.08	0.939549	7.19e-05		chr16:29820361-29820554;+	TSS	promoter	57544.4	-0.846309	2.4e-06
	chr16:28494035-28494312;-	TSS	proximal	532.799	1.33754	7.23e-05		chr10:26860749-26861091;-	TSS	promoter	14908.9	-0.62529	2.4e-06
	chr16:50065951-50066244;+	TSS	promoter	2481.92	0.791108	7.24e-05		chr9:34917440-34917632;+	TSS	exon	837.816	-1.90404	2.5e-06
	chr17:17972286-17972488;-	TSS	promoter	2187.92	0.844552	7.31e-05		chr16:30662555-30662862;-	TSS	antisense	536.367	-1.6653	2.5e-06
	chr4:44678650-44678774;+	TSS	CDS	453.942	1.37838	7.38e-05		chr14:69712230-69713053;+	TSS	threeUTR	587.337	-1.50163	2.5e-06
	chr10:16817275-16817549;-	TSS	promoter	7386.04	0.755649	7.44e-05		chr7:47368445-47369621;+	TSS	antisense	1379.26	-1.49234	2.5e-06
	chr9:37422620-37422829;+	TSS	promoter	3211.47	0.724116	7.51e-05		chr2:218279987-218280129;-	TSS	promoter	1227.53	-1.09431	2.5e-06
	chr2:26764126-26764453;+	TSS	promoter	9160.85	0.628363	7.59e-05		chr5:95822396-95822781;-	TSS	promoter	41189.1	-0.887857	2.5e-06
	chr16:84566420-84566964;-	TSS	CDS	899.637	1.20758	7.64e-05		chr10:73096723-73097096;-	TSS	promoter	17284.9	-0.862261	2.5e-06
	chr2:218260959-218261148;+	TSS	promoter	1147.46	1.79538	7.68e-05		chr12:54363454-54363709;+	TSS	intron	556.346	-6.36135	2.6e-06
	chr10:100997041-100997276;+	TSS	promoter	547.003	1.80197	7.68e-05		chr15:85580960-85581294;+	TSS	CDS	335.358	-1.89447	2.6e-06
	chr16:66603963-66604551;+	TSS	promoter	1440.81	0.906825	7.71e-05		chr1:21290183-21290493;-	TSS	promoter	1099.79	-1.05565	2.6e-06
	chr15:64882234-64882470;-	TSS	promoter	948.723	1.24266	7.72e-05		chr22:37805381-37806219;-	TSS	antisense	1061.76	-2.52878	2.7e-06
	chr16:31149978-31150203;-	TSS	promoter	348.584	1.39688	7.72e-05		chr2:38068517-38069444;-	TSS	threeUTR	981.098	-1.9763	2.7e-06
	chr22:20021065-20021281;+	TSS	promoter	2285.16	1.01466	7.75e-05		chr19:58544637-58544889;+	TSS	proximal	517.389	-1.74073	2.7e-06
	chr22:46537151-46537682;-	TSS	proximal	4799.45	0.855991	7.82e-05		chr8:81522395-81522432;-	TSS	proximal	7391.36	-1.67964	2.7e-06
	chr17:80892696-80893111	Enhancer	intron	37.0344	6.51002	7.84e-05		chr14:103123202-103123506;+	TSS	promoter	16608.3	-1.4079	2.7e-06
	chr6:7051911-7052083;+	TSS	intergenic	467.619	1.18411	7.85e-05		chr6:46129945-46130191;+	TSS	promoter	6355.95	-0.87225	2.7e-06
	chr14:77076108-77076225;-	TSS	promoter	208.248	3.16784	7.87e-05		chr7:107628386-107628424;+	TSS	proximal	4869.8	-0.816697	2.7e-06
	chr3:152835078-152835159;+	TSS	promoter	211.427	1.66147	7.93e-05		chr10:57247067-57247092;-	TSS	intergenic	977.589	-6.90732	2.9e-06
	chr1:46668083-46668605;-	TSS	promoter	8385.38	0.591511	8.06e-05		chr11:88312386-88312558;-	TSS	CDS	2380.23	-1.5298	2.9e-06
	chr7:149725480-149725952	Enhancer	intron	215.995	4.02852	8.19e-05		chr15:89804251-89804412;+	TSS	antisense	326.664	-3.72511	3e-06
	chr10:97849830-97850082;+	TSS	promoter	238.48	3.75174	8.21e-05		chr5:76173957-76174359;-	TSS	proximal	24768.7	-0.813401	3e-06
	chrX:67546506-67546532;+	TSS	CDS	404.003	1.77843	8.32e-05		chr6:146902563-146902586;-	TSS	intron	458.865	-2.88187	3.1e-06
	chr19:3982160-3982428;-	TSS	promoter	2191.83	0.765561	8.39e-05		chr6:132757790-132757995;-	TSS	promoter	911.447	-2.04485	3.1e-06
	chrX:48535913-48536027;+	TSS	CDS	354.059	1.62596	8.39e-05		chr8:143992641-143993252;-	TSS	intron	745.462	-1.79546	3.1e-06
	chr18:74148440-74148613;+	TSS	promoter	1916.24	0.796009	8.47e-05		chr11:123062346-123062528;-	TSS	proximal	941.488	-0.949542	3.1e-06
	chr6:52362053-52362250;+	TSS	promoter	458.215	1.43435	8.6e-05		chrX:1268774-1268930;+	TSS	promoter	1537.33	-1.10438	3.2e-06
	chr4:75724348-75724528;-	TSS	promoter	633.311	1.32716	8.63e-05		chr1:113905292-113905776;+	TSS	promoter	5242.4	-1.1563	3.3e-06
	chr16:21756648-21756798;+	TSS	intron	296.57	2.57561	8.65e-05		chr11:47259702-47259981;+	TSS	proximal	427.908	-2.00946	3.4e-06
	chr11:1886728-1886814;-	TSS	antisense	923.809	3.25441	8.7e-05		chr2:222860921-222861260;+	TSS	promoter	4437.24	-0.930448	3.4e-06
	chr11:62534980-62535190;-	TSS	CDS	237.882	1.7697	8.73e-05		chr6:32191667-32193084;-	TSS	promoter	37447.8	-0.743662	3.5e-06
	chr19:35158338-35158402;-	TSS	antisense	486.234	2.41703	8.73e-05		chr2:38069736-38071171;-	TSS	proximal	1672.32	-1.73425	3.6e-06
	chr12:6814737-6814991;+	TSS	CDS	1935.88	1.11591	8.75e-05		chr20:1937317-1939092;+	TSS	threeUTR	2382.04	-0.915837	3.6e-06
	chr3:139320738-139320762;-	TSS	intron	164.348	3.81583	8.8e-05		chr12:66302445-66302638;+	TSS	promoter	341.062	-1.56829	3.7e-06
	chr17:7137234-7137675;+	TSS	intergenic	1929.81	0.970929	8.82e-05		chr17:47649751-47650119;+	TSS	proximal	4293.82	-0.926565	3.7e-06
	chr4:75940904-75941113;-	TSS	promoter	11656	0.722565	8.84e-05		chr17:80035819-80035952;-	TSS	promoter	926.576	-0.875912	3.7e-06
	chr13:40666525-40666683;-	TSS	promoter	333.792	1.59385	8.85e-05		chr4:40630463-40631092;-	TSS	promoter	15713.1	-0.668143	3.7e-06
	chr17:42107736-42107857;-	TSS	promoter	239.233	3.18973	8.94e-05		chr7:75953578-75953718;+	TSS	proximal	264.777	-2.16713	3.8e-06
	chrX:154411912-154412189;-	TSS	promoter	2286.38	1.05431	8.96e-05		chr12:6537625-6537969;-	TSS	exon	1528.8	-1.3187	3.8e-06
	chr10:71828854-71829320;-	TSS	proximal	30922.5	0.689335	9.06e-05		chr18:31101914-31102667;-	TSS	promoter	7241.47	-1.05489	3.8e-06
	chr1:174757182-174757217;-	TSS	promoter	2406.15	0.808229	9.06e-05		chr2:6865344-6865534;-	TSS	CDS	634.361	-2.58002	3.9e-06
	chrX:31266853-31267020;-	TSS	promoter	284.341	2.38122	9.06e-05		chr7:157337427-157337641;+	TSS	promoter	291.864	-1.99575	3.9e-06
	chr9:72305364-72305620;+	TSS	promoter	1364.72	1.01027	9.15e-05		chr1:28149931-28151001;+	TSS	antisense	1079.41	-1.72031	3.9e-06
	chr6:26032075-26032122;-	TSS	promoter	1675.91	1.85305	9.16e-05		chr20:18497096-18497266;-	TSS	promoter	1656.08	-1.18322	3.9e-06
	chr19:49339938-49340569;-	TSS	promoter	2417.18	1.18121	9.2e-05		chr11:19221609-19221633;+	TSS	intron	4988.96	-1.00156	3.9e-06
	chr1:147242623-147242830;+	TSS	promoter	3512.6	0.801432	9.27e-05		chr15:58173065-58173209;+	TSS	CDS	828.384	-3.74265	4e-06
	chr17:44352338-44352574;-	TSS	antisense	1018.25	1.56699	9.27e-05		chr1:182387134-182387955;-	TSS	CDS	1741.55	-1.82613	4e-06
	chr15:84658113-84658405;-	TSS	promoter	919.018	1.58695	9.36e-05		chr19:7535621-7536395;+	TSS	promoter	23493.6	-0.936718	4.1e-06
	chr14:55123832-55124031;+	TSS	proximal	357.774	3.3083	9.44e-05		chr14:68788971-68790518;-	TSS	threeUTR	2462.93	-1.21397	4.2e-06
	chr4:3524905-3525056;-	TSS	threeUTR	304.461	1.92472	9.47e-05		chr2:118088417-118088666;+	TSS	promoter	1926.58	-1.14339	4.2e-06
	chr2:199417461-199417484;-	TSS	intron	277.344	2.40833	9.51e-05		chr12:8455918-8456100;+	TSS	promoter	474.227	-6.99714	4.3e-06
	chr22:35380931-35381250;+	TSS	promoter	98402.6	0.741397	9.56e-05		chrX:48788429-48788453;+	TSS	intron	616.985	-2.00563	4.4e-06
	chr4:2535309-2535741;+	TSS	intron	869.488	1.09111	0.0001013		chr6:30676540-30677286;+	TSS	antisense	1780.38	-1.31897	4.4e-06
	chr10:110007913-110008115;+	TSS	promoter	3194.3	0.660744	0.0001044		chr15:55407981-55408493;-	TSS	promoter	11976.7	-0.71997	4.5e-06
	chr17:80886027-80886554	Enhancer	intron	209.619	5.96077	0.000105		chr6:25962767-25962922;+	TSS	promoter	1666.09	-0.677876	4.5e-06
	chr2:74507165-74507465;-	TSS	promoter	2175.27	0.620617	0.0001057		chr13:46126858-46127725;+	TSS	intron	981.404	-1.61736	4.6e-06
	chr5:115174575-115174600;+	TSS	antisense	1120.93	1.1644	0.0001059		chr11:118216953-118217094;-	TSS	intron	704.971	-2.711	4.7e-06
	chr3:49674319-49674440;+	TSS	promoter	10030.8	0.689588	0.0001114		chr5:150086339-150086696;-	TSS	promoter	112134	-0.832558	4.7e-06
	chr2:97590203-97590366;-	TSS	proximal	276.339	1.45435	0.0001115		chr19:48394250-48394273;-	TSS	intergenic	3400.83	-7.10018	4.8e-06
	chr16:28723163-28723330;+	TSS	proximal	805.427	1.11435	0.0001127		chr20:347097-347148;+	TSS	promoter	551.171	-2.59614	4.9e-06
	chr9:129282366-129282646;+	TSS	promoter	606.067	2.09199	0.0001128		chrX:37806379-37806558;+	TSS	CDS	379.657	-2.24121	4.9e-06
	chr15:65530418-65530700;+	TSS	promoter	957.003	0.948903	0.0001133		chr1:155323199-155323579;+	TSS	promoter	583.012	-0.97052	4.9e-06
	chr7:193397-193727;-	TSS	intron	327.339	2.03867	0.0001141		chr6:129710015-129710343;-	TSS	promoter	17567.2	-0.780601	4.9e-06
	chr6:131135647-131135820;+	TSS	promoter	576.975	1.36502	0.0001153		chr11:819474-819910;+	TSS	fiveUTR	17735	-0.986735	5e-06
	chr2:174486955-174487140;-	TSS	promoter	3269.49	0.712155	0.0001154		chr14:61552980-61553402	Enhancer	intron	42.1515	-6.13384	5.1e-06
	chr6:52284620-52284819;-	TSS	promoter	1599.6	0.790847	0.0001154		chr1:207645078-207645249;+	TSS	promoter	832.22	-1.19101	5.1e-06
	chr19:40369900-40370031;-	TSS	antisense	1123.79	1.28359	0.0001154		chr2:218292442-218292599;-	TSS	promoter	17770.3	-0.930731	5.1e-06
	chr2:28894544-28894743;+	TSS	promoter	5636.01	0.768162	0.0001161		chr2:227472088-227472500;+	TSS	promoter	4386.11	-0.949632	5.2e-06
	chr20:25247191-25247349;+	TSS	proximal	1246.55	1.69845	0.0001166		chr7:38345460-38345596;-	TSS	promoter	1330.47	-1.17732	5.3e-06
	chr21:14763075-14763293;-	TSS	promoter	779.795	2.31905	0.0001185		chr17:76353698-76354001;-	TSS	promoter	3270.14	-1.04263	5.3e-06
	chr21:7744887-7745111;+	TSS	promoter	2190.44	0.901875	0.0001186		chr9:33025201-33025385;+	TSS	promoter	23153.8	-0.884387	5.3e-06
	chr21:34375416-34375640;+	TSS	promoter	2190.44	0.901875	0.0001186		chr14:61726707-61726821;+	TSS	CDS	370.308	-2.43835	5.4e-06
	chr17:47941386-47941892;+	TSS	promoter	8934.22	0.610448	0.0001192		chr19:10430693-10430975;+	TSS	promoter	1355.02	-1.42225	5.4e-06
	chr17:44352657-44353031;-	TSS	antisense	1165.03	1.14077	0.0001196		chr4:76949658-76949932;+	TSS	promoter	1833.64	-1.0705	5.4e-06
	chr14:64388228-64388472;+	TSS	promoter	832.229	0.892697	0.0001197		chr5:177303708-177304090;+	TSS	promoter	33565.7	-0.800102	5.4e-06
	chr17:77140724-77141111;+	TSS	promoter	12698.6	0.559378	0.0001198		chr8:78804442-78804536;+	TSS	proximal	682.4	-5.29002	5.5e-06
	chr16:70289421-70289582;-	TSS	promoter	3083.44	0.661536	0.0001211		chr15:72202453-72202649;+	TSS	antisense	2656.49	-1.49099	5.6e-06
	chr6:136250092-136250383;-	TSS	promoter	409.336	1.59747	0.0001212		chr19:54222283-54222700;-	TSS	CDS	822.039	-1.26194	5.6e-06
	chr14:89954567-89954802;-	TSS	promoter	1009.51	0.968433	0.0001216		chr11:61827929-61828599;+	TSS	promoter	20506.8	-1.10207	5.6e-06
	chr20:25319798-25319986;-	TSS	promoter	3515.36	1.495	0.000124		chr1:203179281-203179592;+	TSS	antisense	696.871	-2.10237	5.7e-06
	chr4:124463478-124463550;-	TSS	exon	640.832	1.43948	0.000125		chrX:37811422-37813102;+	TSS	threeUTR	1859.61	-1.69736	5.7e-06
	chr13:44508722-44508912;-	TSS	intron	521.926	4.82035	0.000125		chr2:85409724-85409889;-	TSS	promoter	17621.6	-0.872187	5.8e-06
	chr7:143382173-143382688;+	TSS	proximal	2003.13	1.08554	0.0001259		chr7:100399283-100399465;-	TSS	proximal	542.382	-2.47162	5.9e-06
	chr17:81911334-81911521;-	TSS	promoter	1848.32	0.657986	0.0001261		chr1:150272671-150272845;+	TSS	promoter	959.71	-1.25842	5.9e-06
	chr20:25623858-25624120;-	TSS	promoter	1411.67	0.944528	0.0001261		chr12:108338851-108339625;-	TSS	promoter	7678.33	-0.945283	5.9e-06
	chr17:47971015-47971172;+	TSS	promoter	11232.7	0.579139	0.0001266		chr15:91853285-91854092;+	TSS	promoter	4801.85	-1.0358	6e-06
	chr8:120812367-120812573;-	TSS	proximal	269.768	2.62322	0.0001306		chr14:63727289-63728171;-	TSS	promoter	2926.04	-1.01275	6e-06
	chr15:64095888-64096172;+	TSS	promoter	22065.3	0.651864	0.0001319		chr11:116861273-116861388;+	TSS	antisense	326.891	-2.21173	6.2e-06
	chr7:75738910-75739051;-	TSS	promoter	658.944	1.22466	0.0001345		chr19:45497225-45497315;+	TSS	promoter	552.934	-1.48541	6.2e-06
	chr17:49210521-49210833;+	TSS	promoter	6187.55	1.36293	0.0001345		chr1:209704736-209704928;+	TSS	promoter	401.291	-5.94943	6.3e-06
	chr21:36156238-36156386;-	TSS	promoter	320.25	2.52779	0.0001345		chr9:87731004-87731283;-	TSS	antisense	2177.35	-1.97116	6.3e-06
	chr8:37899028-37899578;-	TSS	promoter	7930.86	0.587931	0.000136		chr6:30326873-30327001;+	TSS	promoter	275.198	-1.41123	6.3e-06
	chr16:88785023-88785306;-	TSS	promoter	4699.39	1.12415	0.0001368		chr6:170290852-170290932;-	TSS	fiveUTR	673.925	-4.17805	6.4e-06
	chr16:66549933-66550321;-	TSS	promoter	5111.8	0.791699	0.0001371		chr2:227813840-227813900;+	TSS	promoter	404.682	-2.46502	6.4e-06
	chr19:38899381-38899751;-	TSS	promoter	32089.6	0.656963	0.0001375		chr1:159836386-159836829;+	TSS	threeUTR	294.549	-2.00531	6.4e-06
	chr1:230979051-230979170;+	TSS	promoter	3435.66	0.819431	0.000138		chr4:932041-932430;-	TSS	promoter	18001.1	-0.581325	6.4e-06
	chr17:74520942-74521150;+	TSS	intergenic	327.457	1.5433	0.0001419		chr16:27344874-27345021;+	TSS	promoter	491.255	-1.53313	6.6e-06
	chr16:58683957-58684118;-	TSS	promoter	855.319	1.42164	0.0001424		chr3:102195742-102195767;+	TSS	intron	1185.1	-3.71382	6.8e-06
	chr9:35161951-35162190;+	TSS	promoter	2429.41	0.688661	0.0001432		chr20:37345766-37346253;+	TSS	promoter	1411.21	-1.30946	6.9e-06
	chr18:70288843-70289271;+	TSS	promoter	1282.37	0.94753	0.0001432		chr11:44567937-44568347	Enhancer	intron	14.8661	-7.49728	7e-06
	chr17:44689553-44689961;-	TSS	promoter	1320.64	0.888678	0.0001454		chr7:44970926-44971060;-	TSS	threeUTR	308.393	-3.3335	7.3e-06
	chr14:91114338-91114462;+	TSS	promoter	633.208	1.33109	0.0001462		chr19:54633094-54633317;-	TSS	antisense	411.924	-5.19554	7.4e-06
	chr2:10426741-10427064;-	TSS	antisense	498.885	1.43598	0.0001469		chr19:38899910-38900205;+	TSS	promoter	1747.6	-0.951154	7.4e-06
	chr14:92714377-92714456;-	TSS	threeUTR	779.101	2.0661	0.0001477		chr3:186079831-186080110;+	TSS	intron	807.769	-2.31866	7.5e-06
	chr4:184030210-184030332;+	TSS	intergenic	456.503	4.16626	0.0001486		chr5:1480281-1480463;-	TSS	intron	799.325	-1.63759	7.5e-06
	chr10:110872159-110872438;-	TSS	promoter	409.787	1.07121	0.0001505		chr13:25301524-25301873;+	TSS	promoter	4633.61	-0.615443	7.5e-06
	chr14:22766637-22766783;+	TSS	promoter	42191.3	0.552578	0.0001512		chr11:122614637-122614696;-	TSS	proximal	5597.84	-1.72536	7.6e-06
	chr1:149852562-149852685;+	TSS	promoter	1337.63	1.41262	0.0001512		chr7:101815617-101816095;+	TSS	promoter	2616.02	-0.864327	7.6e-06
	chr12:112816807-112816831;+	TSS	intron	431.532	2.22168	0.0001527		chr22:41064299-41064408;+	TSS	exon	676.532	-2.25538	7.8e-06
	chr7:143381040-143381534;+	TSS	promoter	52367.2	0.74033	0.0001533		chr7:43583043-43583201;+	TSS	promoter	3057.21	-1.28797	7.9e-06
	chr22:39018398-39018719;-	TSS	antisense	239.687	1.36217	0.0001541		chr9:129803074-129803278;+	TSS	promoter	8565.06	-1.00145	7.9e-06
	chr2:61177359-61177746;+	TSS	promoter	2203.59	0.881694	0.0001583		chr1:183804961-183805666;+	TSS	fiveUTR	15789.9	-0.889739	7.9e-06
	chr7:157854435-157854857;+	TSS	promoter	3504.61	1.07336	0.0001587		chr22:38866478-38867102;+	TSS	antisense	543.487	-2.38554	8.2e-06
	chr2:73985925-73986144;+	TSS	proximal	599.495	1.10306	0.0001587		chr8:27610475-27610551;-	TSS	CDS	348.511	-5.1545	8.3e-06
	chr1:1059643-1059776;+	TSS	promoter	603.022	1.70964	0.00016		chr10:6226189-6226350;-	TSS	antisense	624.855	-1.69639	8.4e-06
	chr2:43595898-43596099;-	TSS	promoter	1396.71	1.01021	0.0001607		chr1:112674837-112675043;+	TSS	fiveUTR	840.275	-1.18301	8.4e-06
	chr12:120687379-120687564;+	TSS	CDS	1853.68	1.06087	0.0001623		chr10:102643358-102643826;+	TSS	proximal	1588.81	-1.10392	8.5e-06
	chr19:40367604-40367884;-	TSS	antisense	7570.15	1.06524	0.0001626		chr22:36922016-36922285;+	TSS	promoter	441.706	-3.29887	8.6e-06
	chr17:78857502-78857649;-	TSS	CDS	336.187	1.84986	0.0001628		chr12:6341753-6342125;-	TSS	promoter	51223.5	-0.663813	8.7e-06
	chr1:20682666-20682912;-	TSS	CDS	233.549	3.35092	0.0001659		chr7:42932121-42932224;-	TSS	promoter	10995.6	-0.613731	8.8e-06
	chrX:16870046-16870475;-	TSS	promoter	7622.22	0.682527	0.0001661		chr22:40674494-40674528;-	TSS	promoter	470170	-1.07091	8.9e-06
	chr17:64506806-64507028;-	TSS	promoter	1144.91	1.00616	0.0001666		chr14:70907327-70907599;+	TSS	promoter	686.796	-2.6032	9e-06
	chr6:57172250-57172381;+	TSS	promoter	211.674	1.81173	0.0001673		chr6:31586840-31587322;+	TSS	promoter	2938.89	-1.0939	9e-06
	chrX:40580795-40581102;+	TSS	promoter	17127.2	0.557241	0.0001679		chr4:102262126-102263197;-	TSS	threeUTR	604.511	-4.58685	9.2e-06
	chr22:38982253-38982470;+	TSS	promoter	602.177	1.48663	0.000168		chr9:124261324-124261526;+	TSS	promoter	7096.53	-1.00109	9.2e-06
	chr6:28141689-28141977;+	TSS	promoter	1994	0.873846	0.0001694		chr16:30063883-30064508;+	TSS	promoter	50212.6	-0.669924	9.2e-06
	chr12:53380386-53380418;+	TSS	proximal	533.937	1.25842	0.0001695		chr9:34918295-34918376;-	TSS	intergenic	273.213	-2.203	9.4e-06
	chr1:36482404-36483157;-	TSS	promoter	24288.4	0.756957	0.0001703		chr22:23894326-23894584;+	TSS	promoter	13371.4	-1.16667	9.4e-06
	chr16:28391975-28392145;-	TSS	proximal	796.108	1.09012	0.0001718		chr14:22843655-22843895;+	TSS	CDS	496.455	-2.49832	9.8e-06
	chr3:183635581-183635780;+	TSS	promoter	8883.99	0.515845	0.0001732		chr1:162000112-162000352;+	TSS	antisense	345.202	-5.77681	9.9e-06
	chr1:149841129-149841252;-	TSS	promoter	1332.23	1.40283	0.0001735		chr11:64859919-64860296;+	TSS	antisense	305.776	-5.603	9.9e-06
	chr5:88268871-88269101;+	TSS	promoter	543.226	1.12258	0.0001736		chr2:42793269-42793294;+	TSS	intergenic	594.291	-2.28148	9.9e-06
	chr19:10111487-10111742;+	TSS	promoter	15131.9	1.34082	0.0001748		chr14:75522413-75522607;+	TSS	promoter	1827.58	-0.965945	9.9e-06
	chr3:49104330-49104535;-	TSS	promoter	1143.38	0.899343	0.0001749		chr2:143234428-143234453;-	TSS	antisense	461.008	-5.02773	1e-05
	chr19:15125605-15125811;-	TSS	promoter	1901.39	0.736648	0.0001759		chr6:139374412-139374705;-	TSS	promoter	35117.6	-0.794291	1e-05
	chr10:88583101-88583630;-	TSS	promoter	1363.16	0.863253	0.0001765		chr9:33113100-33113590;+	TSS	antisense	474.96	-2.30734	1.01e-05
	chr1:26279989-26280228;+	TSS	promoter	22541.2	0.833346	0.0001775		chr12:112978361-112978645;+	TSS	promoter	4991.47	-1.40374	1.01e-05
	chr21:32392949-32393069;-	TSS	promoter	771.743	1.14308	0.0001779		chr7:74209853-74210088;+	TSS	promoter	11438.4	-0.894846	1.01e-05
	chr5:139482555-139482944;-	TSS	promoter	3068.87	0.939879	0.0001781		chr13:49495918-49496101;+	TSS	promoter	431.338	-1.30223	1.03e-05
	chr1:56536932-56537114;-	TSS	CDS	299.08	1.53801	0.0001781		chr15:56885930-56885958;+	TSS	antisense	917441	-5.0687	1.06e-05
	chr4:182622259-182622284;+	TSS	intron	471.03	1.55291	0.0001809		chr14:61734138-61734310;+	TSS	promoter	414.472	-2.8029	1.09e-05
	chr4:986972-987117;+	TSS	promoter	1895.03	0.920009	0.000181		chr1:9234662-9235097;+	TSS	promoter	14533.2	-0.940043	1.09e-05
	chr1:24413672-24413814;-	TSS	promoter	364.953	1.23433	0.000181		chr10:43138367-43138574;+	TSS	promoter	17209	-0.649305	1.1e-05
	chr2:217943865-217944133;-	TSS	promoter	7565.23	0.770491	0.0001836		chr9:136886356-136886593;+	TSS	promoter	2623.65	-1.06303	1.11e-05
	chr14:95312266-95312737	Enhancer	intron	391.743	1.18659	0.0001848		chr4:15783912-15784158;+	TSS	intron	344.01	-2.7785	1.13e-05
	chr14:89417242-89417498;+	TSS	promoter	880.419	1.11872	0.0001863		chr14:73136415-73136571;+	TSS	promoter	4121.87	-0.757298	1.14e-05
	chr10:71821744-71822015;-	TSS	CDS	11033.2	0.930899	0.0001873		chr19:54634608-54634838;+	TSS	proximal	253.996	-2.94962	1.15e-05
	chr9:128160175-128160489;+	TSS	promoter	24985.2	0.908106	0.0001886		chr11:57597467-57597745;+	TSS	promoter	3324.18	-2.51601	1.15e-05
	chr16:31373250-31373415;+	TSS	CDS	293.833	1.82408	0.0001887		chr9:34917774-34917982;-	TSS	antisense	778.943	-2.08597	1.15e-05
	chr14:24188753-24188947;-	TSS	promoter	1188.8	1.01659	0.0001899		chr4:102760884-102761040;-	TSS	promoter	17699.2	-0.460886	1.15e-05
	chr10:71878466-71878575;-	TSS	antisense	363.183	2.31497	0.0001899		chr7:44969703-44969876;+	TSS	antisense	378.84	-3.0132	1.18e-05
	chr20:4023715-4024347;+	TSS	proximal	87979.5	1.19017	0.0001909		chr5:136047272-136047455;-	TSS	antisense	432.829	-2.17837	1.18e-05
	chr19:35902423-35902687;+	TSS	promoter	22644.5	0.871245	0.0001927		chr19:54666698-54666791;+	TSS	threeUTR	304.446	-1.91054	1.18e-05
	chr19:41219110-41219314;+	TSS	promoter	754.846	2.36929	0.0001932		chr7:44759300-44759463;-	TSS	antisense	639.019	-1.82999	1.19e-05
	chr1:39576618-39576889;-	TSS	promoter	8006.06	1.27942	0.0001939		chr6:30679156-30679410;-	TSS	CDS	695.599	-1.12727	1.21e-05
	chr16:21801404-21801966	Enhancer	intron	127.611	3.19684	0.0001945		chr17:45229179-45229504;+	TSS	intron	613.456	-1.04171	1.21e-05
	chr22:45197793-45197954;+	TSS	antisense	260.074	1.59513	0.0001953		chr1:247416152-247416217;+	TSS	promoter	666.935	-1.28087	1.23e-05
	chr3:194672062-194672247;-	TSS	promoter	2863.44	0.629534	0.0001954		chr6:108560787-108561108;+	TSS	promoter	2039.47	-0.998792	1.23e-05
	chr12:121352237-121352482;-	TSS	promoter	8487.5	0.530833	0.0001957		chr19:48620195-48620251;+	TSS	proximal	541.47	-6.80004	1.25e-05
	chr2:135876322-135876480;-	TSS	promoter	1078.49	0.762023	0.0001957		chr17:42554474-42554847;-	TSS	promoter	3136.97	-0.745278	1.26e-05
	chr16:29469757-29469903;+	TSS	intergenic	495.916	1.83989	0.0001983		chr7:128409769-128410041;-	TSS	promoter	7960.3	-0.683589	1.26e-05
	chr16:30209101-30209247;+	TSS	intergenic	495.916	1.83989	0.0001983		chr10:124093424-124093700;-	TSS	promoter	2894.99	-1.06083	1.28e-05
	chr12:121793515-121793728;-	TSS	promoter	2455.52	1.1508	0.0001985		chr1:31937987-31938601;-	TSS	promoter	5716.85	-0.887566	1.28e-05
	chr9:134326133-134326651;+	TSS	promoter	3416.32	0.800931	0.0001997		chr5:139439431-139439574;-	TSS	promoter	394.894	-1.92259	1.3e-05
	chr5:119070958-119071305;+	TSS	promoter	5419.59	0.730861	0.0002026		chr3:184711955-184712173;-	TSS	promoter	594.546	-1.46939	1.3e-05
	chr2:218065677-218065734;-	TSS	promoter	6417.14	0.762057	0.000205		chr15:81000823-81001297;+	TSS	promoter	17233.3	-0.948241	1.3e-05
	chr8:38997460-38997608;+	TSS	intron	549.399	1.35023	0.000205		chr19:54631497-54631786;+	TSS	CDS	792.696	-5.00231	1.37e-05
	chr3:186930497-186930620;+	TSS	promoter	274.972	2.57381	0.0002064		chr19:49835718-49835949;-	TSS	antisense	382.868	-1.89623	1.37e-05
	chr22:42090901-42091217;+	TSS	promoter	389.763	1.37851	0.0002073		chr19:54473166-54473337;-	TSS	promoter	315.884	-5.55206	1.4e-05
	chr7:2631879-2632444;+	TSS	promoter	55966.9	0.776506	0.0002087		chr10:17066943-17066967;+	TSS	antisense	423.933	-5.65173	1.41e-05
	chr19:50695080-50695103;+	TSS	antisense	528.042	1.30297	0.0002094		chr16:30748797-30748918;+	TSS	promoter	580.132	-2.07817	1.41e-05
	chr8:19939207-19939529;+	TSS	promoter	810.963	2.20103	0.0002106		chr1:153958072-153958308;-	TSS	promoter	460.967	-1.471	1.41e-05
	chr22:39244822-39245029;-	TSS	promoter	8846.1	0.846799	0.0002108		chr19:43527094-43527272;-	TSS	promoter	15129.8	-1.073	1.43e-05
	chr11:49847716-49847740;-	TSS	intergenic	308.429	2.84047	0.0002109		chr12:47882726-47882953;-	TSS	fiveUTR	340.445	-5.00995	1.44e-05
	chr7:97117587-97117810;+	TSS	promoter	424.302	1.37434	0.0002131		chr1:11681035-11681247;-	TSS	promoter	5418.24	-0.91691	1.45e-05
	chr1:23859797-23859909;-	TSS	CDS	914.202	1.8419	0.0002137		chr3:127750469-127750940	Enhancer	intron	540.238	-5.09674	1.47e-05
	chr15:85689902-85690031;+	TSS	promoter	1612.07	0.97456	0.0002142		chr4:184474019-184474357;-	TSS	promoter	1468.88	-0.949518	1.47e-05
	chr6:30742147-30742970;-	TSS	promoter	3027.29	0.611294	0.0002151		chr10:104353423-104353643;-	TSS	promoter	534.181	-2.60342	1.49e-05
	chr19:14381094-14381601;+	TSS	promoter	5625.91	0.903337	0.0002152		chr8:143973468-143973634;-	TSS	promoter	1036.22	-1.3485	1.49e-05
	chrX:30630170-30630586;-	TSS	intergenic	1971.39	1.2324	0.0002173		chr19:45891037-45891248;+	TSS	antisense	365.398	-2.16373	1.5e-05
	chr14:89619039-89619300;-	TSS	promoter	1824.33	0.796434	0.000219		chr17:15261294-15261555;-	TSS	proximal	313.639	-1.92611	1.5e-05
	chr4:41256843-41256976;+	TSS	promoter	860.907	1.55439	0.000219		chr1:55215658-55215831;-	TSS	proximal	268.365	-1.84654	1.51e-05
	chr12:121132740-121132983;+	TSS	promoter	5765.87	0.862116	0.0002196		chr20:46010456-46010640;+	TSS	CDS	3441.73	-1.43055	1.53e-05
	chr14:49892932-49894150;+	TSS	promoter	6768.43	0.636169	0.0002207		chr20:32207824-32208044;+	TSS	promoter	3325.36	-0.864023	1.54e-05
	chr1:155227382-155227588;-	TSS	promoter	887.894	0.84524	0.0002207		chr16:30740574-30740709;+	TSS	promoter	570.625	-2.62629	1.58e-05
	chr9:34329138-34329337;-	TSS	intergenic	157.097	2.27283	0.0002208		chr5:17354380-17354447;+	TSS	exon	875.15	-1.34794	1.58e-05
	chr14:102509568-102509877;-	TSS	promoter	1050.51	1.19204	0.0002233		chr9:131744495-131744519;+	TSS	intergenic	1083.36	-1.21212	1.58e-05
	chr14:104689530-104689729;+	TSS	promoter	11099.9	0.755424	0.0002235		chr10:30434605-30434747;+	TSS	promoter	724.818	-2.68962	1.6e-05
	chr13:64959232-64959402;-	TSS	exon	487.97	1.93872	0.0002263		chr4:87207096-87207131;+	TSS	promoter	999.975	-1.41763	1.61e-05
	chr4:159103383-159103452;+	TSS	proximal	1063.64	0.984818	0.000227		chr15:72200473-72200659;+	TSS	antisense	1902.47	-1.38315	1.62e-05
	chr16:57764287-57764395;-	TSS	promoter	345.707	2.17089	0.0002272		chr2:121787714-121787740;-	TSS	antisense	359.226	-5.03079	1.64e-05
	chr20:1118362-1118513;-	TSS	promoter	328.961	1.62388	0.0002294		chr6:30685979-30686129;-	TSS	fiveUTR	558.4	-1.52042	1.65e-05
	chr17:3916394-3916570;-	TSS	promoter	448.297	2.62	0.0002294		chr15:77070893-77071231;-	TSS	promoter	32276.6	-0.785332	1.65e-05
	chr8:28386117-28386475;-	TSS	promoter	283.69	1.44654	0.00023		chr5:172350367-172350595;+	TSS	antisense	259.681	-3.53404	1.72e-05
	chr10:11165054-11165589;+	TSS	promoter	2368.04	0.849561	0.0002337		chr14:55051585-55051808;+	TSS	promoter	15549.3	-0.636769	1.72e-05
	chr17:7581376-7581644;-	TSS	antisense	1066.44	0.954415	0.0002339		chr3:38138464-38139036;+	TSS	promoter	26299.1	-0.915812	1.74e-05
	chr3:179472593-179472617;+	TSS	intergenic	285.762	4.94006	0.0002339		chr3:40309679-40309909;+	TSS	promoter	5273.52	-0.88522	1.76e-05
	chr11:101930569-101930593;-	TSS	antisense	402.804	1.57067	0.0002362		chr19:4867602-4867770;-	TSS	promoter	42567.3	-0.620925	1.79e-05
	chr2:72825828-72826080;-	TSS	promoter	2325.2	0.724744	0.000239		chr17:80263485-80263771;+	TSS	fiveUTR	508.03	-1.53832	1.8e-05
	chr19:2427822-2427944;-	TSS	proximal	1532.62	1.02779	0.00024		chr6:26234770-26235038;-	TSS	promoter	5624.89	-0.776463	1.8e-05
	chr1:19311959-19312196;-	TSS	promoter	2408.85	0.78403	0.0002408		chr19:45768683-45768927;-	TSS	promoter	514.157	-1.73818	1.82e-05
	chr11:66002228-66002667;+	TSS	promoter	15518.9	0.676241	0.0002424		chr2:177264532-177264847;-	TSS	promoter	2402.1	-1.03302	1.82e-05
	chr3:48583930-48583955;-	TSS	CDS	611.917	1.68808	0.0002444		chr1:39105264-39105499;+	TSS	promoter	1053.74	-1.05112	1.83e-05
	chr5:180013060-180013314;-	TSS	threeUTR	1210.78	1.10293	0.0002447		chr20:46012416-46012587;-	TSS	antisense	1857.9	-1.90705	1.84e-05
	chr2:24887127-24887230;-	TSS	intron	512.79	2.34888	0.000247		chr12:49651932-49652218;+	TSS	antisense	996.036	-1.85928	1.84e-05
	chr12:8992190-8992294;+	TSS	fiveUTR	224.791	5.60026	0.000247		chr2:16665775-16665953;-	TSS	promoter	1406.55	-0.909097	1.85e-05
	chr6:97283102-97283301;-	TSS	promoter	651.588	0.852988	0.0002486		chr13:46182057-46182384;-	TSS	promoter	29254.8	-0.849067	1.85e-05
	chr12:48119327-48119394;+	TSS	promoter	1009.49	0.945501	0.0002497		chr5:17354473-17354543;+	TSS	exon	1828.45	-1.45097	1.9e-05
	chr10:70146536-70146746;-	TSS	promoter	1259.41	1.3781	0.0002499		chr1:158177818-158177908;-	TSS	promoter	1785.22	-1.14718	1.94e-05
	chr17:40074293-40074541;+	TSS	fiveUTR	236.142	3.31486	0.0002504		chr9:33115988-33116120;-	TSS	CDS	327.401	-1.74335	1.98e-05
	chr10:71819681-71819911;-	TSS	proximal	10792.8	0.923455	0.0002512		chr2:6865599-6865838;-	TSS	promoter	1719.36	-1.57018	1.99e-05
	chr5:71587232-71587554;+	TSS	promoter	3394.22	0.955195	0.0002514		chr1:37808066-37808105;+	TSS	fiveUTR	460.702	-1.60692	2e-05
	chr6:119349690-119349821;-	TSS	promoter	2072.24	1.19211	0.0002514		chr15:72206730-72206887;+	TSS	antisense	872.502	-1.67332	2.06e-05
	chr11:64340154-64340328;+	TSS	promoter	709.518	1.04624	0.0002546		chr12:70366183-70366845;+	TSS	promoter	2035.97	-1.51532	2.08e-05
	chr15:83066722-83067452;-	TSS	promoter	15328.3	0.740788	0.0002552		chr17:44899698-44899841;+	TSS	promoter	627.594	-1.68942	2.1e-05
	chr17:1829737-1829934;-	TSS	promoter	1493.63	0.904306	0.0002559		chr1:241532251-241532488;+	TSS	promoter	612.066	-1.93789	2.12e-05
	chr1:246507210-246507327;-	TSS	promoter	437.831	1.72127	0.0002561		chr13:111336246-111336271;+	TSS	intron	5504.14	-0.687637	2.12e-05
	chr4:1309430-1309713;+	TSS	proximal	541.003	1.25414	0.0002585		chr1:180196262-180197177;+	TSS	CDS	313.981	-1.80073	2.18e-05
	chr3:183253062-183253390;+	TSS	promoter	330.435	1.40805	0.0002595		chr15:89804494-89804613;-	TSS	proximal	301.978	-2.71405	2.19e-05
	chr10:89837193-89837305;+	TSS	exon	263.373	3.56253	0.0002601		chr17:4948111-4948694;-	TSS	fiveUTR	400715	-0.941771	2.19e-05
	chrX:81201765-81202242;+	TSS	promoter	39378.4	0.641551	0.0002612		chr10:6012381-6012896;-	TSS	threeUTR	379.03	-4.89906	2.21e-05
	chr7:2980533-2980700;-	TSS	fiveUTR	236.633	4.97442	0.0002614		chr20:1475907-1476305;-	TSS	threeUTR	255.132	-1.83935	2.24e-05
	chr1:54199922-54200103;-	TSS	promoter	893.58	1.03721	0.0002619		chr11:31906588-31906613;+	TSS	intron	2265.17	-0.986541	2.25e-05
	chr19:50804567-50804691;-	TSS	promoter	5048.14	0.655087	0.0002634		chr4:17583483-17583644;+	TSS	promoter	747.29	-1.49509	2.32e-05
	chr18:11981423-11981610;+	TSS	promoter	1133	1.16599	0.0002636		chr17:19867079-19867238;+	TSS	antisense	558.374	-2.1624	2.34e-05
	chr5:128082950-128083123;-	TSS	promoter	662.354	0.914389	0.0002646		chr20:32073714-32073822;+	TSS	threeUTR	427.816	-1.4925	2.35e-05
	chr22:30615602-30615781;-	TSS	antisense	301.727	1.46715	0.0002699		chr6:149485113-149485619;-	TSS	proximal	388.431	-1.5759	2.4e-05
	chr20:33720161-33720438;-	TSS	promoter	1413.71	0.86975	0.0002714		chr22:42720750-42720935;-	TSS	promoter	571.518	-4.3163	2.44e-05
	chr17:79796986-79797215;-	TSS	promoter	551.957	1.26208	0.0002721		chr4:78776312-78776833;+	TSS	promoter	11068.1	-0.823332	2.45e-05
	chr1:7784183-7784214;+	TSS	proximal	262.764	3.63927	0.0002727		chr11:47395468-47395902;-	TSS	promoter	8408.67	-0.974405	2.46e-05
	chr1:15807495-15807700;-	TSS	fiveUTR	415.559	1.52665	0.0002784		chr14:68788906-68789053;+	TSS	antisense	404.547	-1.83037	2.47e-05
	chr22:17219292-17219629;-	TSS	promoter	61076.3	1.13623	0.0002815		chr2:201116078-201116482;+	TSS	promoter	10487.1	-0.765536	2.47e-05
	chr6:6266564-6266813;-	TSS	CDS	264.586	3.44773	0.0002837		chr17:36064021-36064434;+	TSS	promoter	886944	-4.37161	2.49e-05
	chr3:153163689-153164448;+	TSS	threeUTR	536.931	1.80647	0.0002849		chr1:211577857-211578523;+	TSS	antisense	317.254	-1.82746	2.49e-05
	chr2:101991772-101991991;+	TSS	promoter	519.366	1.91682	0.0002849		chr5:151850424-151850495;+	TSS	exon	947.133	-1.79503	2.49e-05
	chr10:69409260-69409341;-	TSS	promoter	292.699	1.79613	0.00029		chr11:78417645-78418219;-	TSS	promoter	631.345	-0.924292	2.49e-05
	chr10:71821875-71822061;+	TSS	antisense	1220.34	1.08045	0.0002919		chr10:70170354-70170642;-	TSS	promoter	11352.5	-0.629174	2.49e-05
	chr9:136410584-136410733;+	TSS	promoter	5257.34	0.714928	0.0002938		chr21:33266126-33266306;-	TSS	promoter	742.851	-1.22171	2.51e-05
	chrX:119468395-119468614;+	TSS	promoter	4175.68	1.0248	0.0002943		chr12:54588459-54588960;-	TSS	promoter	1708.69	-3.12755	2.55e-05
	chr4:86949600-86950133;+	TSS	intron	257.235	1.64511	0.000296		chr2:218216913-218217569;+	TSS	promoter	197870	-0.642353	2.56e-05
	chr22:26618006-26618205;-	TSS	promoter	209.669	1.80488	0.0002973		chr22:37051677-37051833;+	TSS	promoter	913.467	-0.982453	2.59e-05
	chr7:38335378-38335735;-	TSS	promoter	6314.77	0.565892	0.0002981		chr17:17836726-17837051;-	TSS	promoter	9741.65	-0.880456	2.63e-05
	chr9:136118474-136119028;-	TSS	promoter	5502.88	0.783963	0.0002989		chr19:10457880-10458097;-	TSS	antisense	317.508	-2.42366	2.64e-05
	chrX:130903026-130903286;-	TSS	promoter	1877.91	0.579139	0.0003003		chr3:53846238-53846499;-	TSS	promoter	242.639	-3.9665	2.67e-05
	chr12:6789396-6789686;+	TSS	promoter	25159.4	0.624009	0.0003005		chr6:139373176-139373856;+	TSS	intron	558.918	-1.33887	2.67e-05
	chr10:133379222-133379496;+	TSS	promoter	627.657	0.894262	0.0003012		chr11:104694592-104694653;-	TSS	intergenic	900.068	-3.4746	2.69e-05
	chr20:5119895-5120051;-	TSS	promoter	5129.4	0.736831	0.0003031		chr8:63038661-63038881;-	TSS	promoter	2161.48	-0.897543	2.69e-05
	chr16:29095067-29095508	Enhancer	intron	102.707	3.19194	0.0003048		chr11:76765771-76765797;+	TSS	antisense	1454.65	-1.62407	2.74e-05
	chr22:44068838-44069147;+	TSS	promoter	215.956	2.00399	0.0003055		chrX:129982551-129982661;+	TSS	promoter	877.899	-1.04396	2.74e-05
	chr11:9768098-9768122;+	TSS	intron	850.25	1.09522	0.0003072		chr9:127802822-127803052;+	TSS	promoter	1156.55	-0.956508	2.76e-05
	chr16:22914940-22915752;+	TSS	threeUTR	893.798	4.94239	0.0003073		chr10:88990534-88991013;+	TSS	promoter	733.069	-1.82825	2.79e-05
	chr19:46860845-46861212;+	TSS	promoter	2133.88	0.860669	0.0003077		chr2:202179270-202179309;+	TSS	promoter	10171.6	-0.59134	2.81e-05
	chr20:1537251-1537365;-	TSS	CDS	798.885	1.614	0.0003077		chr17:68291042-68291299;-	TSS	promoter	1221.27	-1.28963	2.82e-05
	chr19:58228879-58228970;+	TSS	promoter	235.234	1.66057	0.0003078		chr7:150716556-150716688;+	TSS	promoter	934.559	-1.06757	2.82e-05
	chr22:22118286-22118389;-	TSS	proximal	2705.77	0.80961	0.0003082		chr14:20955330-20955537;+	TSS	promoter	750.603	-1.37056	2.85e-05
	chr8:102657158-102657612	Enhancer	intron	29.8176	5.81403	0.0003085		chr3:52477916-52478073;+	TSS	proximal	372.652	-1.65906	2.87e-05
	chrX:75747144-75747207;-	TSS	proximal	528.412	1.57035	0.0003089		chr12:6537623-6537969;+	TSS	CDS	3103.63	-1.21651	2.87e-05
	chr7:95596487-95596645;-	TSS	promoter	361.808	2.90252	0.0003097		chr11:35617895-35618099;+	TSS	proximal	1370.88	-1.74653	2.89e-05
	chr3:51973978-51974082;-	TSS	promoter	1510.89	1.01367	0.000315		chr15:64529714-64529744;-	TSS	promoter	2599.45	-1.54486	2.93e-05
	chr8:73294882-73295580;+	TSS	proximal	291.832	2.24189	0.0003198		chrX:4053512-4053538;+	TSS	intergenic	283.533	-1.99019	2.94e-05
	chr12:101697400-101698026;+	TSS	promoter	4632.23	1.0047	0.0003253		chrX:48683762-48683998;+	TSS	promoter	2720.06	-0.741394	2.96e-05
	chr1:52927238-52927364;+	TSS	promoter	691.912	1.03558	0.0003307		chr11:10455641-10456404;+	TSS	proximal	13529.7	-0.805816	3.07e-05
	chr17:77482132-77482335;+	TSS	CDS	921.083	1.04267	0.000335		chr15:43185259-43185519;+	TSS	promoter	2610.99	-0.771376	3.08e-05
	chr12:113142134-113143482	Enhancer	intergenic	34.921	5.5761	0.0003387		chr1:17423527-17423552;-	TSS	intron	3102.89	-1.06088	3.09e-05
	chr17:50866026-50866530;-	TSS	promoter	9470.03	0.695518	0.0003392		chr1:207669381-207669449;+	TSS	promoter	23614.1	-0.844956	3.12e-05
	chr7:66628852-66629184;+	TSS	promoter	6167.52	0.694894	0.0003403		chr22:30425621-30425910;+	TSS	promoter	847.131	-1.23918	3.14e-05
	chr16:29804659-29804973;+	TSS	threeUTR	1901.83	1.19186	0.0003468		chr22:18150075-18150219;+	TSS	promoter	1031.71	-1.83277	3.17e-05
	chr7:28686091-28686174;+	TSS	promoter	1172.13	1.55597	0.0003498		chr17:1585890-1586058;-	TSS	CDS	271.613	-1.60576	3.17e-05
	chr20:1619902-1620100;-	TSS	promoter	8469.82	1.00633	0.0003502		chr19:11089381-11089606;+	TSS	promoter	726.511	-1.38741	3.18e-05
	chr6:163661367-163661585;-	TSS	intergenic	216.143	2.45447	0.0003538		chrX:129779811-129780130;+	TSS	promoter	3864.99	-0.799987	3.2e-05
	chr14:92711628-92711753;-	TSS	threeUTR	536.016	2.51859	0.0003541		chr3:128764705-128764828;-	TSS	exon	817.763	-1.74247	3.24e-05
	chr19:20565724-20565838;-	TSS	promoter	442.765	1.26211	0.0003551		chr12:7575196-7575342;-	TSS	intergenic	300.035	-5.00264	3.26e-05
	chr7:75092470-75092680;+	TSS	promoter	1713.89	0.745544	0.0003603		chrX:54808333-54808433;+	TSS	promoter	1592.6	-0.692494	3.28e-05
	chr6:149864222-149864418;-	TSS	promoter	1124.72	1.13161	0.0003617		chr19:14117479-14117868;-	TSS	promoter	10803.7	-0.627901	3.29e-05
	chr12:132710767-132711067;+	TSS	promoter	2707.93	0.757964	0.0003634		chr2:85595609-85595838;+	TSS	promoter	17641	-0.989708	3.39e-05
	chr16:397124-397317;+	TSS	promoter	2358.99	1.29977	0.0003634		chr15:81001844-81002420;+	TSS	fiveUTR	487.774	-2.68805	3.4e-05
	chr5:95555054-95555289;+	TSS	promoter	829.598	1.10927	0.0003664		chr1:12207892-12208366;-	TSS	antisense	1911.84	-1.7315	3.4e-05
	chr15:90994436-90994710;-	TSS	promoter	590.677	1.18342	0.000367		chr2:106698720-106698745;-	TSS	promoter	8915.13	-1.02403	3.47e-05
	chr3:19919351-19919379;-	TSS	intron	203.737	1.76131	0.0003692		chr19:45863054-45863239;-	TSS	promoter	12134.6	-0.545709	3.48e-05
	chr12:106987016-106987215;-	TSS	promoter	623.417	1.03382	0.0003695		chr10:44971365-44971811;-	TSS	exon	402.124	-2.75508	3.51e-05
	chr2:231241831-231241924;-	TSS	antisense	557.618	2.63668	0.0003715		chr6:20403430-20403874;+	TSS	promoter	448.339	-1.12881	3.51e-05
	chr10:133293093-133293372;-	TSS	CDS	552.019	1.45059	0.0003719		chr14:94380873-94381144;-	TSS	CDS	1066.74	-3.58405	3.56e-05
	chr1:174999876-175000195;+	TSS	promoter	13686.6	0.560763	0.0003725		chr1:214870663-214870693;+	TSS	promoter	575.915	-2.22782	3.57e-05
	chr2:9630845-9631087;-	TSS	promoter	13544.8	0.737858	0.0003733		chr16:27446813-27446837;-	TSS	antisense	276.045	-1.8261	3.58e-05
	chr3:3179638-3179716;-	TSS	promoter	1153.26	0.885984	0.0003733		chr9:133476238-133476474;-	TSS	intron	646.24	-6.79364	3.6e-05
	chr16:31362930-31363375;+	TSS	CDS	336.6	1.12115	0.0003739		chrX:148052101-148052348;-	TSS	intergenic	482.742	-1.43536	3.6e-05
	chr14:23375726-23375751;+	TSS	CDS	1344.39	1.16067	0.0003756		chr17:43006718-43006871;+	TSS	promoter	1415.32	-1.29094	3.6e-05
	chr2:208254927-208255172;-	TSS	promoter	11885.5	0.604052	0.0003783		chr17:68457347-68457679;-	TSS	promoter	9225.13	-0.688645	3.6e-05
	chr10:98420048-98420163;-	TSS	CDS	276.093	1.93661	0.0003783		chr14:39267324-39267507;+	TSS	promoter	975.138	-0.934649	3.7e-05
	chr2:169478666-169478846;+	TSS	proximal	923.014	1.18492	0.0003784		chr6:5260670-5260986;-	TSS	promoter	1916.51	-1.11911	3.73e-05
	chr19:18173610-18174022;+	TSS	promoter	2735254	0.687319	0.0003804		chr1:1214071-1214157;-	TSS	promoter	354.63	-2.58196	3.75e-05
	chr17:29566910-29567204;-	TSS	promoter	337.411	1.74121	0.0003829		chr9:112063137-112063347;-	TSS	intron	517.208	-3.97448	3.82e-05
	chr16:53054914-53055080;+	TSS	promoter	400.276	1.19299	0.0003853		chr18:45991506-45992152	Enhancer	intron	112.657	-5.24745	3.83e-05
	chr6:145735329-145735606;-	TSS	promoter	827.832	1.18653	0.0003882		chr16:85613627-85613652;+	TSS	intron	245.323	-2.47943	3.83e-05
	chr12:120687053-120687346;+	TSS	promoter	20188.8	0.507041	0.0003893		chr2:27393269-27393504;+	TSS	antisense	1482.02	-1.50081	3.86e-05
	chr18:63367018-63367463;-	TSS	promoter	4647.53	0.661494	0.0003895		chrX:8731860-8732229;-	TSS	promoter	2669.26	-1.27611	3.91e-05
	chr4:1172557-1172711;-	TSS	promoter	287.797	3.18866	0.0003902		chr1:160213420-160213787;+	TSS	threeUTR	412.543	-1.67462	3.92e-05
	chr19:7526759-7526950;+	TSS	CDS	569.697	0.915926	0.0003913		chr8:75377194-75377313;-	TSS	intergenic	497.703	-1.22978	3.99e-05
	chr17:31313956-31314187;-	TSS	promoter	15463.3	0.945535	0.0003952		chr11:9958992-9959112;-	TSS	exon	712.836	-1.82235	4e-05
	chr3:50567602-50567794;-	TSS	promoter	420.563	1.01235	0.0003969		chr12:57771996-57772179;-	TSS	promoter	2193.82	-0.779986	4e-05
	chr1:119140377-119140473;+	TSS	promoter	601.345	1.0399	0.0004001		chr7:100358694-100358938;+	TSS	CDS	239.152	-2.03301	4.05e-05
	chr10:89225088-89225291;-	TSS	CDS	403.32	2.74335	0.0004047		chr20:9397946-9398260;-	TSS	antisense	818.196	-5.41223	4.08e-05
	chr2:111884058-111884222;-	TSS	promoter	1704	0.873954	0.0004079		chr19:54242138-54242459;-	TSS	CDS	706.869	-1.18714	4.08e-05
	chr5:180808510-180809081;-	TSS	promoter	2755.83	1.46177	0.0004117		chr5:148711753-148711778;+	TSS	intergenic	326.54	-1.72338	4.12e-05
	chr14:88385624-88385778;+	TSS	promoter	693.331	1.2528	0.000412		chr9:121348014-121348152;-	TSS	CDS	329.986	-2.5913	4.15e-05
	chr11:117178660-117179448;+	TSS	promoter	2975.09	0.65983	0.0004151		chr20:45912082-45912349;-	TSS	promoter	52944.3	-2.03798	4.16e-05
	chr22:45205797-45205918;-	TSS	promoter	585.5	2.14619	0.0004183		chr1:235328123-235328278;-	TSS	promoter	1517.06	-0.929558	4.16e-05
	chr16:67395137-67395284;-	TSS	CDS	270.507	5.78166	0.0004183		chr2:239500833-239501250	Enhancer	intron	48.8853	-6.35688	4.2e-05
	chr22:41381864-41382166;+	TSS	promoter	2087.81	1.00377	0.0004189		chr11:3827006-3827779;-	TSS	threeUTR	1568.17	-1.49736	4.23e-05
	chr2:207681355-207681423;+	TSS	proximal	580.947	1.29738	0.0004194		chr9:71768801-71768938;-	TSS	proximal	1046.72	-0.940104	4.25e-05
	chr4:184392857-184393399;-	TSS	intron	6762.44	1.02185	0.0004221		chr5:132073777-132073824;+	TSS	promoter	1043.16	-5.74478	4.29e-05
	chr1:53014888-53015047;+	TSS	promoter	8294.48	0.487991	0.0004242		chr6:30720092-30720564;+	TSS	promoter	57982.3	-0.571089	4.43e-05
	chr1:156741031-156741235;-	TSS	promoter	5044.8	0.923337	0.0004267		chr1:161215095-161215527;+	TSS	promoter	129739	-1.13906	4.48e-05
	chr12:133037332-133037589;+	TSS	promoter	746.518	1.07975	0.0004307		chr9:27572579-27572993	Enhancer	intron	54.4762	-4.28314	4.5e-05
	chr19:56478103-56478323;+	TSS	promoter	928.993	1.54751	0.0004326		chr19:1249824-1250175;+	TSS	promoter	5680.67	-0.746713	4.52e-05
	chr3:152834807-152835011;+	TSS	proximal	450.511	1.65954	0.0004336		chr8:143992213-143992390;-	TSS	intron	443.785	-1.79293	4.53e-05
	chr19:11887743-11887901;+	TSS	promoter	381.127	1.51284	0.0004343		chr2:28404103-28404358;-	TSS	antisense	1046.42	-1.98343	4.58e-05
	chr14:89416884-89417258;-	TSS	promoter	4243.73	0.757148	0.0004344		chr18:46042843-46043012;-	TSS	intron	544.991	-6.63423	4.59e-05
	chr16:53828-53923;+	TSS	promoter	798.374	1.01585	0.0004347		chr16:48543000-48543237;+	TSS	antisense	348.493	-2.94088	4.66e-05
	chr1:43358928-43359025;+	TSS	promoter	270.847	1.82319	0.0004352		chr1:120913073-120913167;+	TSS	promoter	271.736	-1.78113	4.66e-05
	chr21:39183252-39183517;-	TSS	promoter	1512.82	0.792703	0.0004357		chr22:38866614-38867039;-	TSS	CDS	357.177	-2.65567	4.69e-05
	chr12:27524126-27524276;+	TSS	promoter	441.167	1.57794	0.0004376		chr6:106519135-106519803;+	TSS	CDS	256.52	-1.90575	4.75e-05
	chr5:151493769-151494069;+	TSS	intergenic	394.442	1.15411	0.0004386		chr17:78358931-78359256;-	TSS	intron	266.194	-2.58336	4.8e-05
	chr22:24603136-24603241;+	TSS	promoter	1084.86	1.41281	0.0004392		chr1:114538297-114538407;-	TSS	intergenic	341.712	-1.44634	4.84e-05
	chr17:7915899-7915985;-	TSS	promoter	241.541	1.56783	0.0004476		chr18:5630608-5630766;-	TSS	promoter	249.489	-5.48095	4.87e-05
	chr7:39733504-39733701;+	TSS	promoter	407.341	1.2477	0.0004477		chr7:24783667-24784178	Enhancer	intron	33.3378	-5.20425	4.87e-05
	chr6:134373455-134373576;-	TSS	antisense	252.751	2.54815	0.0004497		chr5:39153452-39153606;+	TSS	antisense	620.663	-1.40679	4.87e-05
	chr9:134136051-134136203;+	TSS	promoter	2067.59	0.716987	0.000452		chr19:46850144-46850458;-	TSS	promoter	4747.85	-1.30115	4.89e-05
	chr10:101783372-101783423;-	TSS	promoter	218.432	2.26384	0.0004529		chr22:50582356-50582632;-	TSS	promoter	478.387	-1.33256	4.91e-05
	chr1:182789238-182789934;+	TSS	promoter	20062.3	0.48843	0.0004535		chr13:22696501-22696688;+	TSS	intergenic	1923.82	-1.17247	4.92e-05
	chr3:128726105-128726361;+	TSS	promoter	19904.8	0.551637	0.000456		chr17:1591268-1591495;-	TSS	threeUTR	960.806	-1.44843	4.95e-05
	chr6:159789785-159790059;+	TSS	promoter	1398.62	0.876079	0.000461		chr10:89327905-89328081;+	TSS	promoter	697.235	-1.90832	4.98e-05
	chr3:136250317-136250563;+	TSS	promoter	8847.13	0.507055	0.0004643		chr9:128723969-128724191;-	TSS	promoter	24172.4	-0.649967	5.01e-05
	chr5:181200975-181201002;-	TSS	promoter	232.957	1.27593	0.0004659		chr3:197960202-197960270;+	TSS	promoter	377.95	-1.3919	5.03e-05
	chr19:53467717-53467815;+	TSS	promoter	2392.66	0.756714	0.0004662		chr1:159829854-159830194;+	TSS	CDS	644.402	-1.80667	5.11e-05
	chr1:112956172-112956384;-	TSS	promoter	461.204	1.2977	0.0004715		chr3:38141128-38142059;-	TSS	antisense	554.122	-1.24746	5.11e-05
	chr17:8888317-8888883;-	TSS	proximal	382.579	1.40997	0.0004715		chr9:104927883-104928274;-	TSS	promoter	39911.7	-0.679349	5.15e-05
	chr11:59142645-59142842;-	TSS	promoter	408.846	0.918085	0.0004763		chr2:28412333-28412806;+	TSS	threeUTR	389.016	-1.51049	5.17e-05
	chr6:56672310-56672376;-	TSS	intron	254.31	2.54452	0.0004784		chr21:45041200-45041768	Enhancer	intergenic	33.302	-5.87562	5.19e-05
	chr1:2555537-2556842;+	TSS	promoter	27646.3	0.489871	0.0004842		chr1:28259449-28259605;+	TSS	promoter	3090.47	-0.989597	5.23e-05
	chr17:752140-752319;-	TSS	promoter	463.985	0.88442	0.0004852		chr19:7677028-7677141;+	TSS	promoter	404.907	-3.04236	5.29e-05
	chr7:128937553-128938138;+	TSS	promoter	15258.6	0.95019	0.0004852		chr7:150804866-150805101;-	TSS	antisense	428.581	-1.87511	5.29e-05
	chr1:35807534-35807744;+	TSS	proximal	1491.19	0.728445	0.0004894		chr5:134874239-134874556;+	TSS	promoter	2513.66	-0.902868	5.3e-05
	chr1:117060275-117060368;+	TSS	promoter	430.406	0.954816	0.0004933		chr15:32968838-32969354;+	TSS	antisense	1336.53	-1.16635	5.33e-05
	chr16:5071784-5071876;+	TSS	promoter	5082.86	0.523184	0.0004948		chr11:64996881-64997049;-	TSS	promoter	1626.25	-1.40931	5.42e-05
	chr9:99104939-99105256;+	TSS	promoter	5373.77	0.90211	0.0004969		chr7:44986563-44986709;-	TSS	promoter	974.541	-1.19577	5.43e-05
	chr5:39462078-39462330;-	TSS	promoter	373.197	2.0515	0.0004972		chr17:81636961-81637167;-	TSS	promoter	1836.61	-0.657733	5.44e-05
	chr11:124739879-124740014;+	TSS	promoter	857.643	1.6096	0.0004981		chr2:172170314-172170338;+	TSS	intron	250.915	-1.54666	5.45e-05
	chr6:134230411-134230516;-	TSS	promoter	241.839	2.42762	0.0004984		chr3:101779412-101779750;+	TSS	fiveUTR	362.866	-1.81466	5.46e-05
	chr8:73991329-73991532;+	TSS	promoter	1376.26	0.740906	0.0005		chr1:212589337-212589362;+	TSS	intron	713.031	-1.32939	5.51e-05
	chr5:14711024-14711272;+	TSS	antisense	260.923	2.02614	0.0005077		chr5:175657729-175658156;+	TSS	promoter	944.689	-4.06153	5.53e-05
	chr17:44351035-44351174;-	TSS	antisense	622.029	1.36639	0.0005104		chr3:128765044-128765222;-	TSS	proximal	15322.2	-1.62352	5.53e-05
	chr16:29900467-29900701;+	TSS	proximal	388.465	2.75643	0.0005184		chr9:36136654-36136817;+	TSS	promoter	3434.25	-0.913926	5.58e-05
	chr17:44350443-44350597;+	TSS	promoter	1740.09	0.984659	0.0005205		chr3:50252397-50252542;-	TSS	antisense	303.226	-2.04193	5.66e-05
	chr17:7238073-7238355;-	TSS	promoter	242.067	1.47173	0.0005214		chr2:6877644-6877901;+	TSS	promoter	1168.34	-2.00689	5.72e-05
	chr5:6713896-6714179;+	TSS	proximal	504.096	1.23317	0.0005242		chr12:108292145-108292955;-	TSS	CDS	1790.52	-0.956028	5.8e-05
	chr19:51167241-51167421;+	TSS	promoter	336.504	1.42194	0.0005264		chr17:4891453-4891749;-	TSS	antisense	827.244	-1.25212	5.82e-05
	chr13:48976230-48976408;+	TSS	proximal	184.914	1.9047	0.000529		chr14:61736886-61737108;+	TSS	promoter	299.019	-1.96274	5.84e-05
	chr22:20671259-20671334;-	TSS	proximal	2675.97	0.79191	0.0005326		chr3:49422385-49422565;-	TSS	promoter	604.113	-1.19217	5.88e-05
	chr1:212432824-212433119;+	TSS	promoter	2340.95	0.964782	0.000536		chr3:100709284-100709771;+	TSS	promoter	7735.54	-0.541684	5.89e-05
	chr5:178859923-178860186;+	TSS	proximal	867.121	0.812458	0.0005381		chr1:161766226-161766435;+	TSS	promoter	3852.39	-0.640036	6.04e-05
	chr2:87076215-87076587;-	TSS	promoter	1140.93	0.840936	0.0005388		chr3:36993435-36993592;+	TSS	promoter	1587.89	-0.714305	6.13e-05
	chr2:231124991-231125157;-	TSS	promoter	527.825	3.73295	0.0005409		chr2:53787014-53787349;+	TSS	promoter	4247.6	-0.63688	6.2e-05
	chr11:27890790-27891094;-	TSS	promoter	311.126	1.55133	0.0005415		chr20:46013225-46013436;-	TSS	antisense	12481.1	-1.46754	6.23e-05
	chr6:110982012-110982124;+	TSS	promoter	1903.97	0.743482	0.000544		chr3:37302188-37302346;+	TSS	CDS	497.828	-6.59312	6.26e-05
	chr11:3165343-3165399;+	TSS	antisense	416.247	1.88137	0.0005458		chr17:45241380-45241637;-	TSS	proximal	337.206	-1.94253	6.35e-05
	chr13:98641216-98641311;-	TSS	promoter	631.61	1.05448	0.0005478		chr1:12192861-12193090;-	TSS	antisense	466.689	-1.6864	6.46e-05
	chr21:27143774-27144002;-	TSS	promoter	5759.82	0.927503	0.0005488		chr3:97972311-97972483;-	TSS	promoter	1056.16	-1.24419	6.46e-05
	chr7:65979734-65979912;-	TSS	proximal	591.747	1.39083	0.0005508		chr3:10065073-10065489	Enhancer	intron	371.771	-7.82459	6.58e-05
	chr19:40370107-40370243;+	TSS	threeUTR	3126.23	0.770338	0.0005529		chr17:76736768-76736853;-	TSS	proximal	392.153	-1.96546	6.58e-05
	chr5:140596468-140596788;+	TSS	intergenic	1150.39	0.759662	0.0005533		chr1:109090669-109090885;+	TSS	promoter	5817.74	-0.545909	6.63e-05
	chr7:2632929-2633363	Enhancer	intron	45.4943	5.19816	0.0005541		chr20:46011139-46011397;+	TSS	CDS	3647.27	-1.39166	6.66e-05
	chr19:56595255-56595432;+	TSS	promoter	1352.12	0.7873	0.0005584		chr11:46120933-46121254;-	TSS	promoter	344.346	-1.85903	6.75e-05
	chr14:92706458-92706713;-	TSS	threeUTR	896.287	1.71504	0.0005588		chr4:166644564-166644588;+	TSS	intergenic	339.304	-5.58106	6.93e-05
	chr1:2586660-2586882;+	TSS	promoter	986.207	0.805497	0.0005593		chr5:150077282-150077440;+	TSS	antisense	632.217	-1.54584	6.93e-05
	chr7:143288250-143288475;+	TSS	promoter	999.233	1.27205	0.000561		chr16:69132088-69132320;-	TSS	promoter	2570.81	-0.867244	6.97e-05
	chr7:74851461-74851664;-	TSS	promoter	1713.66	0.72236	0.0005738		chr3:19947028-19947530;+	TSS	promoter	6283.95	-0.672739	6.98e-05
	chr17:62966158-62966354;+	TSS	antisense	773.323	1.07743	0.0005807		chr1:155008554-155008703;+	TSS	intron	622.939	-1.52378	7.22e-05
	chr19:40371670-40371871;-	TSS	antisense	1802.99	1.60989	0.0005863		chr3:188581911-188582067;-	TSS	antisense	529.133	-6.48587	7.33e-05
	chr3:43286513-43286721;+	TSS	promoter	1733.11	0.766494	0.000595		chr9:89604986-89605078;+	TSS	promoter	5082.83	-1.19843	7.38e-05
	chr16:68310971-68311109;+	TSS	promoter	1322.21	1.01087	0.0005998		chr12:8513503-8513629;+	TSS	promoter	372.745	-6.35035	7.44e-05
	chr17:68511935-68512175;+	TSS	promoter	2808.54	1.20276	0.0006001		chr8:11888049-11888230;+	TSS	intergenic	386.825	-2.80455	7.44e-05
	chr17:78128170-78128354;-	TSS	intron	458.042	1.30934	0.0006026		chr10:71598558-71598971	Enhancer	intron	26.9452	-5.20787	7.6e-05
	chr11:117315989-117316364;-	TSS	promoter	1285.76	1.07286	0.0006045		chr3:129596723-129597202	Enhancer	intron	45.2139	-5.03366	7.68e-05
	chr21:43812122-43812363;-	TSS	exon	252.311	2.46485	0.0006055		chr17:28897493-28897938;-	TSS	promoter	14023.7	-0.868218	7.73e-05
	chr14:73759993-73760138;-	TSS	fiveUTR	586.562	1.17168	0.0006114		chrX:81494320-81494345;-	TSS	antisense	850.711	-2.10725	7.75e-05
	chr12:6816054-6816404;+	TSS	threeUTR	1497.82	0.950965	0.0006208		chr2:96551305-96552110;+	TSS	threeUTR	480.187	-0.986169	7.86e-05
	chr13:45120443-45120620;+	TSS	promoter	2823.39	0.701294	0.0006274		chr2:29529067-29529109;-	TSS	intron	288.419	-1.64129	7.92e-05
	chr4:164197789-164197839;-	TSS	proximal	1788.11	0.837738	0.0006285		chr1:230067056-230067409;+	TSS	promoter	3971.91	-0.950673	7.93e-05
	chr1:100894759-100894879;-	TSS	promoter	283.426	2.88778	0.0006285		chr11:47244738-47244885;+	TSS	antisense	349.548	-2.14324	8.09e-05
	chr19:10286895-10287019;+	TSS	promoter	237.738	3.39617	0.0006289		chr11:112086776-112086959;+	TSS	promoter	24829	-0.745417	8.22e-05
	chr2:95992190-95992353;-	TSS	proximal	270.535	1.27548	0.0006317		chr15:76995086-76995229;+	TSS	promoter	852.674	-1.03421	8.24e-05
	chr22:31290831-31291087;+	TSS	antisense	173.369	1.55785	0.0006368		chr19:49908923-49909648;+	TSS	antisense	905.415	-1.46934	8.32e-05
	chr2:159286580-159286866;-	TSS	promoter	1393.75	0.764656	0.0006423		chr17:35242946-35243144;+	TSS	promoter	1356.51	-0.901417	8.41e-05
	chr20:45890931-45891768;+	TSS	promoter	302665	0.457494	0.0006424		chr7:2843856-2844425;-	TSS	promoter	14766.5	-0.876158	8.51e-05
	chr5:91156374-91156402;+	TSS	intron	202.776	1.47391	0.0006434		chr7:116030637-116030858;-	TSS	promoter	3897.78	-0.660076	8.54e-05
	chr19:52786693-52786816;-	TSS	promoter	1202.41	0.839605	0.0006436		chr7:150800990-150801881;-	TSS	promoter	7444.69	-2.67363	8.65e-05
	chr2:201183072-201183230;+	TSS	promoter	1919.05	0.71099	0.0006443		chr12:57772424-57772595;-	TSS	proximal	354.868	-1.48345	8.68e-05
	chr2:97113090-97113300;+	TSS	promoter	336.955	1.45339	0.0006443		chr12:51028182-51028372;-	TSS	promoter	310.313	-4.76373	8.75e-05
	chr3:37360447-37360470;-	TSS	antisense	376.535	2.59447	0.0006504		chr2:38602743-38603060;-	TSS	promoter	3415.09	-0.615382	8.83e-05
	chr1:154936604-154937048;-	TSS	promoter	3034.54	0.697881	0.0006508		chr19:49889529-49889981;+	TSS	antisense	588.951	-4.88803	8.91e-05
	chr1:113073030-113073116;-	TSS	promoter	197.66	1.41505	0.0006537		chr10:96646646-96646802;-	TSS	intron	163.379	-4.42767	9.02e-05
	chr14:23165284-23165440;-	TSS	fiveUTR	224.656	1.30524	0.0006579		chr12:128853399-128853599;+	TSS	promoter	273.387	-3.42417	9.15e-05
	chr2:189762709-189762810;-	TSS	promoter	697.72	0.956657	0.0006595		chr1:203305473-203305807;+	TSS	promoter	1801.17	-0.871205	9.19e-05
	chr11:3808512-3808654;+	TSS	promoter	358.018	1.21321	0.0006642		chr12:68746054-68746432;+	TSS	promoter	4934.75	-0.825197	9.19e-05
	chr1:6098484-6098829;+	TSS	threeUTR	204.854	2.19749	0.000665		chr1:37808106-37808217;-	TSS	promoter	3327.25	-0.84599	9.48e-05
	chr11:46700546-46700716;-	TSS	promoter	5586.12	0.490525	0.0006687		chr8:116874699-116874891;-	TSS	promoter	3132.04	-0.642415	9.5e-05
	chr7:151277083-151277195;-	TSS	proximal	1304.01	1.28815	0.0006948		chrX:139932928-139933093;-	TSS	promoter	807.795	-1.01613	9.54e-05
	chr14:24299588-24299840;-	TSS	promoter	1488.92	0.780782	0.0006987		chr7:120988664-120989321;+	TSS	proximal	1262.93	-1.32768	9.66e-05
	chr15:80152623-80153104;+	TSS	promoter	3616.91	0.888318	0.0007017		chr12:51217735-51218095;-	TSS	proximal	254.557	-1.67425	9.9e-05
	chrX:153598975-153599267;-	TSS	promoter	1908.93	0.741935	0.0007083		chr3:158672477-158672713;-	TSS	promoter	2894.86	-0.906371	9.93e-05
	chr1:115641918-115642088;+	TSS	promoter	713.752	1.21781	0.0007139		chr10:124610568-124610637;+	TSS	intron	402.784	-1.26702	9.94e-05
	chr7:23266477-23266614;-	TSS	antisense	706.781	1.75435	0.0007165		chr10:124610673-124610742;+	TSS	intron	402.784	-1.26702	9.94e-05
	chr3:52503357-52503540;+	TSS	CDS	148.997	3.40012	0.0007169		chr19:17026717-17026931;-	TSS	promoter	295.728	-3.21831	9.95e-05
	chr19:19460696-19461215	Enhancer	intron	31.4744	5.30175	0.0007182		chr15:89805076-89805223;+	TSS	antisense	1219.2	-3.42559	0.0001004
	chr18:21600433-21601010;-	TSS	promoter	1093.57	0.805915	0.0007204		chr17:44123510-44123555;+	TSS	antisense	306.75	-1.44717	0.0001006
	chr1:145845582-145845753;+	TSS	promoter	610.999	1.13646	0.000721		chr3:150408934-150409390;+	TSS	fiveUTR	580.144	-1.36619	0.0001014
	chr1:36319670-36320134;-	TSS	antisense	200.564	1.30593	0.0007244		chr1:159836569-159836929;-	TSS	threeUTR	408.718	-2.14231	0.0001017
	chr17:60102247-60102870;-	TSS	proximal	8115.62	0.672843	0.0007246		chr12:55842678-55843021;-	TSS	promoter	6288.4	-1.19842	0.0001019
	chr9:137079254-137079473;+	TSS	CDS	287.529	1.42936	0.0007389		chr6:31817216-31817758;-	TSS	antisense	423.141	-2.11277	0.0001029
	chr11:972063-972262;+	TSS	fiveUTR	261.586	1.48869	0.000739		chrX:47629791-47630187;-	TSS	promoter	9822.65	-1.48702	0.0001076
	chr22:29388424-29388657;-	TSS	promoter	15171.6	0.581079	0.0007456		chr3:50617292-50617789;+	TSS	CDS	863.311	-1.00979	0.0001076
	chr17:35119710-35119881;-	TSS	promoter	490.713	1.07441	0.0007477		chr6:43628989-43629328;-	TSS	promoter	8875.77	-0.68276	0.0001076
	chr7:149147378-149147544;+	TSS	promoter	2030.79	0.694971	0.0007548		chr9:70413346-70414141;-	TSS	fiveUTR	1133.96	-0.986415	0.0001079
	chr2:218710800-218711063;+	TSS	promoter	2955.42	0.578965	0.0007562		chr1:22653030-22653387;+	TSS	promoter	190347	-1.19138	0.0001097
	chr3:126947639-126947742;+	TSS	intron	269.968	2.58242	0.0007562		chr2:85694276-85694430;+	TSS	promoter	321.455	-1.75329	0.0001102
	chr1:94418245-94418532;+	TSS	promoter	2702.16	0.619908	0.0007612		chr17:71233290-71233314;-	TSS	intergenic	220.924	-2.86202	0.0001114
	chr11:77411772-77412029;-	TSS	promoter	13442.5	0.551213	0.0007663		chr6:151452421-151452797;+	TSS	promoter	5411.91	-0.838885	0.0001116
	chr13:95301247-95301567;-	TSS	promoter	519.097	1.65857	0.0007689		chr3:128765012-128765083;+	TSS	intron	685.994	-1.44294	0.0001127
	chr3:11154491-11154556;+	TSS	promoter	331.303	1.99875	0.0007689		chr7:106285769-106285968;-	TSS	proximal	408.062	-5.39932	0.0001128
	chr11:120336215-120336629;+	TSS	proximal	561.465	0.916086	0.0007728		chr2:101308462-101308905;-	TSS	promoter	6273.66	-0.776826	0.0001146
	chr4:25030675-25030967;-	TSS	promoter	269.093	3.03172	0.0007728		chr11:47354862-47355552;+	TSS	antisense	3755.23	-0.999763	0.0001154
	chr8:119873679-119873865;+	TSS	promoter	151.538	2.50907	0.0007774		chr11:47408377-47408701;+	TSS	promoter	7958.44	-0.719551	0.0001154
	chr17:44349153-44349307;+	TSS	promoter	2093.34	1.04107	0.000779		chr20:3889231-3889732;+	TSS	promoter	7020.7	-0.666234	0.0001154
	chr11:506614-506895;-	TSS	promoter	1166.77	1.07238	0.0007878		chr9:75382874-75382898;+	TSS	intergenic	220.339	-2.93684	0.0001182
	chr1:184064509-184064535;+	TSS	intron	274.212	2.41476	0.0007885		chr19:54276802-54276964;-	TSS	CDS	248.207	-2.7042	0.0001182
	chr4:53365932-53366110;-	TSS	promoter	1361.64	0.992942	0.0007894		chr1:10399333-10399709;+	TSS	promoter	493.873	-1.72448	0.0001197
	chr4:186191445-186192003;+	TSS	fiveUTR	7400.96	0.82209	0.0007904		chr7:151876509-151876985;-	TSS	promoter	1098.08	-1.24206	0.0001202
	chr4:3520073-3520196;-	TSS	threeUTR	370.334	1.52059	0.0007906		chr18:9334596-9334920;+	TSS	promoter	7140.82	-0.92985	0.0001211
	chr1:156294759-156294996;+	TSS	antisense	314.501	1.7998	0.0007988		chr19:51746173-51746741;-	TSS	CDS	491.87	-3.85023	0.0001213
	chr15:75322144-75322550;-	TSS	promoter	890.208	1.1334	0.0008019		chr10:102743885-102744175;+	TSS	promoter	15468.3	-0.629791	0.0001218
	chr3:126654984-126655151;-	TSS	promoter	254.44	1.74671	0.0008071		chr7:150632262-150632427;-	TSS	promoter	966.39	-1.22993	0.0001228
	chr7:56064188-56064382;+	TSS	promoter	39894.6	0.587122	0.0008098		chr1:28147438-28148492;-	TSS	threeUTR	918.99	-1.52953	0.0001234
	chr6:42395044-42395180;-	TSS	intron	218.274	2.1307	0.0008178		chr4:73836555-73837019;+	TSS	promoter	1643.49	-5.85199	0.0001236
	chrX:16946628-16947011;+	TSS	promoter	372.433	1.63581	0.0008317		chr10:97292583-97292685;-	TSS	promoter	339.533	-1.91799	0.0001248
	chr2:95402676-95402821;+	TSS	promoter	1984.38	0.559047	0.0008488		chr15:59177519-59177723;+	TSS	antisense	484.54	-1.27023	0.0001271
	chr12:40105963-40106144;-	TSS	promoter	1443.59	0.808024	0.0008519		chr22:30544166-30544315;-	TSS	intron	2401.41	-0.987449	0.0001273
	chr14:99779873-99779896;+	TSS	intron	179.562	2.15567	0.0008521		chr19:18391564-18392129;+	TSS	antisense	955.742	-1.26881	0.0001279
	chr17:28743964-28744094;+	TSS	promoter	288.137	2.15389	0.0008545		chr14:100375237-100375701;-	TSS	promoter	11471.6	-1.33284	0.0001297
	chr8:144147922-144148120;+	TSS	promoter	3197.45	0.725913	0.0008656		chr6:139135035-139135231;+	TSS	promoter	908.331	-0.754975	0.0001347
	chr12:9106232-9106351;-	TSS	promoter	210.804	1.66483	0.0008669		chr1:149321708-149321813;-	TSS	promoter	442.561	-2.17701	0.0001351
	chr3:9717014-9717106;+	TSS	intron	328.719	1.26795	0.000873		chr7:66995297-66995712;-	TSS	promoter	11408.6	-0.463854	0.0001355
	chr14:103126967-103127602;+	TSS	proximal	471.848	1.35418	0.0008731		chr19:58544396-58544538;+	TSS	promoter	1096.65	-1.14688	0.0001385
	chr7:143382800-143383209;+	TSS	promoter	909.233	1.02694	0.0008738		chr5:151850818-151850865;-	TSS	intron	238.213	-2.03025	0.0001403
	chr18:58671387-58671657;+	TSS	promoter	2391.28	0.693849	0.0008746		chr16:58001375-58001570;+	TSS	promoter	2986.47	-0.84112	0.0001406
	chr11:95089775-95089945;+	TSS	promoter	606.708	0.974829	0.0008784		chr1:10413061-10413254;+	TSS	CDS	644.51	-1.34298	0.0001415
	chr11:695569-695883;+	TSS	promoter	2193.55	0.975262	0.0008853		chr12:55932002-55932147;+	TSS	promoter	954.339	-0.963398	0.0001416
	chr16:29816283-29816977;+	TSS	proximal	1602.13	0.616289	0.0008871		chr2:128318618-128318935;-	TSS	promoter	6104.78	-0.805156	0.0001416
	chr3:52507931-52508030;+	TSS	promoter	562.924	1.29139	0.0008882		chr6:33410600-33410876;+	TSS	promoter	649.961	-1.26691	0.0001422
	chr22:45203837-45203990;-	TSS	threeUTR	417.38	1.99782	0.0008896		chr20:34559873-34560213;+	TSS	threeUTR	294.323	-5.16927	0.0001427
	chr12:76559468-76559876;-	TSS	promoter	3967.62	0.719155	0.0008941		chr8:23068954-23069208;-	TSS	promoter	4903.19	-0.67126	0.0001428
	chr5:72507278-72507447;-	TSS	promoter	858.533	1.16198	0.0008975		chr15:58686384-58686592;+	TSS	promoter	808.69	-1.41368	0.0001434
	chr12:6635909-6636503;-	TSS	promoter	2280.13	1.18116	0.0009045		chr19:50511076-50511402;-	TSS	promoter	1322.63	-0.990344	0.0001436
	chr11:62545567-62545910;-	TSS	promoter	2599.17	1.22242	0.0009088		chr2:55519582-55519794;+	TSS	promoter	489.274	-0.952216	0.000144
	chr17:44349424-44349555;+	TSS	proximal	1497.89	1.21665	0.0009114		chr1:167721861-167722246;+	TSS	promoter	13427	-0.799903	0.0001443
	chr19:13953305-13953446;-	TSS	promoter	303.956	1.43146	0.0009117		chr11:105718864-105718887;-	TSS	antisense	425.024	-2.04879	0.0001446
	chr22:45196953-45197278;-	TSS	threeUTR	351.931	1.74169	0.0009117		chr1:208130728-208130752;-	TSS	intron	1133.12	-0.871336	0.0001452
	chr17:82037596-82037779;-	TSS	promoter	28925.7	0.848458	0.000921		chr5:149960718-149960979;+	TSS	promoter	999.775	-0.705295	0.0001453
	chr18:77132593-77133083;-	TSS	promoter	4174.83	1.19719	0.0009228		chr8:63408988-63409044;+	TSS	promoter	307.914	-3.40261	0.0001454
	chr8:144413478-144413662;-	TSS	promoter	6931.68	0.756894	0.0009301		chr17:4890947-4891123;-	TSS	antisense	511.979	-1.77189	0.0001454
	chr3:183880262-183880324;-	TSS	intron	369.471	2.27126	0.0009377		chr1:8422729-8422860;-	TSS	intron	543.17	-1.59119	0.0001455
	chr3:50230489-50230631;+	TSS	proximal	466.683	1.64525	0.0009449		chr1:159826263-159826389;-	TSS	intergenic	233.154	-3.20284	0.0001457
	chr19:45075590-45075982;+	TSS	antisense	1129.88	0.803983	0.0009464		chr20:1820679-1821214	Enhancer	intergenic	271.139	-1.65542	0.000147
	chr19:38930470-38930796;-	TSS	promoter	1563.91	0.969712	0.0009469		chrX:123960637-123960808;+	TSS	promoter	620.938	-1.17691	0.0001471
	chr9:135954583-135954607;-	TSS	proximal	257.684	2.16097	0.0009514		chr2:201643275-201643619;-	TSS	promoter	543.922	-1.72087	0.0001474
	chr12:113398512-113398611;-	TSS	CDS	283.839	1.5115	0.0009525		chr2:218387771-218387949;+	TSS	threeUTR	504.904	-1.71471	0.0001493
	chr17:7241598-7241878;-	TSS	promoter	6867.86	0.899834	0.0009536		chr12:51329780-51329917;-	TSS	intron	495.974	-2.22148	0.0001496
	chr19:54256956-54257371;-	TSS	promoter	27230	0.929307	0.0009579		chr1:144923585-144924138	Enhancer	intron	269.836	-1.68512	0.0001497
	chr10:132397095-132397299;+	TSS	promoter	1405.22	0.949422	0.0009598		chr4:159240850-159241113;+	TSS	promoter	288.038	-2.71644	0.0001498
	chr9:129488561-129489293;+	TSS	promoter	13721.9	0.534436	0.0009616		chr22:30544338-30544503;-	TSS	intron	2424.26	-1.05099	0.0001504
	chr12:57128623-57129029;+	TSS	promoter	5307.34	0.716343	0.0009621		chr19:56141156-56141373;+	TSS	promoter	2729.61	-0.789679	0.0001505
	chr19:40370114-40370240;-	TSS	antisense	365.568	1.68851	0.0009639		chr1:121355931-121356484	Enhancer	intron	268.972	-1.68012	0.000151
	chr8:66428998-66429240;+	TSS	promoter	1058.71	0.736693	0.0009654		chr1:206374638-206375191	Enhancer	intron	268.972	-1.68012	0.000151
	chr1:26432282-26432488;+	TSS	promoter	2354.21	0.802072	0.0009668		chr1:143875458-143875744;+	TSS	intron	413.233	-1.7688	0.0001512
	chr2:216081734-216081841;-	TSS	promoter	362.396	1.55006	0.0009737		chr1:149783409-149783695;+	TSS	exon	413.233	-1.7688	0.0001512
	chr16:401830-402017;+	TSS	promoter	1275.04	0.976776	0.000982		chr7:151086245-151086606;+	TSS	promoter	3962.58	-0.880621	0.0001512
	chr8:143840974-143841007;+	TSS	intergenic	177.526	2.44824	0.000982		chr22:35300267-35300370;+	TSS	intron	270.967	-3.10511	0.0001519
	chr8:47960089-47960206;-	TSS	promoter	5596.27	0.637121	0.0009827		chr7:150793542-150793605;-	TSS	CDS	762.245	-1.53606	0.0001519
	chr14:102086987-102087204;-	TSS	promoter	57448	0.784179	0.0009866		chr16:58000377-58000927;-	TSS	proximal	1578.25	-0.869971	0.0001537
	chr16:31372373-31372510;+	TSS	CDS	634.312	1.18593	0.0009961		chrX:49038222-49038389;+	TSS	antisense	365.748	-1.45815	0.0001574
	chr9:128787137-128787379;+	TSS	promoter	4981.53	0.494487	0.0010012		chr2:74178994-74179114;+	TSS	intergenic	186.846	-1.95481	0.0001579
	chr6:158818145-158818307;-	TSS	promoter	9065.3	0.794722	0.0010039		chr6:33313661-33314635;-	TSS	promoter	108799	-0.83302	0.0001587
	chr12:120725752-120725900;+	TSS	promoter	2439.64	0.843924	0.0010069		chr10:96602279-96602399;+	TSS	antisense	694.737	-1.82397	0.000159
	chr8:38836081-38836252;+	TSS	intron	350.224	2.52425	0.0010088		chr12:104757103-104757751;-	TSS	antisense	517.015	-1.73786	0.0001599
	chr3:49412180-49412670;+	TSS	promoter	10900.8	0.517728	0.0010109		chr2:28393396-28393821;-	TSS	intron	627.432	-1.81548	0.0001609
	chr5:119452402-119452822;+	TSS	promoter	18821.7	0.77416	0.0010213		chr9:93134120-93134411;-	TSS	promoter	201944	-0.808315	0.000162
	chr19:40367694-40367883;+	TSS	promoter	1720.25	0.741069	0.001022		chr17:75131241-75131820;-	TSS	promoter	1494.49	-0.702794	0.0001636
	chr1:31798549-31798785;-	TSS	promoter	736.56	1.90254	0.0010244		chr20:56856235-56856259;-	TSS	intergenic	313.051	-1.51195	0.0001639
	chr6:16238627-16238656;-	TSS	antisense	1196.42	0.896282	0.0010249		chr20:10228010-10228037;+	TSS	intron	2762.85	-1.48511	0.0001642
	chr9:137114624-137114798;-	TSS	promoter	58898.7	0.590757	0.0010265		chr6:41786626-41786815;+	TSS	proximal	1454.21	-0.802582	0.0001659
	chr6:134173904-134174125;-	TSS	proximal	170.195	2.27311	0.0010306		chr1:121088060-121088278;+	TSS	exon	409.631	-1.75196	0.0001665
	chr12:128823653-128824090;-	TSS	promoter	11234.4	0.479199	0.0010345		chr1:38991223-38991426;+	TSS	promoter	11837.9	-0.426135	0.0001665
	chr13:49247748-49247865;-	TSS	intergenic	208.026	1.38386	0.0010356		chr6:32127965-32128330;-	TSS	promoter	9629.38	-0.551826	0.0001669
	chr15:66293755-66293923;+	TSS	promoter	607.371	1.23506	0.0010407		chr5:151234970-151234996;-	TSS	antisense	738.822	-1.3395	0.000167
	chr20:17968368-17968651;-	TSS	promoter	1219.3	0.591272	0.0010477		chr6:30676697-30677291;-	TSS	threeUTR	785.105	-1.19325	0.0001702
	chr15:43826936-43827087;+	TSS	promoter	450.534	1.35831	0.001048		chr4:184474378-184474669;-	TSS	promoter	8519.12	-0.736017	0.000171
	chr22:38317159-38317513;-	TSS	promoter	3171.56	0.666633	0.0010515		chr3:37326923-37327255;+	TSS	proximal	317.088	-2.06428	0.0001714
	chr7:24757322-24757657;-	TSS	promoter	4778.65	0.715747	0.0010515		chr11:117999717-118000331;+	TSS	threeUTR	256.826	-1.99486	0.0001718
	chr2:20530011-20530088;-	TSS	promoter	608.713	0.905997	0.0010517		chr1:62039924-62039950;+	TSS	intron	3251.49	-0.567718	0.0001731
	chr10:5889779-5890009;-	TSS	promoter	335.462	1.20224	0.0010518		chr3:150603239-150603522;+	TSS	promoter	110009	-0.655138	0.0001744
	chr19:35907215-35907268;-	TSS	threeUTR	190.625	1.65605	0.0010523		chr6:12012276-12012399;+	TSS	promoter	970.057	-1.29774	0.0001757
	chr1:54499529-54499555;+	TSS	intergenic	1783.09	0.739906	0.0010561		chr2:130342004-130342411;-	TSS	promoter	6384.59	-0.795798	0.0001809
	chr17:48037666-48037861;-	TSS	promoter	1091.84	1.22858	0.0010654		chr19:58476057-58476250;+	TSS	promoter	351.907	-1.02891	0.000182
	chr5:138369912-138370024;+	TSS	intron	499.007	1.36441	0.0010661		chr22:42857142-42857392;-	TSS	promoter	1360.12	-1.01959	0.0001823
	chr6:119348904-119349485;-	TSS	intron	424.582	1.14904	0.0010733		chr19:3761488-3761740;-	TSS	promoter	598.073	-0.985308	0.0001848
	chr11:1758965-1759094;-	TSS	CDS	1477.36	1.73665	0.0010752		chr19:10269647-10270185;+	TSS	antisense	314.152	-1.74664	0.0001856
	chr17:16746660-16746865;-	TSS	promoter	1247.52	0.516242	0.0010763		chr19:43652225-43652372;-	TSS	CDS	536.361	-1.48082	0.0001867
	chr3:47475779-47476045;-	TSS	promoter	5284.53	0.497053	0.0010782		chr7:106272507-106272723;-	TSS	CDS	598.2	-4.45086	0.0001881
	chr12:6800305-6800476;+	TSS	CDS	442.642	1.54384	0.0010803		chr1:206557541-206557674;+	TSS	promoter	438.975	-1.43407	0.0001939
	chr8:143939351-143939697;-	TSS	promoter	12552	0.969856	0.0010807		chr15:89785124-89785502;+	TSS	antisense	316.731	-2.62661	0.0001951
	chr4:67701053-67701207;-	TSS	promoter	1584	0.768835	0.0010828		chr18:39374020-39374043;+	TSS	antisense	321.826	-2.64059	0.0001957
	chr11:6613919-6614690;+	TSS	antisense	2904.13	0.874971	0.0010846		chr8:144852902-144853163;-	TSS	promoter	1398.19	-0.894705	0.0001957
	chr12:56333866-56334087;-	TSS	promoter	1996.05	0.803321	0.0010916		chr7:101717562-101718797	Enhancer	intergenic	75.3588	-3.71743	0.0001967
	chr12:109098129-109098252;+	TSS	promoter	812.479	0.888339	0.0011026		chr11:119525088-119525499	Enhancer	intron	12.0039	-7.20536	0.0001985
	chr3:141600675-141600703;-	TSS	proximal	633.667	1.09376	0.0011056		chr21:14383096-14383203;-	TSS	promoter	768.714	-0.767721	0.0001997
	chr6:129606066-129606188;-	TSS	intron	264.484	3.01293	0.0011104		chr2:74833916-74834303;+	TSS	fiveUTR	5167.04	-0.702737	0.0002015
	chr4:25233926-25234178;+	TSS	promoter	2548.27	0.626515	0.001111		chr18:5583337-5583863	Enhancer	intron	39.9671	-6.30327	0.0002035
	chr19:7524918-7525212;+	TSS	CDS	700.803	0.981248	0.0011152		chr17:6556499-6556574;-	TSS	promoter	1085.8	-1.08348	0.0002045
	chr1:150808213-150808521;-	TSS	promoter	10321.6	1.04857	0.0011157		chr3:97821961-97822126;+	TSS	promoter	1059.38	-0.886725	0.0002045
	chr7:66654499-66654646;+	TSS	promoter	1767.69	0.878772	0.0011158		chr3:16264817-16265023;-	TSS	promoter	5058.33	-0.746609	0.0002045
	chr2:206159820-206159993;+	TSS	promoter	7135.3	0.647833	0.0011208		chr11:119018689-119018901;+	TSS	promoter	6776.78	-0.641154	0.0002045
	chr13:44989387-44989502;-	TSS	promoter	387.338	1.04332	0.0011422		chr18:5396200-5396333;+	TSS	antisense	452.838	-2.62389	0.0002048
	chr2:45651093-45651392;+	TSS	proximal	483.924	1.04859	0.0011452		chr1:183916444-183916683;-	TSS	antisense	348.652	-1.51463	0.0002064
	chr20:290348-290526;-	TSS	promoter	489.826	1.21275	0.0011516		chr13:97975872-97975996;+	TSS	proximal	343.331	-3.1088	0.0002105
	chr15:52528751-52528946;-	TSS	promoter	3795.6	0.625706	0.0011547		chr16:81678272-81678626;-	TSS	antisense	272.614	-1.39185	0.0002141
	chr1:43300954-43301077;+	TSS	promoter	255.592	1.63214	0.001155		chr8:143991849-143992139;-	TSS	proximal	451.133	-1.73546	0.0002178
	chr15:70262743-70263228	Enhancer	intergenic	24.8416	4.79122	0.0011592		chr15:37022151-37022176;+	TSS	antisense	314.013	-1.63946	0.0002181
	chr11:71998758-71999110;+	TSS	promoter	20728.3	0.767243	0.0011754		chr20:50582760-50583466;+	TSS	threeUTR	392.213	-1.9284	0.0002183
	chr13:48532975-48533404;-	TSS	proximal	9484.27	0.627318	0.0011802		chr22:20507557-20507735;+	TSS	promoter	10506	-0.637611	0.0002207
	chr6:109455271-109456016;-	TSS	promoter	13352.5	0.5979	0.0011824		chr1:39901806-39902081;-	TSS	promoter	403.165	-1.52413	0.000223
	chr14:53152858-53153355;-	TSS	promoter	7087.4	0.736982	0.001187		chr12:68610807-68611142;+	TSS	promoter	20903	-0.724913	0.0002232
	chr10:58269096-58269301;+	TSS	promoter	1411.31	0.721944	0.0011978		chr12:7018275-7018613;-	TSS	promoter	8271.81	-0.613634	0.0002242
	chr18:76491419-76491559;-	TSS	proximal	964.288	0.873947	0.0012083		chr14:22841913-22842060;+	TSS	CDS	329.69	-3.0643	0.0002285
	chr19:57435292-57435374;+	TSS	promoter	272.794	2.20384	0.0012264		chr3:172710851-172711369;-	TSS	promoter	20732	-0.664165	0.0002287
	chr17:782161-782337;-	TSS	promoter	2138.12	0.5611	0.0012313		chr17:1591556-1591712;-	TSS	threeUTR	252.869	-1.67285	0.0002293
	chr4:75990755-75991025;-	TSS	promoter	1137.71	0.868079	0.0012325		chr3:194487062-194487225;+	TSS	promoter	901.446	-1.28173	0.0002293
	chr2:238320560-238320584;-	TSS	antisense	1245.58	1.28108	0.0012381		chr12:116277797-116277822;+	TSS	intergenic	13877	-0.722393	0.0002293
	chr22:44024139-44024442;+	TSS	promoter	4801.54	0.704508	0.0012433		chr16:50681215-50681429;-	TSS	promoter	1306.68	-0.988931	0.0002306
	chr10:71831125-71831259;+	TSS	antisense	1808.01	1.25035	0.0012438		chr22:35411106-35411462;+	TSS	promoter	401.193	-5.23493	0.0002313
	chr9:135479776-135480114;+	TSS	promoter	351.205	1.50949	0.0012471		chr19:49894437-49894839	Enhancer	intron	149.928	-3.27979	0.0002325
	chr6:36196786-36196823;-	TSS	proximal	455.151	1.33468	0.0012498		chr16:53131067-53131118;-	TSS	antisense	366.261	-1.31958	0.0002339
[truncated: 1,698 more rows]

## Sheet: Untreated Ctrl vs LPS - Genes
Untreated Ctrl vs LPS-Treated Ctrl - Differentially Expressed Genes
	LPSDOWN	nClusters	AveExpr	logFC	neglogFC	adj.P.Val	P.Value		LPSUP	nClusters	AveExpr	logFC	neglogFC	adj.P.Val	P.Value
	HS3ST2	2	5.27454	4.85458	-4.85458	0	0		CCM2L	1	-1.69674	-11.0642	11.0642	0	0
	RTN4R	2	2.73834	4.83884	-4.83884	0	0		MN1	1	-2.77892	-10.7957	10.7957	0	0
	SLC40A1	1	4.5891	4.59405	-4.59405	0	0		TNIP3	1	-2.85801	-10.6351	10.6351	0	0
	GPR150	1	1.46378	4.29763	-4.29763	0	0		LOC100287837	1	-3.00301	-10.3819	10.3819	0	0
	LY9	1	2.85752	4.28096	-4.28096	0	0		WFDC21P	1	-2.36091	-9.78437	9.78437	0	0
	HGF	1	3.76561	4.23349	-4.23349	0	0		DNAAF1	1	-2.3355	-9.53987	9.53987	0	0
	KCNJ5	4	6.09979	4.14515	-4.14515	0	0		MT1H	1	10.7285	-8.25672	8.25672	0	0
	PTGFRN	1	2.56584	4.08114	-4.08114	0	0		MT1G	2	11.9772	-8.11977	8.11977	0	0
	MLPH	1	1.80335	3.90813	-3.90813	0	0		MT1M	2	7.20214	-7.98039	7.98039	0	0
	FXYD6-FXYD2	2	3.79721	3.87221	-3.87221	0	0		MT1F	1	9.14581	-7.76162	7.76162	0	0
	C1orf127	1	2.09898	3.76937	-3.76937	0	0		MT1E	1	8.73241	-7.70465	7.70465	0	0
	LSP1	4	7.91892	3.74215	-3.74215	0	0		MT1X	1	11.3324	-7.69167	7.69167	0	0
	MIR3917	1	5.31454	3.67834	-3.67834	0	0		TNFAIP6	1	5.40779	-7.6403	7.6403	0	0
	EEPD1	2	3.3095	3.67485	-3.67485	0	0		ADORA2A	2	2.65089	-7.51162	7.51162	0	0
	CA2	1	3.88462	3.63868	-3.63868	0	0		CD300H	1	2.49991	-7.30718	7.30718	0	0
	ATP6V0D2	1	7.17542	3.56584	-3.56584	0	0		MT2A	1	9.46603	-7.07183	7.07183	0	0
	SRPX	1	3.16677	3.56015	-3.56015	0	0		IL1B	4	6.49792	-7.03992	7.03992	0	0
	TNFRSF21	1	3.05619	3.55102	-3.55102	0	0		SLAMF1	1	3.40949	-7.0268	7.0268	0	0
	RAB7B	1	5.70997	3.53002	-3.53002	0	0		S100A8	1	6.9946	-6.95213	6.95213	0	0
	TREM2	2	8.5663	3.50118	-3.50118	0	0		ITGB8	2	3.53803	-6.40994	6.40994	0	0
	SLC37A2	5	7.89561	3.48755	-3.48755	0	0		ADGRE1	1	3.93037	-6.28515	6.28515	0	0
	IGF1	2	4.80619	3.46654	-3.46654	0	0		SLC39A8	3	8.49695	-5.904	5.904	0	0
	PRR5L	1	3.5391	3.43155	-3.43155	0	0		CLU	2	5.26573	-5.90076	5.90076	0	0
	DPEP2	3	4.83396	3.34621	-3.34621	0	0		CLEC4E	1	5.54931	-5.90062	5.90062	0	0
	ADORA3	2	5.39545	3.27164	-3.27164	0	0		CXCL1	1	5.97992	-5.85925	5.85925	0	0
	TBC1D4	2	1.79329	3.22824	-3.22824	0	0		SOCS3	2	5.80819	-5.84358	5.84358	0	0
	PDCD6IPP2	2	3.16864	3.21305	-3.21305	0	0		GPR84	2	6.36075	-5.80749	5.80749	0	0
	CD180	2	4.33694	3.18054	-3.18054	0	0		SIGLEC10	2	7.0045	-5.65263	5.65263	0	0
	CD9	1	7.30211	3.15957	-3.15957	0	0		FPR2	1	3.41043	-5.55694	5.55694	0	0
	PIK3IP1	1	4.28601	3.14031	-3.14031	0	0		MAP1LC3A	2	3.52631	-5.51943	5.51943	0	0
	HAGHL	1	3.90367	3.05816	-3.05816	0	0		JAK3	1	4.8942	-5.49083	5.49083	0	0
	TMEM273	1	3.91645	3.03298	-3.03298	0	0		VCAN	1	4.44877	-5.4777	5.4777	0	0
	ATP1B1	1	6.74442	2.98563	-2.98563	0	0		IL2RA	2	7.07045	-5.39178	5.39178	0	0
	KCP	2	5.51485	2.96081	-2.96081	0	0		CDC42EP2	1	2.71523	-5.33577	5.33577	0	0
	SLC39A10	1	4.17611	2.9447	-2.9447	0	0		C15orf48	3	7.08273	-5.07224	5.07224	0	0
	SAMD4A	3	3.78242	2.92181	-2.92181	0	0		OSM	1	3.98963	-4.87526	4.87526	0	0
	QPRT	2	5.85091	2.84909	-2.84909	0	0		PDE4B	1	2.44557	-4.79613	4.79613	0	0
	HHEX	1	4.29867	2.84754	-2.84754	0	0		RMI2	1	3.04752	-4.7897	4.7897	0	0
	ZNF703	1	3.84943	2.84022	-2.84022	0	0		CYP27B1	3	3.81999	-4.76883	4.76883	0	0
	ACP5	4	9.01099	2.81749	-2.81749	0	0		CD38	2	6.26509	-4.75143	4.75143	0	0
	SH3PXD2A	2	3.04532	2.78919	-2.78919	0	0		CXCL3	1	6.08566	-4.65681	4.65681	0	0
	MSR1	5	6.86949	2.71793	-2.71793	0	0		RNF19B	2	7.03734	-4.48298	4.48298	0	0
	CHST13	1	5.87329	2.67311	-2.67311	0	0		MIR3945HG	2	3.57915	-4.39853	4.39853	0	0
	KLF4	1	2.784	2.66589	-2.66589	0	0		OLFML2B	5	4.78102	-4.35827	4.35827	0	0
	ENC1	1	5.33487	2.59165	-2.59165	0	0		VTN	1	2.16896	-4.3391	4.3391	0	0
	NOXA1	1	3.07088	2.56342	-2.56342	0	0		SOD2	8	7.0196	-4.32319	4.32319	0	0
	LIPA	6	7.79721	2.44909	-2.44909	0	0		TIMP1	6	7.5767	-4.28019	4.28019	0	0
	GPNMB	12	14.3575	2.44105	-2.44105	0	0		AQP9	3	7.19256	-4.16815	4.16815	0	0
	LGR4	1	3.78396	2.44033	-2.44033	0	0		PSTPIP2	2	5.62172	-4.15468	4.15468	0	0
	DBP	4	6.75517	2.41179	-2.41179	0	0		CHST2	1	1.83779	-4.1472	4.1472	0	0
	FXYD5	2	6.05113	2.40588	-2.40588	0	0		NAMPT	5	7.92445	-4.0884	4.0884	0	0
	RHOBTB1	2	3.83088	2.37611	-2.37611	0	0		FPR1	2	6.88691	-4.07463	4.07463	0	0
	SLC2A9	1	5.48098	2.32165	-2.32165	0	0		AK4	2	3.02923	-4.05996	4.05996	0	0
	HOMER3	1	4.21678	2.31569	-2.31569	0	0		EHD1	1	4.13347	-4.03718	4.03718	0	0
	RPP25	4	6.42673	2.24266	-2.24266	0	0		ZC3H12A	1	4.9124	-4.02292	4.02292	0	0
	TMEM37	1	6.20824	2.20852	-2.20852	0	0		CRIM1	1	2.03942	-4.00736	4.00736	0	0
	GNG2	1	4.28616	2.19605	-2.19605	0	0		PDPN	4	7.54825	-3.98623	3.98623	0	0
	GALM	1	4.9346	2.18352	-2.18352	0	0		TNFAIP3	2	3.9216	-3.84289	3.84289	0	0
	SGK1	7	8.692	2.17859	-2.17859	0	0		ATP2B2	2	4.03286	-3.79193	3.79193	0	0
	RASGRP3	2	5.81385	2.17265	-2.17265	0	0		GRAMD1A	2	6.13384	-3.77615	3.77615	0	0
	KCNAB2	5	5.19946	2.15417	-2.15417	0	0		ZSWIM4	1	3.97806	-3.69824	3.69824	0	0
	DHRS3	5	6.85627	2.11478	-2.11478	0	0		IL32	4	5.43247	-3.65984	3.65984	0	0
	EPHX1	4	6.91448	2.08919	-2.08919	0	0		PTGER2	1	3.75512	-3.65343	3.65343	0	0
	AIG1	2	4.87434	2.08301	-2.08301	0	0		TNIP1	5	5.71113	-3.6403	3.6403	0	0
	SLC46A1	2	4.61185	2.04027	-2.04027	0	0		MMP25	1	4.23928	-3.59539	3.59539	0	0
	SCIMP	1	6.60794	2.00623	-2.00623	0	0		TLR2	2	6.70403	-3.56688	3.56688	0	0
	C20orf27	1	5.63755	2.00152	-2.00152	0	0		SYN1	3	2.60932	-3.5603	3.5603	0	0
	RPS6KA2	2	5.84566	1.97445	-1.97445	0	0		PTGIR	1	5.70878	-3.55611	3.55611	0	0
	SLC38A6	3	5.53124	1.96779	-1.96779	0	0		UNQ6494	1	1.84342	-3.55583	3.55583	0	0
	PLA2G15	2	7.12094	1.93562	-1.93562	0	0		IL15RA	2	5.24576	-3.47007	3.47007	0	0
	CALM3	5	9.54374	1.89203	-1.89203	0	0		LIMK2	4	6.47281	-3.37891	3.37891	0	0
	SETDB2	1	5.85591	1.87353	-1.87353	0	0		SRGN	2	9.47632	-3.3723	3.3723	0	0
	HS2ST1	1	5.47882	1.85638	-1.85638	0	0		IL4I1	7	9.528	-3.36413	3.36413	0	0
	GRAMD4	2	6.85199	1.84817	-1.84817	0	0		CD44	7	9.32681	-3.36045	3.36045	0	0
	SESN1	2	4.44475	1.80613	-1.80613	0	0		MYO1G	2	5.6918	-3.30559	3.30559	0	0
	SLC26A11	2	5.70289	1.78877	-1.78877	0	0		PLSCR1	1	6.09772	-3.29604	3.29604	0	0
	ZBED3	1	5.41615	1.76416	-1.76416	0	0		FAM20A	1	6.5913	-3.27141	3.27141	0	0
	SLC35B2	1	5.57559	1.75135	-1.75135	0	0		FILIP1L	1	2.71604	-3.27088	3.27088	0	0
	STAB1	6	8.90323	1.68912	-1.68912	0	0		MMP14	7	8.57314	-3.26486	3.26486	0	0
	KIAA0930	8	7.59794	1.65132	-1.65132	0	0		SLC41A2	1	5.74878	-3.25951	3.25951	0	0
	LRPAP1	3	9.20713	1.59164	-1.59164	0	0		SEMA4B	2	4.69783	-3.22389	3.22389	0	0
	CHID1	2	5.81786	1.50662	-1.50662	0	0		CXCL2	1	6.70187	-3.21266	3.21266	0	0
	PON2	1	4.46693	1.48867	-1.48867	0	0		NFKBIZ	1	2.81072	-3.14428	3.14428	0	0
	VAT1	7	9.45964	1.45311	-1.45311	0	0		FSD1L	2	3.06602	-3.13518	3.13518	0	0
	DGLUCY	4	5.83112	1.4309	-1.4309	0	0		NFKBIA	3	4.7508	-3.12931	3.12931	0	0
	LINC01265	1	-2.9491	7.87243	-7.87243	1e-07	0		PDCD1LG2	1	4.79868	-3.01601	3.01601	0	0
	CHCHD6	2	4.06501	4.81325	-4.81325	1e-07	0		VDR	3	3.85654	-3.01523	3.01523	0	0
	TNNI2	1	2.5131	4.22931	-4.22931	1e-07	0		WTAP	2	5.49561	-2.99013	2.99013	0	0
	JAML	2	6.05833	3.84556	-3.84556	1e-07	0		KYNU	1	6.79328	-2.98489	2.98489	0	0
	MRC2	1	4.63111	3.10626	-3.10626	1e-07	0		TXLNB	1	2.49468	-2.9323	2.9323	0	0
	ST14	2	4.67644	3.07912	-3.07912	1e-07	0		DSE	2	4.45927	-2.90511	2.90511	0	0
	THRA	2	3.89711	3.02398	-3.02398	1e-07	0		CD80	1	3.66696	-2.90323	2.90323	0	0
	HSF4	1	2.43065	2.84451	-2.84451	1e-07	0		CSF2RB	3	7.63382	-2.87701	2.87701	0	0
	ADRB2	1	2.97251	2.6832	-2.6832	1e-07	0		SELENOM	1	4.01887	-2.84061	2.84061	0	0
	ALK	3	3.47401	2.59632	-2.59632	1e-07	0		PPM1N	2	2.61844	-2.8364	2.8364	0	0
	GAS6	1	5.74886	2.593	-2.593	1e-07	0		NFE2L3	1	4.19692	-2.83395	2.83395	0	0
	DYRK4	1	3.52263	2.43793	-2.43793	1e-07	0		TSEN2	1	3.77083	-2.73993	2.73993	0	0
	ABHD14A-ACY1	1	2.80517	2.34161	-2.34161	1e-07	0		NFKB2	2	4.89974	-2.73938	2.73938	0	0
	B3GNT8	1	4.0492	2.22954	-2.22954	1e-07	0		TMEM158	1	3.01372	-2.72436	2.72436	0	0
	ZSCAN16-AS1	1	3.17486	2.13447	-2.13447	1e-07	0		VEGFA	2	4.00567	-2.68694	2.68694	0	0
	LGMN	12	11.9226	2.10507	-2.10507	1e-07	0		MTF1	1	6.60453	-2.68243	2.68243	0	0
	EMP1	2	8.66603	2.03899	-2.03899	1e-07	0		SH3PXD2B	1	4.24126	-2.66405	2.66405	0	0
	PDIA5	1	2.97793	1.93343	-1.93343	1e-07	0		NECTIN2	2	7.62035	-2.66032	2.66032	0	0
	TRMT5	2	2.94849	1.91537	-1.91537	1e-07	0		ICAM1	5	6.52955	-2.63148	2.63148	0	0
	DPP4	1	6.36944	1.86644	-1.86644	1e-07	0		STOM	5	8.52202	-2.6202	2.6202	0	0
	DEXI	1	6.01786	1.72431	-1.72431	1e-07	0		GPR132	2	4.56027	-2.61923	2.61923	0	0
	MXI1	2	4.8922	1.67525	-1.67525	1e-07	0		SERPINB9	1	4.53904	-2.59585	2.59585	0	0
	B3GNT2	2	6.86126	1.48587	-1.48587	1e-07	0		RNF144B	1	5.04033	-2.59566	2.59566	0	0
	TNS1	7	7.02899	1.47971	-1.47971	1e-07	0		SNX10	2	4.96101	-2.56733	2.56733	0	0
	SYNE1	1	4.5561	1.47059	-1.47059	1e-07	0		C1orf122	3	6.2015	-2.56699	2.56699	0	0
	ERP29	2	6.03914	1.47055	-1.47055	1e-07	0		CBX6	2	4.30821	-2.55109	2.55109	0	0
	GGA2	1	6.33663	1.46501	-1.46501	1e-07	0		RILPL2	1	4.48265	-2.52535	2.52535	0	0
	RIN3	3	6.0234	1.41912	-1.41912	1e-07	0		TNIK	1	3.04573	-2.5222	2.5222	0	0
	SLC27A1	2	6.64568	1.4046	-1.4046	1e-07	0		DRAM1	1	6.24895	-2.51274	2.51274	0	0
	ATG4C	1	5.77843	1.37556	-1.37556	1e-07	0		LYN	3	6.44099	-2.47747	2.47747	0	0
	TIMP2	4	11.1919	1.26729	-1.26729	1e-07	0		LINC01094	1	6.1362	-2.46701	2.46701	0	0
	GSTK1	1	6.72799	1.2581	-1.2581	1e-07	0		RHBDF2	3	7.03299	-2.45179	2.45179	0	0
	FGD4	1	-2.75685	8.77209	-8.77209	2e-07	0		HIF1A	3	7.80439	-2.42064	2.42064	0	0
	SPTBN1	1	2.5514	4.29044	-4.29044	2e-07	0		QSOX1	6	9.15216	-2.39335	2.39335	0	0
	SLC18B1	1	5.57971	3.60356	-3.60356	2e-07	0		NR1H3	4	6.71918	-2.37357	2.37357	0	0
	ZNF704	1	2.10443	3.54611	-3.54611	2e-07	0		MAP3K8	2	4.39708	-2.36543	2.36543	0	0
	LINC01414	1	0.661312	3.31107	-3.31107	2e-07	0		HRH2	3	4.19669	-2.36404	2.36404	0	0
	TMEM163	1	1.29797	3.30544	-3.30544	2e-07	0		TYMP	2	6.9506	-2.3442	2.3442	0	0
	SFXN2	2	2.79782	2.90857	-2.90857	2e-07	0		CCL11	1	4.45959	-2.34292	2.34292	0	0
	MAML3	1	1.78798	2.89664	-2.89664	2e-07	0		BCL3	5	6.80108	-2.33469	2.33469	0	0
	TLR5	1	3.40475	2.62614	-2.62614	2e-07	0		SYT11	1	5.75034	-2.33323	2.33323	0	0
	GPD1L	1	2.60689	2.57263	-2.57263	2e-07	0		AHR	1	5.18976	-2.33228	2.33228	0	0
	HPSE	1	6.11734	2.40332	-2.40332	2e-07	0		NFKBIE	1	6.02967	-2.32793	2.32793	0	0
	CAMKK1	1	1.96429	2.37873	-2.37873	2e-07	0		NFIL3	1	3.21751	-2.32251	2.32251	0	0
	M1AP	1	2.30866	2.2019	-2.2019	2e-07	0		ACSL1	1	7.71369	-2.30384	2.30384	0	0
	NUPR1	2	8.10009	2.13843	-2.13843	2e-07	0		TBC1D9	2	6.36843	-2.29828	2.29828	0	0
	CLYBL	1	2.97577	1.96438	-1.96438	2e-07	0		CYBB	10	9.36775	-2.27408	2.27408	0	0
	MBNL3	1	4.06964	1.88822	-1.88822	2e-07	0		SEMA4A	3	8.06153	-2.27281	2.27281	0	0
	CAPN2	1	4.6525	1.85442	-1.85442	2e-07	0		CYP1B1	5	7.67809	-2.26597	2.26597	0	0
	PDXP	1	4.85307	1.74582	-1.74582	2e-07	0		ZMYND15	1	3.76375	-2.26591	2.26591	0	0
	PFAS	1	3.32506	1.7244	-1.7244	2e-07	0		AGRN	2	5.443	-2.26267	2.26267	0	0
	FOXRED2	1	4.28707	1.71844	-1.71844	2e-07	0		KDM7A-DT	1	2.98885	-2.25033	2.25033	0	0
	MMD	1	5.15473	1.6632	-1.6632	2e-07	0		CD40	1	6.27111	-2.24937	2.24937	0	0
	UBXN11	2	4.10433	1.46886	-1.46886	2e-07	0		IKBKE	1	5.15206	-2.24204	2.24204	0	0
	RRN3P2	2	5.14104	1.3476	-1.3476	2e-07	0		IRAK3	2	5.8376	-2.23884	2.23884	0	0
	PTCRA	1	4.7011	2.5998	-2.5998	3e-07	0		LPAR1	2	4.67695	-2.23622	2.23622	0	0
	NREP	4	3.25091	2.45796	-2.45796	3e-07	0		PTGER4	2	7.54029	-2.23502	2.23502	0	0
	TMEM144	1	4.64836	2.18738	-2.18738	3e-07	0		B4GALT1	5	6.01551	-2.21441	2.21441	0	0
	EPB41L1	2	3.24656	2.08349	-2.08349	3e-07	0		CD48	1	8.179	-2.20348	2.20348	0	0
	HADH	1	4.50083	1.98424	-1.98424	3e-07	0		DMWD	1	3.57978	-2.19672	2.19672	0	0
	NR1D2	1	4.76224	1.64173	-1.64173	3e-07	0		KIFC3	2	5.57874	-2.17991	2.17991	0	0
	MTSS1	1	6.25203	1.44465	-1.44465	3e-07	0		H1-0	1	6.80938	-2.1714	2.1714	0	0
	DOP1B	1	4.97188	1.41659	-1.41659	3e-07	0		NR3C1	3	4.88877	-2.15243	2.15243	0	0
	SMS	1	7.49914	1.23338	-1.23338	3e-07	0		UGP2	2	6.39531	-2.15044	2.15044	0	0
	STPG4	1	7.93543	1.16879	-1.16879	3e-07	0		SLAMF8	4	9.14437	-2.14599	2.14599	0	0
	GUSB	4	7.14014	1.15327	-1.15327	3e-07	0		RAB13	2	6.01797	-2.10014	2.10014	0	0
	CDC42EP3	2	2.50629	2.63341	-2.63341	4e-07	0		CRYBG1	3	6.17666	-2.08925	2.08925	0	0
	CIART	1	2.40105	2.39325	-2.39325	4e-07	0		CD163	7	9.66361	-2.08488	2.08488	0	0
	PHYH	1	3.9861	1.83909	-1.83909	4e-07	0		MXD1	2	7.96513	-2.08208	2.08208	0	0
	HPCAL1	2	3.21623	1.77053	-1.77053	4e-07	0		ACP2	4	9.24823	-2.07815	2.07815	0	0
	THEM6	1	3.70729	1.62566	-1.62566	4e-07	0		SIGLEC5	2	8.36856	-2.07116	2.07116	0	0
	MFNG	1	5.65854	1.61197	-1.61197	4e-07	0		DNAJB6	2	5.95944	-2.06623	2.06623	0	0
	CYP27A1	1	8.26541	1.32185	-1.32185	4e-07	0		FCGR3B	4	9.06499	-2.06524	2.06524	0	0
	HPS1	2	8.55296	1.18068	-1.18068	4e-07	0		FCGR3A	4	9.30735	-2.03511	2.03511	0	0
	RAP2B	2	9.36973	1.06183	-1.06183	4e-07	0		ICAM4	2	3.98273	-2.02872	2.02872	0	0
	KLRG1	1	-2.23878	7.90655	-7.90655	5e-07	0		FBXO6	1	5.8424	-2.02687	2.02687	0	0
	MIR3189	1	4.99606	2.37546	-2.37546	5e-07	0		SPRED1	1	6.4054	-2.0233	2.0233	0	0
	GSTM2	2	5.3078	1.64541	-1.64541	5e-07	0		GRINA	4	9.9913	-2.02	2.02	0	0
	ITGAX	9	9.08387	1.02848	-1.02848	5e-07	0		RGL1	5	7.44237	-1.99903	1.99903	0	0
	LSR	1	0.902712	2.94891	-2.94891	6e-07	0		RASSF4	4	8.37118	-1.9931	1.9931	0	0
	LGALS3	3	10.8219	2.23095	-2.23095	6e-07	0		RELT	2	6.77726	-1.99235	1.99235	0	0
	GAS2L3	1	2.62437	1.92874	-1.92874	6e-07	0		ALDOC	1	3.80642	-1.98917	1.98917	0	0
	BLVRB	2	9.29443	1.64611	-1.64611	6e-07	0		SLC31A2	1	7.68024	-1.95694	1.95694	0	0
	GGCT	1	4.35128	1.41255	-1.41255	6e-07	0		CEBPB	1	7.78788	-1.95561	1.95561	0	0
	GNPDA1	2	7.43518	1.33683	-1.33683	6e-07	0		GIMAP8	1	4.43632	-1.94724	1.94724	0	0
	TTC3	1	5.68354	1.29961	-1.29961	6e-07	0		IFT57	1	4.55143	-1.92851	1.92851	0	0
	ABHD2	2	7.14304	1.08523	-1.08523	6e-07	0		PCNX1	2	4.57081	-1.92122	1.92122	0	0
	TNFRSF11A	1	2.26312	3.53981	-3.53981	7e-07	0		HCK	8	8.99196	-1.91241	1.91241	0	0
	PRKACB	1	4.51051	3.06547	-3.06547	7e-07	0		PEA15	3	7.50454	-1.90954	1.90954	0	0
	ITGA4	1	3.25964	2.62427	-2.62427	7e-07	0		VOPP1	4	7.71041	-1.90893	1.90893	0	0
	NUP210	1	3.26815	2.50445	-2.50445	7e-07	0		CD82	1	8.26038	-1.89936	1.89936	0	0
	CD109	1	3.12143	2.28087	-2.28087	7e-07	0		CREM	3	5.30784	-1.8839	1.8839	0	0
	RB1	2	6.98374	1.87927	-1.87927	7e-07	0		CHD3	2	4.72825	-1.8766	1.8766	0	0
	VEGFB	2	6.56893	1.54268	-1.54268	7e-07	0		ATF5	2	8.25397	-1.85175	1.85175	0	0
	TMEM192	1	5.49794	1.11856	-1.11856	7e-07	0		MIR6813	1	4.78029	-1.81643	1.81643	0	0
	CREB3L2	2	5.27647	1.02812	-1.02812	7e-07	0		CYP2S1	3	6.23809	-1.80072	1.80072	0	0
	TESK2	1	2.04054	3.46793	-3.46793	8e-07	0		PVR	1	4.87687	-1.79712	1.79712	0	0
	ATP6V0E2	1	5.03717	1.67986	-1.67986	8e-07	0		PLK3	2	4.9849	-1.79607	1.79607	0	0
	KLHDC8B	2	6.41508	1.51292	-1.51292	8e-07	0		DAPP1	1	3.78863	-1.79478	1.79478	0	0
	LRP8	2	4.62603	1.16108	-1.16108	8e-07	0		MIR6737	2	6.09653	-1.76825	1.76825	0	0
	CCN3	1	2.70108	3.10671	-3.10671	9e-07	0		GPR141	1	5.88807	-1.74814	1.74814	0	0
	PIK3CG	1	5.93298	1.52304	-1.52304	9e-07	0		HNMT	2	5.12355	-1.72967	1.72967	0	0
	PDK2	1	5.18229	1.15884	-1.15884	9e-07	0		RHBDD2	2	7.60009	-1.72828	1.72828	0	0
	SLC66A3	1	7.1877	0.974467	-0.974467	9e-07	0		C17orf49	2	7.7765	-1.72779	1.72779	0	0
	GPRC5B	1	1.40573	5.22666	-5.22666	1e-06	1e-07		RRAS	2	7.88235	-1.72561	1.72561	0	0
	ALDH1A1	2	8.51227	1.81254	-1.81254	1e-06	1e-07		IFNGR1	2	6.74118	-1.72106	1.72106	0	0
	CD300A	1	5.44224	1.78704	-1.78704	1e-06	1e-07		BCL6	4	5.68637	-1.71457	1.71457	0	0
	SLC19A1	2	2.98075	1.75977	-1.75977	1e-06	1e-07		EPB41L3	5	8.25392	-1.70325	1.70325	0	0
	PITHD1	1	6.09503	1.59577	-1.59577	1e-06	1e-07		IL4R	2	6.6799	-1.66599	1.66599	0	0
	ADK	3	5.69275	1.33615	-1.33615	1e-06	1e-07		IFNAR1	2	6.87971	-1.66258	1.66258	0	0
	CTNNBIP1	2	4.86872	1.17492	-1.17492	1e-06	1e-07		AGTRAP	1	6.97629	-1.64504	1.64504	0	0
	PHACTR1	1	4.81498	1.64747	-1.64747	1.1e-06	1e-07		NDST2	2	5.46194	-1.64084	1.64084	0	0
	CTSD	10	12.2639	1.22026	-1.22026	1.1e-06	1e-07		SLC16A3	4	9.19298	-1.62146	1.62146	0	0
	MYBL2	2	3.97548	1.18683	-1.18683	1.1e-06	1e-07		SPHK1	3	4.91257	-1.61953	1.61953	0	0
	TMEM91	3	5.05456	1.08526	-1.08526	1.1e-06	1e-07		OTUD1	1	5.08669	-1.60078	1.60078	0	0
	VWA5A	1	7.06918	0.961921	-0.961921	1.1e-06	1e-07		DENND3	1	5.51677	-1.59669	1.59669	0	0
	NCOA7	1	3.21122	2.20996	-2.20996	1.2e-06	1e-07		SAMSN1	2	5.95293	-1.58795	1.58795	0	0
	IQGAP2	3	7.17854	1.43288	-1.43288	1.2e-06	1e-07		MARCKS	3	10.8412	-1.58675	1.58675	0	0
	TMEM198B	2	4.36115	1.41524	-1.41524	1.2e-06	1e-07		JUNB	1	6.50335	-1.57959	1.57959	0	0
	ASAH1	3	9.16052	0.995518	-0.995518	1.2e-06	1e-07		PILRA	5	10.7334	-1.57731	1.57731	0	0
	ATP8A1	1	3.85342	3.51662	-3.51662	1.3e-06	1e-07		LAP3	2	8.54168	-1.558	1.558	0	0
	FKBP7	1	1.76316	2.09536	-2.09536	1.3e-06	1e-07		PTAFR	3	8.41612	-1.52746	1.52746	0	0
	RNASET2	2	9.93236	1.80631	-1.80631	1.3e-06	1e-07		GRXCR1	1	6.98446	-1.50795	1.50795	0	0
	SORD	1	3.88907	1.36787	-1.36787	1.3e-06	1e-07		FMNL1	4	6.4365	-1.46461	1.46461	0	0
	SIDT2	4	5.35489	1.3109	-1.3109	1.3e-06	1e-07		MARCHF1	2	6.94344	-1.42747	1.42747	0	0
	RAB42	2	7.07451	1.18397	-1.18397	1.3e-06	1e-07		TMEM165	2	7.57484	-1.39629	1.39629	0	0
	PDIA6	1	5.918	1.13124	-1.13124	1.3e-06	1e-07		TM9SF4	1	7.5547	-1.35987	1.35987	0	0
	CD302	2	6.7477	1.12223	-1.12223	1.3e-06	1e-07		ZFP36L1	2	9.64076	-1.20991	1.20991	0	0
	GHDC	1	5.79787	1.03949	-1.03949	1.3e-06	1e-07		C6orf223	1	-2.02466	-10.1042	10.1042	1e-07	0
	PPARG	2	2.13223	3.3216	-3.3216	1.4e-06	1e-07		LOC100129083	2	-1.3707	-9.74115	9.74115	1e-07	0
	ASRGL1	1	2.63985	2.29789	-2.29789	1.4e-06	1e-07		MT1IP	1	-2.7615	-9.11462	9.11462	1e-07	0
	BIN1	1	3.37814	1.74817	-1.74817	1.4e-06	1e-07		IL7R	2	1.73722	-7.01909	7.01909	1e-07	0
	EPAS1	2	6.12725	1.74531	-1.74531	1.4e-06	1e-07		GJB2	1	2.66305	-6.69611	6.69611	1e-07	0
	PER3	2	1.88298	2.84126	-2.84126	1.5e-06	1e-07		PTGES	1	3.18804	-5.82519	5.82519	1e-07	0
	ACAT2	1	3.67473	2.08141	-2.08141	1.5e-06	1e-07		CXCL8	1	7.45668	-5.4115	5.4115	1e-07	0
	RNF166	2	3.10536	1.8703	-1.8703	1.5e-06	1e-07		ENPP2	1	5.93414	-5.18748	5.18748	1e-07	0
	LY86	1	6.56683	1.59156	-1.59156	1.5e-06	1e-07		TRAF1	1	1.78067	-3.61364	3.61364	1e-07	0
	GCNT1	2	3.64789	1.42028	-1.42028	1.5e-06	1e-07		FNDC3B	5	6.47514	-3.27059	3.27059	1e-07	0
	ELMO1	1	5.99374	1.0046	-1.0046	1.5e-06	1e-07		SMPDL3A	1	5.61985	-3.20126	3.20126	1e-07	0
	KLHL13	1	-2.68003	7.06677	-7.06677	1.6e-06	1e-07		IL12A-AS1	1	2.04297	-3.02019	3.02019	1e-07	0
	CAPN5	1	1.5383	2.14885	-2.14885	1.6e-06	1e-07		SLAMF7	2	4.88768	-2.66224	2.66224	1e-07	0
	PCSK6	1	2.70316	3.80489	-3.80489	1.7e-06	1e-07		TCF4	1	2.7255	-2.55323	2.55323	1e-07	0
	FCMR	1	2.69313	2.34153	-2.34153	1.7e-06	1e-07		TGFBI	6	10.2492	-2.52489	2.52489	1e-07	0
	CALML4	2	5.92527	1.74932	-1.74932	1.7e-06	1e-07		TNFRSF9	1	3.84083	-2.44802	2.44802	1e-07	0
	GLIPR1	2	5.83572	1.66133	-1.66133	1.8e-06	1e-07		CLEC4A	1	5.18259	-2.2758	2.2758	1e-07	0
	NUDT5	2	4.87309	1.15482	-1.15482	1.8e-06	1e-07		SIPA1L1	2	2.60471	-2.25506	2.25506	1e-07	0
	SELENOP	2	8.60129	2.15952	-2.15952	1.9e-06	1e-07		RIPK1	2	4.92639	-2.07841	2.07841	1e-07	0
	ZCCHC24	1	3.39474	1.46415	-1.46415	1.9e-06	1e-07		CDYL2	2	4.13724	-1.94915	1.94915	1e-07	0
	AIFM1	1	5.96591	1.29528	-1.29528	1.9e-06	1e-07		GPD2	1	3.20571	-1.92899	1.92899	1e-07	0
	SYNJ2	1	0.893184	3.96683	-3.96683	2e-06	1e-07		CXCL16	5	8.14433	-1.86697	1.86697	1e-07	0
	MIR639	1	5.19728	1.33773	-1.33773	2e-06	1e-07		EML4	1	6.04867	-1.77842	1.77842	1e-07	0
	SLC7A5P2	1	5.90793	1.68204	-1.68204	2.1e-06	1e-07		MEMO1	1	4.72386	-1.76743	1.76743	1e-07	0
	SLC49A3	1	5.27344	1.38575	-1.38575	2.1e-06	1e-07		SUSD6	5	5.66431	-1.76183	1.76183	1e-07	0
	MAZ	4	6.9571	1.15674	-1.15674	2.1e-06	1e-07		ADA	1	6.00379	-1.7552	1.7552	1e-07	0
	MBP	4	5.75309	2.29448	-2.29448	2.2e-06	1e-07		PTPN1	3	5.51245	-1.67678	1.67678	1e-07	0
	TBC1D17	2	4.60052	1.43701	-1.43701	2.3e-06	1e-07		PLEKHO1	2	4.31086	-1.65414	1.65414	1e-07	0
	MYO9B	3	7.00299	1.11833	-1.11833	2.3e-06	1e-07		DMXL2	2	6.84004	-1.64937	1.64937	1e-07	0
	NR1D1	1	2.5292	3.62395	-3.62395	2.4e-06	2e-07		RSF1	4	5.66422	-1.62939	1.62939	1e-07	0
	FCGRT	4	7.85875	1.44027	-1.44027	2.4e-06	2e-07		AMPD3	8	7.46814	-1.60557	1.60557	1e-07	0
	STX10	1	5.26039	1.2011	-1.2011	2.4e-06	1e-07		IL10RB	2	8.54827	-1.51243	1.51243	1e-07	0
	ABHD12	7	7.66622	1.06595	-1.06595	2.4e-06	2e-07		FOSL2	3	6.69346	-1.443	1.443	1e-07	0
	ACY1	1	5.0781	1.13147	-1.13147	2.5e-06	2e-07		TMEM150B	3	6.33899	-1.43314	1.43314	1e-07	0
	RAB38	1	-1.9359	8.3072	-8.3072	2.7e-06	2e-07		LRRC25	2	6.33644	-1.40583	1.40583	1e-07	0
	MARVELD1	2	5.44214	1.6505	-1.6505	2.7e-06	2e-07		IFNAR2	2	5.19118	-1.34287	1.34287	1e-07	0
	CCDC149	1	4.25106	1.24823	-1.24823	2.7e-06	2e-07		PRKCD	6	5.06682	-1.33661	1.33661	1e-07	0
	MGAT5	1	6.75369	1.42931	-1.42931	2.8e-06	2e-07		PARP12	1	6.17619	-1.33032	1.33032	1e-07	0
	WDR43	3	5.67907	1.25658	-1.25658	2.9e-06	2e-07		PGK1	3	9.52838	-1.30792	1.30792	1e-07	0
	HPGDS	1	1.8725	4.38541	-4.38541	3e-06	2e-07		OAZ2	2	7.55928	-1.23709	1.23709	1e-07	0
	SSBP4	2	6.07107	1.05457	-1.05457	3e-06	2e-07		TSFM	3	5.27875	-1.19231	1.19231	1e-07	0
	MACROH2A1	5	8.96225	1.6188	-1.6188	3.1e-06	2e-07		RUNX1	3	6.32969	-1.15549	1.15549	1e-07	0
	EXOSC5	1	4.07528	1.38465	-1.38465	3.1e-06	2e-07		CLEC6A	1	-1.8675	-9.36931	9.36931	2e-07	0
	PIK3C2B	1	1.65514	3.13164	-3.13164	3.3e-06	2e-07		CCL8	1	8.77711	-5.59962	5.59962	2e-07	0
	ANKRD29	1	2.98167	2.50401	-2.50401	3.3e-06	2e-07		ADM	1	4.89192	-3.57762	3.57762	2e-07	0
	SLFN11	1	5.73411	1.52792	-1.52792	3.3e-06	2e-07		TRAF3IP2	1	2.77708	-2.78069	2.78069	2e-07	0
	MYADM	4	6.71981	1.25059	-1.25059	3.3e-06	2e-07		RAB34	1	3.16586	-2.62919	2.62919	2e-07	0
	MYO1D	1	2.14476	3.95597	-3.95597	3.4e-06	2e-07		RUBCNL	1	3.0022	-2.0915	2.0915	2e-07	0
	RABGAP1L	3	2.84368	1.42156	-1.42156	3.4e-06	2e-07		IER5	1	4.00762	-1.94886	1.94886	2e-07	0
	C9	3	6.69742	1.24885	-1.24885	3.5e-06	2e-07		IRAK2	1	3.38296	-1.86642	1.86642	2e-07	0
	SHMT2	2	5.89619	1.0098	-1.0098	3.5e-06	2e-07		APIP	1	6.55212	-1.71835	1.71835	2e-07	0
	RILPL1	2	2.53992	1.71694	-1.71694	3.6e-06	2e-07		MERTK	1	6.38974	-1.71422	1.71422	2e-07	0
	RNASE6	2	5.24003	1.71405	-1.71405	3.6e-06	2e-07		MCL1	3	7.76005	-1.6379	1.6379	2e-07	0
	ZZZ3	3	3.05873	1.53339	-1.53339	3.6e-06	2e-07		PLD2	1	4.69763	-1.62672	1.62672	2e-07	0
	PRADC1	1	3.62255	1.2334	-1.2334	3.6e-06	2e-07		ACSL4	1	3.85043	-1.61658	1.61658	2e-07	0
	MXD4	1	7.08951	0.975698	-0.975698	3.6e-06	2e-07		SGPL1	2	7.96209	-1.55967	1.55967	2e-07	0
	SPRY2	2	3.17962	1.93596	-1.93596	3.7e-06	3e-07		LINC01359	1	5.97968	-1.53457	1.53457	2e-07	0
	STARD13	2	4.84532	1.3704	-1.3704	3.7e-06	3e-07		CD14	1	12.8557	-1.50383	1.50383	2e-07	0
	ABCC5	1	2.86833	2.19478	-2.19478	3.8e-06	3e-07		SRI	2	6.51972	-1.49101	1.49101	2e-07	0
	GAS7	5	6.87623	0.991403	-0.991403	3.8e-06	3e-07		PTPRJ	2	7.7413	-1.41513	1.41513	2e-07	0
	ZFP36L2	2	4.80668	2.29986	-2.29986	3.9e-06	3e-07		SIK3	1	5.30685	-1.41185	1.41185	2e-07	0
	CAMK1	1	4.91457	0.956868	-0.956868	3.9e-06	3e-07		VASP	3	9.81559	-1.38859	1.38859	2e-07	0
	ADORA2B	1	2.03146	4.24468	-4.24468	4e-06	3e-07		UNC13D	3	5.09505	-1.20461	1.20461	2e-07	0
	TENT5A	1	3.18465	1.48732	-1.48732	4e-06	3e-07		UBE2Z	3	6.09684	-1.19034	1.19034	2e-07	0
	BANP	2	4.74024	1.00598	-1.00598	4e-06	3e-07		EFHD2	2	8.96137	-1.04932	1.04932	2e-07	0
	RNF213	4	5.59584	1.23884	-1.23884	4.1e-06	3e-07		CHI3L2	2	4.09446	-3.38133	3.38133	3e-07	0
	SLC45A4	2	3.73633	1.59712	-1.59712	4.2e-06	3e-07		MIRLET7I	1	1.8483	-2.94202	2.94202	3e-07	0
	SLC7A5	1	5.58773	1.7428	-1.7428	4.3e-06	3e-07		FZD7	1	1.98594	-2.86975	2.86975	3e-07	0
	PEPD	3	8.0566	0.969734	-0.969734	4.4e-06	3e-07		SEMA3C	1	4.76727	-1.98252	1.98252	3e-07	0
	GNB1L	1	2.94243	2.22905	-2.22905	4.8e-06	3e-07		PLAGL2	1	3.00179	-1.85146	1.85146	3e-07	0
	ACSS1	1	4.32063	2.09658	-2.09658	5e-06	4e-07		TNS3	7	6.96464	-1.83625	1.83625	3e-07	0
	OTOAP1	8	7.42059	1.35281	-1.35281	5e-06	4e-07		ATP13A2	1	3.84545	-1.78783	1.78783	3e-07	0
	RGS12	2	4.55041	1.27331	-1.27331	5e-06	4e-07		FTH1	4	12.4673	-1.74524	1.74524	3e-07	0
	DPH1	1	3.55532	1.20977	-1.20977	5e-06	4e-07		TSC22D1	3	5.62252	-1.72531	1.72531	3e-07	0
	RPS6KA4	1	4.81112	1.52811	-1.52811	5.4e-06	4e-07		CTSL	6	9.09775	-1.69816	1.69816	3e-07	0
	SEPTIN9	12	7.51025	1.00194	-1.00194	5.4e-06	4e-07		BCL9L	1	3.42996	-1.5608	1.5608	3e-07	0
	DAGLA	1	3.35659	1.27044	-1.27044	5.5e-06	4e-07		LRP12	1	4.41059	-1.39967	1.39967	3e-07	0
	HSD3B7	1	5.83478	1.31513	-1.31513	5.6e-06	4e-07		ARHGEF10L	2	5.14559	-1.39748	1.39748	3e-07	0
	HEXB	1	10.1323	0.858952	-0.858952	5.6e-06	4e-07		CFLAR	6	6.81665	-1.19871	1.19871	3e-07	0
	TPRA1	5	7.95039	1.08746	-1.08746	5.8e-06	4e-07		CXCL5	1	7.17906	-6.73704	6.73704	4e-07	0
	GCLC	1	5.62689	1.46276	-1.46276	6e-06	4e-07		MCOLN2	1	1.60109	-4.02289	4.02289	4e-07	0
	SDS	3	8.29487	1.42408	-1.42408	6e-06	4e-07		S100A9	2	8.74095	-3.23014	3.23014	4e-07	0
	PTPRO	2	3.85949	1.11857	-1.11857	6e-06	4e-07		SLC5A3	1	5.8806	-3.09801	3.09801	4e-07	0
	HSD17B14	2	7.87921	0.878025	-0.878025	6e-06	4e-07		HIGD1A	1	3.55295	-2.89367	2.89367	4e-07	0
	MAP1A	1	-2.4632	6.91359	-6.91359	6.1e-06	5e-07		MSC	4	4.66589	-2.83857	2.83857	4e-07	0
	PHYHD1	1	-1.79663	6.35174	-6.35174	6.1e-06	5e-07		PLAUR	6	9.36267	-2.11941	2.11941	4e-07	0
	MCOLN1	4	8.19681	1.05665	-1.05665	6.1e-06	5e-07		NXPE2	1	2.96825	-2.08559	2.08559	4e-07	0
	SLC19A2	1	3.5232	1.33133	-1.33133	6.3e-06	5e-07		DUSP1	1	7.00808	-1.85059	1.85059	4e-07	0
	DUSP7	1	3.54405	1.30202	-1.30202	6.3e-06	5e-07		TXN	1	6.03439	-1.67304	1.67304	4e-07	0
	CD22	2	4.57938	2.96355	-2.96355	6.4e-06	5e-07		HDGF	4	5.72339	-1.42643	1.42643	4e-07	0
	CYBRD1	1	5.73684	1.09389	-1.09389	6.4e-06	5e-07		PIM3	2	5.35795	-1.42537	1.42537	4e-07	0
	GATM	1	5.78126	2.87081	-2.87081	6.8e-06	5e-07		PDHX	1	5.7341	-1.39831	1.39831	4e-07	0
	RRAGD	1	5.70985	1.19496	-1.19496	6.9e-06	5e-07		GNA15	2	7.3876	-1.37832	1.37832	4e-07	0
	TMEM63C	1	5.33031	1.04911	-1.04911	6.9e-06	5e-07		PARP10	9	6.69663	-1.28655	1.28655	4e-07	0
	L3MBTL4-AS1	1	1.47166	2.11209	-2.11209	7.1e-06	5e-07		PILRB	3	8.16503	-1.17589	1.17589	4e-07	0
	TSKU	1	3.73584	1.78934	-1.78934	7.1e-06	5e-07		TOM1	3	7.89501	-1.15722	1.15722	4e-07	0
	SELL	1	3.88441	1.67997	-1.67997	7.2e-06	6e-07		NPTN	1	6.43197	-1.07871	1.07871	4e-07	0
	CARD11	1	-1.8102	6.89701	-6.89701	7.3e-06	6e-07		MT1HL1	1	4.53443	-8.2183	8.2183	5e-07	0
	SDHAP3	1	3.59899	1.35292	-1.35292	7.3e-06	6e-07		GCH1	2	1.85256	-4.96613	4.96613	5e-07	0
	ENOSF1	1	3.43309	1.61488	-1.61488	7.6e-06	6e-07		STXBP5-AS1	2	1.95736	-2.50737	2.50737	5e-07	0
	MTAP	1	3.44281	1.91654	-1.91654	7.7e-06	6e-07		PTPN2	1	3.48121	-1.76684	1.76684	5e-07	0
	HEBP1	1	5.29165	1.34756	-1.34756	7.8e-06	6e-07		CLMN	1	4.26096	-1.44182	1.44182	5e-07	0
	C12orf4	1	6.11366	1.08453	-1.08453	7.8e-06	6e-07		SEC22B	1	7.26823	-1.44042	1.44042	5e-07	0
	AHCY	1	4.89476	1.62492	-1.62492	7.9e-06	6e-07		PDE4DIP	3	5.63346	-1.42534	1.42534	5e-07	0
	PCED1B-AS1	1	3.50869	1.59838	-1.59838	7.9e-06	6e-07		CHST11	3	6.85944	-1.29289	1.29289	5e-07	0
	PPARGC1B	1	4.04536	1.39211	-1.39211	7.9e-06	6e-07		ZMIZ2	2	4.77962	-1.25731	1.25731	5e-07	0
	BAALC	1	2.35092	3.16344	-3.16344	8e-06	6e-07		BTN2A1	2	5.0673	-1.23385	1.23385	5e-07	0
	ITM2B	2	9.85557	0.950958	-0.950958	8.1e-06	6e-07		G3BP1	1	8.74269	-1.20287	1.20287	5e-07	0
	PPP1R37	1	5.4183	1.15447	-1.15447	8.3e-06	7e-07		ELOVL7	1	-2.58389	-7.76335	7.76335	6e-07	0
	ERMP1	1	4.2082	1.32443	-1.32443	8.4e-06	7e-07		NKG7	2	3.82094	-5.20747	5.20747	6e-07	0
	CDR2	1	2.70709	1.51326	-1.51326	8.6e-06	7e-07		IL18	1	8.49734	-3.23753	3.23753	6e-07	0
	ADCY3	2	2.61685	1.94609	-1.94609	8.7e-06	7e-07		ASCL2	1	3.39222	-2.16293	2.16293	6e-07	0
	BLNK	1	6.59279	0.959075	-0.959075	8.7e-06	7e-07		DTX2P1-UPK3BP1-PMS2P11	2	4.33932	-2.13098	2.13098	6e-07	0
	WDR36	1	5.32858	0.956965	-0.956965	8.7e-06	7e-07		LYRM1	2	3.48053	-1.98909	1.98909	6e-07	0
	PCED1B	1	4.36248	2.24718	-2.24718	8.8e-06	7e-07		SPPL2A	2	5.89348	-1.61162	1.61162	6e-07	0
	NDUFAF4	2	4.63207	1.01499	-1.01499	8.8e-06	7e-07		ST3GAL1	1	6.5108	-1.49751	1.49751	6e-07	0
	XYLB	1	1.8075	2.57929	-2.57929	8.9e-06	7e-07		ERN1	2	4.79479	-1.37147	1.37147	6e-07	0
	LYPLAL1	3	5.23569	0.994597	-0.994597	9e-06	7e-07		SLC2A3	2	5.22415	-1.32047	1.32047	6e-07	0
	LINC01678	1	3.74464	2.20955	-2.20955	9.1e-06	7e-07		UBE2D1	1	7.26869	-1.2994	1.2994	6e-07	0
	EIF4EBP3	1	5.18193	1.7174	-1.7174	9.1e-06	7e-07		CMKLR1	5	6.35291	-1.18747	1.18747	6e-07	0
	C2CD3	2	3.90693	1.06725	-1.06725	9.1e-06	7e-07		VAV1	1	6.82634	-1.07151	1.07151	6e-07	0
	CYGB	2	3.14091	2.95767	-2.95767	9.2e-06	7e-07		CMTM6	1	7.57247	-1.06384	1.06384	6e-07	0
	PLCB2	2	6.94117	0.751931	-0.751931	9.4e-06	8e-07		C3AR1	2	10.1026	-1.04956	1.04956	6e-07	0
	GCHFR	1	4.60244	2.71124	-2.71124	9.6e-06	8e-07		C9orf139	1	-2.07117	-6.69876	6.69876	7e-07	0
	FAM53B	1	4.28181	1.08263	-1.08263	9.6e-06	8e-07		EBI3	1	1.71141	-6.47104	6.47104	7e-07	0
	TBC1D2	2	4.87412	1.07059	-1.07059	9.7e-06	8e-07		SLC16A10	1	1.52149	-5.49976	5.49976	7e-07	0
	WWP1	1	5.90948	0.939017	-0.939017	9.7e-06	8e-07		TNFSF9	1	3.00886	-2.27578	2.27578	7e-07	0
	NINL	1	-0.968688	6.29592	-6.29592	9.8e-06	8e-07		ITPR2	1	5.33003	-1.65222	1.65222	7e-07	0
	MYO7A	1	5.92258	0.827337	-0.827337	9.9e-06	8e-07		SIRPB2	2	6.42301	-1.52647	1.52647	7e-07	0
	FN3K	1	2.41144	2.22041	-2.22041	1e-05	8e-07		SEC24A	2	3.70778	-1.29962	1.29962	7e-07	0
	RNF125	2	1.92688	1.97672	-1.97672	1e-05	8e-07		ORAI2	1	4.76951	-1.15112	1.15112	7e-07	0
	TMEM201	1	2.37425	1.78584	-1.78584	1.02e-05	8e-07		C5orf15	1	7.52778	-1.00606	1.00606	7e-07	0
	TRAP1	1	5.8201	0.879277	-0.879277	1.03e-05	9e-07		ENTPD4	1	6.2317	-1.00031	1.00031	7e-07	0
	RNASE1	2	11.5445	1.62361	-1.62361	1.06e-05	9e-07		MEI1	1	3.40723	-3.22943	3.22943	8e-07	0
	NINJ2	3	4.91794	1.08072	-1.08072	1.06e-05	9e-07		ERI2	2	3.28086	-2.56265	2.56265	8e-07	0
	ZMIZ1	7	7.38066	0.904087	-0.904087	1.07e-05	9e-07		SLC11A1	8	8.36088	-1.77803	1.77803	8e-07	0
	SLC23A2	1	3.13245	1.20342	-1.20342	1.1e-05	9e-07		CDK9	2	2.34326	-1.71897	1.71897	8e-07	0
	SNX29	1	5.81141	0.949497	-0.949497	1.1e-05	9e-07		BNIP3	1	5.75111	-1.60458	1.60458	8e-07	0
	ESYT1	3	7.60472	0.943974	-0.943974	1.1e-05	9e-07		CNIH4	1	4.75063	-1.37197	1.37197	8e-07	0
	THRAP3	2	5.70852	0.854096	-0.854096	1.1e-05	9e-07		RHOG	4	9.28494	-1.33025	1.33025	8e-07	0
	TXNDC5	1	5.07566	0.996739	-0.996739	1.12e-05	9e-07		SMIM11B	18	9.50871	-1.24822	1.24822	8e-07	0
	LRRC8D	3	5.8577	0.921595	-0.921595	1.12e-05	1e-06		BID	2	5.82253	-1.10411	1.10411	8e-07	0
	AHNAK	14	9.14764	1.31542	-1.31542	1.13e-05	1e-06		MROCKI	1	2.46332	-2.94335	2.94335	9e-07	0
	SNN	2	7.43701	1.10331	-1.10331	1.14e-05	1e-06		IL21R	2	3.45304	-2.80271	2.80271	9e-07	0
	CRHBP	1	0.655607	4.11474	-4.11474	1.15e-05	1e-06		FLVCR2	1	1.96882	-2.50177	2.50177	9e-07	0
	SPNS1	3	7.49494	0.995549	-0.995549	1.15e-05	1e-06		MAPRE3	1	2.94705	-1.65488	1.65488	9e-07	0
	DUSP23	1	5.60658	1.21135	-1.21135	1.18e-05	1e-06		ACO1	1	6.31919	-1.49164	1.49164	9e-07	0
	SULT1C2	1	4.74235	2.05872	-2.05872	1.2e-05	1e-06		GPR137	6	6.01889	-1.30762	1.30762	9e-07	0
	BBC3	3	2.43967	1.53032	-1.53032	1.21e-05	1e-06		FADS3	1	4.92738	-1.29445	1.29445	9e-07	0
	PLIN2	2	6.23244	1.3085	-1.3085	1.22e-05	1.1e-06		TNFAIP8	2	5.81442	-1.17763	1.17763	9e-07	0
	MAD1L1	5	5.20167	1.11835	-1.11835	1.22e-05	1.1e-06		RAB39A	1	5.35873	-1.13642	1.13642	9e-07	0
	TEX2	1	4.13454	1.52972	-1.52972	1.23e-05	1.1e-06		LOC644090	1	-0.715785	-7.84965	7.84965	1e-06	1e-07
	SGCD	1	7.88873	1.14501	-1.14501	1.23e-05	1.1e-06		CALHM6	2	3.04201	-4.17242	4.17242	1e-06	1e-07
	TMC6	2	3.19288	1.22981	-1.22981	1.24e-05	1.1e-06		GK	1	3.71267	-2.27428	2.27428	1e-06	1e-07
	SLC1A5	1	4.01574	1.65864	-1.65864	1.25e-05	1.1e-06		MSC-AS1	1	3.85358	-2.03648	2.03648	1e-06	1e-07
	SRM	2	5.20976	0.978099	-0.978099	1.27e-05	1.1e-06		FTH1P3	1	6.50027	-1.94655	1.94655	1e-06	1e-07
	MAN2A2	2	4.14882	0.93644	-0.93644	1.28e-05	1.1e-06		PFKFB3	9	8.20982	-1.29179	1.29179	1e-06	1e-07
	ARL5A	1	3.64355	1.21151	-1.21151	1.29e-05	1.1e-06		IL17RA	1	7.14463	-1.27531	1.27531	1e-06	1e-07
	ZBTB21	1	4.17629	1.16008	-1.16008	1.31e-05	1.2e-06		SLC7A11	1	2.85589	-3.84279	3.84279	1.1e-06	1e-07
	PGAP3	1	4.6555	1.02962	-1.02962	1.32e-05	1.2e-06		ZFHX4	1	1.77584	-2.78553	2.78553	1.1e-06	1e-07
	LGI2	1	-0.657535	5.00639	-5.00639	1.33e-05	1.2e-06		CMIP	4	4.57286	-1.62569	1.62569	1.1e-06	1e-07
	GINS1	1	2.17886	1.85173	-1.85173	1.33e-05	1.2e-06		FADS1	1	6.05495	-1.37693	1.37693	1.1e-06	1e-07
	IL6R	1	6.58366	0.944787	-0.944787	1.35e-05	1.2e-06		MT1DP	1	3.13795	-7.53367	7.53367	1.2e-06	1e-07
	AGPS	1	7.10732	0.890208	-0.890208	1.35e-05	1.2e-06		CD274	1	1.37302	-3.31864	3.31864	1.2e-06	1e-07
	ME3	1	0.990612	5.28496	-5.28496	1.43e-05	1.3e-06		ETV5	1	5.12504	-2.1076	2.1076	1.2e-06	1e-07
	MEF2C	2	3.56728	1.20044	-1.20044	1.43e-05	1.3e-06		CATIP-AS2	2	3.06277	-1.94218	1.94218	1.2e-06	1e-07
	C20orf194	4	4.3873	1.03587	-1.03587	1.43e-05	1.3e-06		MILR1	1	7.14893	-1.1142	1.1142	1.2e-06	1e-07
	SHTN1	2	5.84419	0.868032	-0.868032	1.46e-05	1.3e-06		H3-5	1	6.30403	-0.912757	0.912757	1.2e-06	1e-07
	HTRA4	1	4.04972	1.8124	-1.8124	1.5e-05	1.4e-06		PNKD	4	7.29908	-0.807351	0.807351	1.2e-06	1e-07
	RDH10	3	2.81025	1.54575	-1.54575	1.51e-05	1.4e-06		LINC02292	1	2.1657	-4.72778	4.72778	1.4e-06	1e-07
	ALG8	1	5.00729	0.969936	-0.969936	1.53e-05	1.4e-06		WDR54	1	1.88898	-3.25473	3.25473	1.4e-06	1e-07
	HTRA1	1	2.87629	2.59451	-2.59451	1.56e-05	1.4e-06		MBOAT2	1	1.67197	-2.1914	2.1914	1.4e-06	1e-07
	FOLR2	3	7.1459	2.31963	-2.31963	1.57e-05	1.4e-06		CISH	1	3.79298	-1.64695	1.64695	1.4e-06	1e-07
	TLR7	1	2.66847	4.09892	-4.09892	1.58e-05	1.4e-06		GYS1	1	4.03944	-1.41674	1.41674	1.4e-06	1e-07
	OSBPL3	2	3.18828	1.08987	-1.08987	1.59e-05	1.5e-06		BEST1	3	5.12371	-1.34152	1.34152	1.4e-06	1e-07
	PPM1L	1	4.40654	1.26617	-1.26617	1.63e-05	1.5e-06		TMEM35B	1	7.8238	-1.30058	1.30058	1.4e-06	1e-07
	ADCK2	2	5.62516	1.14617	-1.14617	1.66e-05	1.5e-06		BMT2	1	3.71933	-1.27323	1.27323	1.4e-06	1e-07
	ISOC2	1	4.00947	1.1338	-1.1338	1.7e-05	1.6e-06		CD47	1	7.35324	-0.957727	0.957727	1.4e-06	1e-07
	TBX1	1	0.537399	4.00051	-4.00051	1.72e-05	1.6e-06		ARNT2	1	0.674454	-9.13975	9.13975	1.5e-06	1e-07
	MATK	2	4.71695	2.2486	-2.2486	1.77e-05	1.6e-06		LAMB3	2	3.69942	-3.58518	3.58518	1.5e-06	1e-07
	FZD9	1	3.96884	1.89464	-1.89464	1.78e-05	1.7e-06		TFRC	1	9.09285	-2.4054	2.4054	1.5e-06	1e-07
	SH3RF3	1	-0.824115	6.44868	-6.44868	1.79e-05	1.7e-06		CCL2	2	12.777	-2.16078	2.16078	1.5e-06	1e-07
	PSRC1	1	2.37304	1.88184	-1.88184	1.79e-05	1.7e-06		XAB2	2	7.32119	-2.04952	2.04952	1.5e-06	1e-07
	GNAS	7	9.68753	1.00898	-1.00898	1.79e-05	1.7e-06		MB21D2	1	3.5796	-1.98558	1.98558	1.5e-06	1e-07
	METTL7B	1	3.09164	4.33101	-4.33101	1.8e-05	1.7e-06		TRPM4	1	5.14698	-1.39253	1.39253	1.5e-06	1e-07
	ATG16L2	1	5.18284	1.06888	-1.06888	1.81e-05	1.7e-06		ETV3	2	5.08905	-1.14216	1.14216	1.5e-06	1e-07
	CDCA7L	1	0.251093	3.78731	-3.78731	1.82e-05	1.7e-06		TMEM132A	1	-2.20073	-7.80551	7.80551	1.6e-06	1e-07
	FAM172A	2	5.91048	0.832831	-0.832831	1.82e-05	1.7e-06		G0S2	1	4.47923	-4.79136	4.79136	1.6e-06	1e-07
	TRIB3	1	3.44979	1.76062	-1.76062	1.85e-05	1.8e-06		H3-3B	1	7.29074	-0.896891	0.896891	1.6e-06	1e-07
	NBPF1	1	4.77059	1.54788	-1.54788	1.85e-05	1.8e-06		TP53INP2	3	4.12922	-2.03384	2.03384	1.7e-06	1e-07
	FNTB	1	4.75544	0.875293	-0.875293	1.85e-05	1.8e-06		CEBPB-AS1	1	3.53446	-1.74644	1.74644	1.7e-06	1e-07
	JARID2	1	4.99831	1.12439	-1.12439	1.87e-05	1.8e-06		GAPDH	6	10.5317	-1.47568	1.47568	1.7e-06	1e-07
	RGCC	1	4.19302	2.60652	-2.60652	1.88e-05	1.8e-06		LCP1	6	8.33377	-1.35012	1.35012	1.7e-06	1e-07
	CARS2	1	3.81948	1.2688	-1.2688	1.88e-05	1.8e-06		P2RY6	1	6.68508	-1.3108	1.3108	1.7e-06	1e-07
	CRYZL2P	1	2.73203	1.72541	-1.72541	1.92e-05	1.8e-06		USB1	5	5.0558	-1.14076	1.14076	1.7e-06	1e-07
	PPP1R14B	1	5.67015	1.20924	-1.20924	1.92e-05	1.8e-06		CD300E	1	1.35168	-9.08492	9.08492	1.8e-06	1e-07
	GAPLINC	1	1.69723	2.39788	-2.39788	1.93e-05	1.9e-06		CCDC189	1	1.76069	-2.89155	2.89155	1.8e-06	1e-07
	FUCA1	7	12.3055	1.92159	-1.92159	1.93e-05	1.9e-06		DDX58	1	1.93519	-2.06732	2.06732	1.8e-06	1e-07
	WDR12	2	3.6253	1.0927	-1.0927	1.99e-05	1.9e-06		MAOA	1	4.19373	-1.98736	1.98736	1.8e-06	1e-07
	MAPK12	1	2.18336	2.09395	-2.09395	2.06e-05	2e-06		RFTN1	1	5.28615	-1.20273	1.20273	1.8e-06	1e-07
	LPAR6	1	4.41602	1.48447	-1.48447	2.07e-05	2e-06		TNFRSF8	1	0.899622	-3.12063	3.12063	1.9e-06	1e-07
	NNT	2	5.25744	1.00063	-1.00063	2.07e-05	2e-06		USP42	2	3.35423	-2.48855	2.48855	1.9e-06	1e-07
	USP2	1	2.01726	3.36961	-3.36961	2.08e-05	2e-06		IL10RA	5	9.1199	-1.29601	1.29601	1.9e-06	1e-07
	MECR	1	3.12598	1.32273	-1.32273	2.1e-05	2e-06		ERO1B	1	3.42866	-1.28683	1.28683	1.9e-06	1e-07
	PLEKHA2	2	6.32703	0.784043	-0.784043	2.13e-05	2.1e-06		KCNJ2	1	1.04031	-3.22358	3.22358	2e-06	1e-07
	YWHAH	1	7.98953	0.998766	-0.998766	2.16e-05	2.1e-06		SGMS2	2	3.76853	-1.34185	1.34185	2e-06	1e-07
	MAPRE2	2	4.19017	0.911982	-0.911982	2.18e-05	2.1e-06		SLA	1	5.78885	-1.26065	1.26065	2e-06	1e-07
	FARP1	3	4.64215	1.28226	-1.28226	2.21e-05	2.1e-06		CDC42SE1	2	6.97154	-1.0848	1.0848	2e-06	1e-07
	PDXDC2P-NPIPB14P	1	4.7587	1.07164	-1.07164	2.24e-05	2.2e-06		HSD11B1	1	-1.54358	-8.05823	8.05823	2.1e-06	1e-07
	LOC101928304	1	0.32356	5.31843	-5.31843	2.26e-05	2.2e-06		SNHG28	2	2.83644	-2.13248	2.13248	2.1e-06	1e-07
	ITGA3	1	1.56968	1.89999	-1.89999	2.26e-05	2.2e-06		LINC00692	1	1.69852	-3.2261	3.2261	2.2e-06	1e-07
	MRM2	1	4.64376	1.01538	-1.01538	2.26e-05	2.2e-06		ST3GAL2	1	2.5699	-2.0957	2.0957	2.2e-06	1e-07
	CAT	1	5.44205	0.947178	-0.947178	2.32e-05	2.3e-06		THEMIS2	3	7.76667	-1.4903	1.4903	2.2e-06	1e-07
	ITGA11	1	-0.235861	5.41933	-5.41933	2.34e-05	2.3e-06		CCND3	2	6.18226	-1.30035	1.30035	2.3e-06	1e-07
	SNTB1	2	6.45674	0.902177	-0.902177	2.37e-05	2.3e-06		SPATA13	1	2.04549	-2.57583	2.57583	2.4e-06	2e-07
	CMTM7	2	5.62082	1.07197	-1.07197	2.42e-05	2.4e-06		ITGA5	2	8.1299	-1.20737	1.20737	2.4e-06	1e-07
	SGMS1	2	6.12963	1.00894	-1.00894	2.43e-05	2.4e-06		SGPP2	3	2.64526	-2.38408	2.38408	2.5e-06	2e-07
	NFATC3	1	5.37723	0.916807	-0.916807	2.43e-05	2.4e-06		STEAP3	2	5.08599	-2.28631	2.28631	2.5e-06	2e-07
	PKD2L1	1	1.13018	2.89093	-2.89093	2.46e-05	2.5e-06		ARID5B	1	3.84693	-1.95372	1.95372	2.5e-06	2e-07
	CDK10	1	3.86604	1.23197	-1.23197	2.47e-05	2.5e-06		ENTPD1	2	6.73787	-1.29994	1.29994	2.5e-06	2e-07
	USP54	1	2.01457	2.23742	-2.23742	2.48e-05	2.5e-06		SLC8A1	3	3.65005	-2.56835	2.56835	2.6e-06	2e-07
	LRP1	7	6.77363	0.810814	-0.810814	2.48e-05	2.5e-06		GPR85	1	2.50423	-1.89624	1.89624	2.7e-06	2e-07
	ZNF589	1	2.8902	1.62849	-1.62849	2.55e-05	2.6e-06		LOC101928663	1	2.76992	-1.65132	1.65132	2.7e-06	2e-07
	CAD	1	0.934998	2.32141	-2.32141	2.63e-05	2.7e-06		CLIC4	1	3.94992	-1.64008	1.64008	2.7e-06	2e-07
	FABP4	1	1.61838	3.68039	-3.68039	2.65e-05	2.7e-06		LRRFIP2	1	3.21839	-1.45038	1.45038	2.7e-06	2e-07
	MGST2	1	4.25254	1.67041	-1.67041	2.65e-05	2.7e-06		SMURF2	1	4.93177	-1.38635	1.38635	2.7e-06	2e-07
	MRS2	1	5.44572	0.84803	-0.84803	2.65e-05	2.7e-06		GCA	2	4.71256	-1.31112	1.31112	2.7e-06	2e-07
	SLC17A9	1	3.70348	1.97186	-1.97186	2.69e-05	2.7e-06		MOB1A	2	6.04337	-0.926886	0.926886	2.8e-06	2e-07
	SRD5A3	1	4.63689	1.2277	-1.2277	2.69e-05	2.7e-06		PLD1	1	6.27161	-1.40381	1.40381	2.9e-06	2e-07
	MEF2A	2	4.20657	1.01266	-1.01266	2.69e-05	2.7e-06		SMPD2	1	3.49751	-1.38751	1.38751	2.9e-06	2e-07
	SORT1	1	4.86565	1.71405	-1.71405	2.77e-05	2.8e-06		STAT4	1	0.856904	-5.83945	5.83945	3e-06	2e-07
	ITGB1BP1	2	3.70687	1.09004	-1.09004	2.84e-05	2.9e-06		INAFM2	1	3.00542	-1.44566	1.44566	3e-06	2e-07
	GAMT	1	1.29395	3.10833	-3.10833	2.85e-05	2.9e-06		MCTP1	1	4.31525	-1.355	1.355	3e-06	2e-07
	TM6SF1	1	6.41302	1.30226	-1.30226	2.88e-05	3e-06		LDHA	3	7.13523	-1.14245	1.14245	3e-06	2e-07
	HAAO	1	3.2311	1.27654	-1.27654	2.91e-05	3e-06		TPI1	2	8.8982	-1.21647	1.21647	3.1e-06	2e-07
	SLC29A3	2	6.42784	0.996942	-0.996942	2.93e-05	3e-06		ARHGEF2	5	7.34332	-0.904265	0.904265	3.1e-06	2e-07
	EPS8	1	-1.80335	6.67369	-6.67369	2.95e-05	3e-06		LINC00491	1	3.04686	-5.04812	5.04812	3.3e-06	2e-07
	UAP1L1	5	6.60835	1.11326	-1.11326	3e-05	3.1e-06		IPMK	1	4.28367	-1.06038	1.06038	3.3e-06	2e-07
	SORL1	2	3.58962	1.78127	-1.78127	3.08e-05	3.2e-06		TLR1	2	6.49007	-1.41735	1.41735	3.5e-06	2e-07
	FNDC10	1	3.26521	1.56164	-1.56164	3.1e-05	3.2e-06		AZIN1-AS1	1	0.407746	-5.48984	5.48984	3.6e-06	2e-07
	GNG7	1	2.98555	4.22847	-4.22847	3.11e-05	3.2e-06		FMNL3	2	4.91869	-1.5448	1.5448	3.6e-06	2e-07
	ABHD15	1	0.943549	2.40144	-2.40144	3.12e-05	3.2e-06		KCNJ15	1	-1.36778	-8.16411	8.16411	3.8e-06	3e-07
	MRPS25	1	3.41734	0.94413	-0.94413	3.2e-05	3.3e-06		PFN2	1	-1.52192	-7.62665	7.62665	3.8e-06	3e-07
	TSPAN10	2	3.42454	2.69612	-2.69612	3.22e-05	3.4e-06		LHFPL6	1	0.98046	-2.85971	2.85971	3.8e-06	3e-07
	HOMER3-AS1	1	1.28694	2.02427	-2.02427	3.27e-05	3.4e-06		ETS2	2	5.77219	-2.30597	2.30597	3.8e-06	3e-07
	PRSS36	3	3.08115	1.27519	-1.27519	3.28e-05	3.4e-06		NFKB1	1	5.15292	-1.55775	1.55775	3.8e-06	3e-07
	AK1	1	1.31393	1.92731	-1.92731	3.31e-05	3.5e-06		SPTAN1	1	4.94926	-1.6431	1.6431	3.9e-06	3e-07
	UROD	2	7.55264	0.953571	-0.953571	3.39e-05	3.6e-06		WNT5A	2	0.374557	-4.99824	4.99824	4e-06	3e-07
	ZFYVE26	3	7.05705	0.866877	-0.866877	3.39e-05	3.6e-06		WSCD2	1	2.56128	-2.20627	2.20627	4e-06	3e-07
	NAV2	1	1.05899	2.45667	-2.45667	3.46e-05	3.7e-06		ERO1A	1	5.93523	-1.4122	1.4122	4e-06	3e-07
	ULK3	1	2.96668	1.44175	-1.44175	3.46e-05	3.7e-06		MIR7846	1	7.84096	-1.3802	1.3802	4e-06	3e-07
	QDPR	1	5.38377	0.976077	-0.976077	3.46e-05	3.7e-06		ZDHHC20	1	5.62816	-1.02616	1.02616	4e-06	3e-07
	HPS4	2	4.74606	0.880126	-0.880126	3.46e-05	3.7e-06		GK3P	1	2.12319	-2.47664	2.47664	4.1e-06	3e-07
	SLC16A5	1	4.22375	0.963739	-0.963739	3.65e-05	3.9e-06		CADM1	1	7.85043	-1.92159	1.92159	4.1e-06	3e-07
	ACSM5	1	0.589977	4.46449	-4.46449	3.67e-05	3.9e-06		TRIM28	4	3.8992	-1.56203	1.56203	4.1e-06	3e-07
	EARS2	1	4.04984	1.11583	-1.11583	3.68e-05	4e-06		SPHK2	2	2.75186	-2.07213	2.07213	4.2e-06	3e-07
	SSR3	1	4.64856	0.965291	-0.965291	3.68e-05	3.9e-06		HIPK2	1	2.92867	-1.37361	1.37361	4.2e-06	3e-07
	ACSS2	2	6.6495	0.935957	-0.935957	3.68e-05	3.9e-06		GOLGA4	4	4.13794	-0.992381	0.992381	4.3e-06	3e-07
	MELTF	1	3.71993	1.87343	-1.87343	3.69e-05	4e-06		DNAJB5	1	2.75289	-1.79604	1.79604	4.4e-06	3e-07
	TSNARE1	1	2.35162	1.44608	-1.44608	3.69e-05	4e-06		NECTIN4	1	4.54198	-1.24556	1.24556	4.4e-06	3e-07
	SCAMP5	1	0.464175	3.90615	-3.90615	3.71e-05	4e-06		PGD	7	8.00608	-1.11623	1.11623	4.5e-06	3e-07
	MYO1E	2	6.50888	1.2881	-1.2881	3.71e-05	4e-06		CELF1	4	4.72702	-0.980222	0.980222	4.6e-06	3e-07
	SIGIRR	2	5.26777	0.992667	-0.992667	3.71e-05	4e-06		MTHFD2	1	5.62932	-1.36274	1.36274	4.9e-06	3e-07
	PTER	1	4.70387	1.05173	-1.05173	3.76e-05	4.1e-06		RNF145	1	5.6945	-1.0231	1.0231	4.9e-06	4e-07
	TTC7A	4	5.05286	0.941273	-0.941273	3.83e-05	4.2e-06		FDPS	1	6.09265	-0.971343	0.971343	4.9e-06	3e-07
	INPP5A	2	3.77835	0.947058	-0.947058	3.94e-05	4.3e-06		ITGAL	2	5.34831	-1.36035	1.36035	5e-06	4e-07
	CHN2	1	2.36849	1.68377	-1.68377	3.97e-05	4.3e-06		KLHL5	1	3.93381	-1.2683	1.2683	5e-06	4e-07
	CLUH	1	4.04906	0.965404	-0.965404	3.98e-05	4.4e-06		SNTG1	1	0.0911148	-3.08615	3.08615	5.2e-06	4e-07
	ATRN	1	5.95893	0.918742	-0.918742	3.98e-05	4.4e-06		ANPEP	3	6.73067	-2.69773	2.69773	5.2e-06	4e-07
	PAGR1	2	4.81773	0.827149	-0.827149	4.03e-05	4.4e-06		PSMA6	1	4.91896	-1.51756	1.51756	5.2e-06	4e-07
	NAPSB	1	2.49726	5.56382	-5.56382	4.04e-05	4.4e-06		FPGS	3	4.82902	-1.00447	1.00447	5.2e-06	4e-07
	SH3D21	2	3.51748	1.20366	-1.20366	4.05e-05	4.5e-06		ABHD17C	1	1.20469	-3.26517	3.26517	5.3e-06	4e-07
	APOBR	2	4.72261	1.15219	-1.15219	4.12e-05	4.5e-06		ODF3B	3	4.75922	-1.72216	1.72216	5.5e-06	4e-07
	RHOBTB3	1	4.60742	1.18607	-1.18607	4.16e-05	4.6e-06		OLR1	1	4.45805	-3.56034	3.56034	5.6e-06	4e-07
	SNX24	1	6.82494	1.14689	-1.14689	4.21e-05	4.7e-06		DUSP6	1	6.72142	-1.60742	1.60742	5.6e-06	4e-07
	D2HGDH	1	2.80619	1.2714	-1.2714	4.23e-05	4.7e-06		IL2RG	1	7.28074	-1.70486	1.70486	5.7e-06	4e-07
	RBFADN	1	2.41859	1.43643	-1.43643	4.26e-05	4.7e-06		CEMIP2	2	3.92362	-1.38522	1.38522	5.7e-06	4e-07
	LTBP3	3	3.11457	1.43842	-1.43842	4.3e-05	4.8e-06		SLC25A28	1	4.69355	-1.1954	1.1954	5.7e-06	4e-07
	KANK2	2	2.09223	1.84848	-1.84848	4.32e-05	4.8e-06		HS3ST3B1	1	0.50124	-5.58261	5.58261	5.8e-06	4e-07
	EMB	1	4.9823	1.2325	-1.2325	4.32e-05	4.8e-06		CD55	1	6.34454	-1.48171	1.48171	5.9e-06	4e-07
	MS4A4E	1	5.50577	0.859416	-0.859416	4.33e-05	4.8e-06		APEX2	1	5.75931	-0.907901	0.907901	5.9e-06	4e-07
	RPL23AP82	1	5.29624	0.999031	-0.999031	4.44e-05	5e-06		PHF21B	1	-1.74151	-11.429	11.429	6e-06	4e-07
	CMAHP	1	1.37696	2.96621	-2.96621	4.46e-05	5e-06		CGAS	1	5.22633	-1.17462	1.17462	6e-06	4e-07
	CLN3	3	6.19958	0.800728	-0.800728	4.48e-05	5e-06		S100A12	1	-1.92046	-9.02083	9.02083	6.3e-06	5e-07
	LOC730268	1	3.81846	1.54071	-1.54071	4.51e-05	5.1e-06		CD58	1	6.9744	-1.05929	1.05929	6.3e-06	5e-07
	CD300LB	1	2.34934	4.72594	-4.72594	4.55e-05	5.1e-06		HMGN4	1	5.244	-0.938454	0.938454	6.3e-06	5e-07
	TIMM13	2	5.42613	0.899447	-0.899447	4.59e-05	5.2e-06		SLC22A4	1	-1.11599	-6.30964	6.30964	6.4e-06	5e-07
	KLRC4	1	2.06756	5.12982	-5.12982	4.61e-05	5.2e-06		PTGS2	1	1.96513	-2.04794	2.04794	6.4e-06	5e-07
	ARRDC2	2	5.92708	0.91893	-0.91893	4.61e-05	5.2e-06		PLEKHG2	1	2.3597	-1.83281	1.83281	6.6e-06	5e-07
	MBOAT1	1	0.722688	2.93063	-2.93063	4.71e-05	5.4e-06		GLUL	8	11.5804	-1.82645	1.82645	6.6e-06	5e-07
	BAIAP2	4	6.62364	1.03695	-1.03695	4.75e-05	5.4e-06		RASAL3	1	3.84684	-1.21345	1.21345	6.6e-06	5e-07
	HDAC5	2	6.11558	0.938119	-0.938119	4.77e-05	5.4e-06		TRIB1	3	6.75936	-1.07479	1.07479	6.6e-06	5e-07
	MIR4435-2HG	1	3.81322	1.53851	-1.53851	4.83e-05	5.5e-06		CEACAM3	1	0.818549	-6.62337	6.62337	6.8e-06	5e-07
	CD276	1	6.22429	0.904437	-0.904437	4.86e-05	5.6e-06		LY75-CD302	1	4.04791	-2.03885	2.03885	6.8e-06	5e-07
	SGF29	1	2.83295	1.16196	-1.16196	4.91e-05	5.6e-06		TLE4	2	3.80998	-1.23818	1.23818	6.8e-06	5e-07
	PLPPR3	1	-0.508536	6.58288	-6.58288	4.94e-05	5.7e-06		GRIN2D	2	2.61224	-2.05402	2.05402	6.9e-06	5e-07
	JRK	2	3.12639	1.93827	-1.93827	5.04e-05	5.8e-06		IFI6	1	6.07937	-1.49513	1.49513	6.9e-06	5e-07
	TMEM86A	3	7.77102	0.921218	-0.921218	5.04e-05	5.8e-06		TLR8	1	6.51872	-1.41338	1.41338	7.2e-06	6e-07
	LINC02762	1	0.412293	4.38557	-4.38557	5.05e-05	5.8e-06		ARRDC3	1	7.68705	-1.37378	1.37378	7.2e-06	6e-07
	FBP1	3	3.72542	2.05325	-2.05325	5.05e-05	5.8e-06		CLEC7A	1	5.27974	-1.29187	1.29187	7.2e-06	6e-07
	LRP11	2	3.25888	1.40463	-1.40463	5.12e-05	5.9e-06		EREG	1	-0.322791	-7.45632	7.45632	7.3e-06	6e-07
	ECHS1	2	5.9895	0.840506	-0.840506	5.21e-05	6e-06		NADK	3	7.94229	-0.992407	0.992407	7.3e-06	6e-07
	GNB4	2	6.74761	0.775227	-0.775227	5.21e-05	6e-06		CLEC4D	1	-2.02023	-8.67606	8.67606	7.4e-06	6e-07
	RRN3P3	1	2.36285	1.37829	-1.37829	5.24e-05	6.1e-06		ABTB2	1	0.0828288	-4.51083	4.51083	7.4e-06	6e-07
	EPDR1	1	4.95469	1.4973	-1.4973	5.29e-05	6.1e-06		ACVR1B	1	3.94791	-1.18686	1.18686	7.4e-06	6e-07
	LYNX1	1	1.2523	2.34261	-2.34261	5.33e-05	6.2e-06		C1RL	1	-1.48412	-8.06718	8.06718	7.5e-06	6e-07
	DNAJC9	1	3.0609	1.0858	-1.0858	5.38e-05	6.3e-06		ELL2	2	6.36124	-1.19046	1.19046	7.7e-06	6e-07
	P2RY1	2	1.99196	1.69813	-1.69813	5.39e-05	6.3e-06		SIAH2	1	5.02998	-1.14865	1.14865	7.7e-06	6e-07
	MSH2	1	2.85185	1.42962	-1.42962	5.52e-05	6.5e-06		ADAMTSL4	2	6.48301	-1.48342	1.48342	7.9e-06	6e-07
	RNF141	1	2.91896	1.11472	-1.11472	5.61e-05	6.6e-06		LOC100996724	3	5.05922	-1.43243	1.43243	7.9e-06	6e-07
	BEX3	1	3.17832	1.41835	-1.41835	5.69e-05	6.7e-06		ITGAV	1	6.72214	-1.21144	1.21144	7.9e-06	6e-07
	PPCDC	1	2.89268	1.26971	-1.26971	5.73e-05	6.7e-06		TANK	2	5.8687	-0.983483	0.983483	7.9e-06	6e-07
	GOLPH3L	1	2.84149	1.17539	-1.17539	5.77e-05	6.8e-06		PROCR	1	2.61388	-2.74248	2.74248	8e-06	6e-07
	ITPKB	2	2.82608	1.91297	-1.91297	5.9e-05	6.9e-06		MYT1L	1	3.13285	-2.98604	2.98604	8.2e-06	7e-07
	APOBEC3C	1	5.14898	0.676165	-0.676165	5.98e-05	7.1e-06		RELA	4	5.80643	-0.96881	0.96881	8.4e-06	7e-07
	PDE8B	1	2.3532	2.31637	-2.31637	6.03e-05	7.1e-06		MGST1	1	6.54229	-1.66053	1.66053	8.9e-06	7e-07
	VAV2	2	2.359	1.37352	-1.37352	6.18e-05	7.3e-06		CENPBD1P1	1	4.6992	-1.11616	1.11616	9.1e-06	7e-07
	LINC00265	2	2.08736	1.34	-1.34	6.29e-05	7.5e-06		CHPF	1	3.29755	-2.10377	2.10377	9.4e-06	8e-07
	RNPEPL1	1	6.92678	0.77936	-0.77936	6.36e-05	7.6e-06		MFSD11	3	4.94458	-0.847022	0.847022	9.7e-06	8e-07
	KNOP1	1	2.91883	1.12756	-1.12756	6.51e-05	7.8e-06		JMJD7	1	4.02329	-1.3954	1.3954	9.8e-06	8e-07
	ENTR1	1	2.33222	1.7516	-1.7516	6.52e-05	7.8e-06		C3	1	5.16246	-1.22878	1.22878	9.8e-06	8e-07
	ADCK1	1	3.6921	0.999748	-0.999748	6.65e-05	8e-06		GIMAP5	1	7.03793	-1.11097	1.11097	9.8e-06	8e-07
	PNMA6A	1	-1.03902	4.19928	-4.19928	6.66e-05	8e-06		SERPINB1	2	7.33639	-0.89985	0.89985	9.8e-06	8e-07
	CEBPA-DT	1	-0.408633	3.63993	-3.63993	6.67e-05	8e-06		NIBAN2	2	5.63597	-1.6227	1.6227	9.9e-06	8e-07
	C12orf76	2	5.69184	0.795374	-0.795374	6.94e-05	8.4e-06		QPCT	1	5.61314	-1.92036	1.92036	1e-05	8e-07
	FAT3	1	2.84635	1.76735	-1.76735	6.95e-05	8.4e-06		LOC101927051	2	2.92632	-1.45786	1.45786	1e-05	8e-07
	BCR	2	3.75288	1.47023	-1.47023	7.02e-05	8.5e-06		TPD52	1	3.97507	-1.87128	1.87128	1.02e-05	8e-07
	UBL4A	1	5.11473	0.804609	-0.804609	7.1e-05	8.6e-06		TMEM87B	1	5.0736	-1.09578	1.09578	1.02e-05	8e-07
	ALDH7A1	1	3.30323	2.11001	-2.11001	7.15e-05	8.7e-06		ZRANB3	1	2.41902	-1.77323	1.77323	1.03e-05	9e-07
	ABCA2	1	1.78216	1.51538	-1.51538	7.19e-05	8.7e-06		MSANTD3	2	4.6017	-1.27817	1.27817	1.03e-05	9e-07
	CD36	1	7.86132	1.18396	-1.18396	7.19e-05	8.7e-06		SLC39A1	1	7.78426	-0.779729	0.779729	1.03e-05	9e-07
	NAGLU	1	7.9019	0.733111	-0.733111	7.19e-05	8.7e-06		CXCL13	1	6.16551	-7.23792	7.23792	1.04e-05	9e-07
	FAM189A2	1	1.89975	1.67411	-1.67411	7.25e-05	8.8e-06		MINK1	3	6.99008	-1.15241	1.15241	1.05e-05	9e-07
	CC2D2A	1	-0.657566	4.31678	-4.31678	7.27e-05	8.8e-06		PARP9	1	2.84252	-1.53025	1.53025	1.06e-05	9e-07
	CAPN3	1	0.155883	6.56649	-6.56649	7.43e-05	9.1e-06		CALN1	1	0.531269	-3.16782	3.16782	1.07e-05	9e-07
	TM4SF19-TCTEX1D2	1	7.48727	2.96648	-2.96648	7.49e-05	9.2e-06		MIR146B	1	1.43255	-3.528	3.528	1.09e-05	9e-07
	LOC101928429	1	2.37568	1.76364	-1.76364	7.52e-05	9.2e-06		MAGED2	3	5.03695	-0.934529	0.934529	1.1e-05	9e-07
	GCNT3	1	-0.508626	3.91075	-3.91075	7.54e-05	9.2e-06		MRPL14	1	4.24072	-1.33189	1.33189	1.14e-05	1e-06
	SLAMF6	1	2.6006	1.35977	-1.35977	7.54e-05	9.3e-06		IL1A	1	2.88854	-6.6635	6.6635	1.15e-05	1e-06
	PEMT	1	4.74093	0.92217	-0.92217	7.54e-05	9.2e-06		AOAH	1	4.64442	-1.63661	1.63661	1.15e-05	1e-06
	SMYD2	1	3.45455	1.11976	-1.11976	7.77e-05	9.6e-06		PIK3AP1	6	8.10481	-1.15813	1.15813	1.18e-05	1e-06
	CORO2A	1	3.44845	1.31821	-1.31821	7.8e-05	9.6e-06		IL6ST	1	4.34904	-0.979255	0.979255	1.18e-05	1e-06
	SBF2-AS1	2	3.223	1.14775	-1.14775	7.82e-05	9.7e-06		ZBTB7B	4	3.6008	-1.44176	1.44176	1.2e-05	1e-06
	ALDH1B1	1	2.24273	1.56321	-1.56321	7.86e-05	9.7e-06		LINC00900	1	4.04364	-1.42763	1.42763	1.2e-05	1e-06
	SCARB1	2	4.91346	1.52347	-1.52347	7.93e-05	9.8e-06		ZBTB46	1	2.53527	-1.65296	1.65296	1.21e-05	1e-06
	SLC9A7	1	1.63921	2.23702	-2.23702	7.94e-05	9.8e-06		SLC1A3	4	7.50936	-1.04812	1.04812	1.21e-05	1e-06
	LRRC4	1	2.01827	3.21068	-3.21068	7.99e-05	9.9e-06		SMAP2	3	6.88449	-0.901981	0.901981	1.21e-05	1e-06
	NUDT4B	5	4.6297	0.874751	-0.874751	8.09e-05	1.01e-05		TFE3	1	6.0644	-1.0146	1.0146	1.22e-05	1.1e-06
	PTCH2	1	-0.462694	4.97697	-4.97697	8.1e-05	1.01e-05		P4HB	4	9.80183	-0.944576	0.944576	1.23e-05	1.1e-06
	FES	1	4.06906	1.1421	-1.1421	8.12e-05	1.01e-05		ARID5A	2	7.1156	-0.937303	0.937303	1.23e-05	1.1e-06
	NUCB2	1	4.34443	1.02859	-1.02859	8.12e-05	1.01e-05		ANKRD12	3	5.90541	-1.33048	1.33048	1.24e-05	1.1e-06
	SERINC2	1	5.38094	2.00275	-2.00275	8.18e-05	1.02e-05		RNF24	1	1.47386	-2.24593	2.24593	1.25e-05	1.1e-06
	ASIC3	1	2.73969	1.17385	-1.17385	8.34e-05	1.04e-05		CCDC103	1	1.89485	-1.96511	1.96511	1.25e-05	1.1e-06
	PPT1	1	6.69368	0.983844	-0.983844	8.42e-05	1.06e-05		C1S	1	2.55171	-5.86394	5.86394	1.26e-05	1.1e-06
	CENPP	2	3.07835	1.13132	-1.13132	8.68e-05	1.09e-05		DESI1	1	5.26606	-1.3006	1.3006	1.26e-05	1.1e-06
	ADCY7	3	5.94692	0.705419	-0.705419	8.7e-05	1.09e-05		ST8SIA4	1	5.64876	-1.06948	1.06948	1.26e-05	1.1e-06
	FFAR4	1	-0.971518	5.53652	-5.53652	8.97e-05	1.13e-05		VASH1	1	3.63493	-1.15129	1.15129	1.27e-05	1.1e-06
	CLIP4	2	6.05519	0.896615	-0.896615	9.01e-05	1.14e-05		GBP1	1	5.23975	-3.16786	3.16786	1.3e-05	1.2e-06
	TAF4B	1	1.30785	2.09337	-2.09337	9.06e-05	1.14e-05		UBALD2	1	5.54056	-1.68623	1.68623	1.3e-05	1.2e-06
	B4GALT2	1	1.91727	1.45317	-1.45317	9.14e-05	1.16e-05		CDKN2D	1	1.75078	-2.23646	2.23646	1.32e-05	1.2e-06
	CMBL	1	1.98609	2.77837	-2.77837	9.28e-05	1.18e-05		GPR65	1	5.15073	-1.29948	1.29948	1.33e-05	1.2e-06
	KLF2	1	3.2093	1.29555	-1.29555	9.41e-05	1.2e-05		HELZ2	1	4.98163	-1.81453	1.81453	1.35e-05	1.2e-06
	ALDH4A1	1	5.4822	0.928085	-0.928085	9.41e-05	1.19e-05		PMP22	5	8.10933	-0.818713	0.818713	1.35e-05	1.2e-06
	TP53I11	1	4.07623	1.30872	-1.30872	9.47e-05	1.21e-05		LDLR	1	2.22688	-1.59581	1.59581	1.38e-05	1.2e-06
	KLRC3	2	1.65758	5.56944	-5.56944	9.55e-05	1.22e-05		ABL2	1	2.8241	-1.55183	1.55183	1.38e-05	1.2e-06
	ABCG2	1	-1.12491	5.66858	-5.66858	9.82e-05	1.26e-05		SELENOK	1	4.63074	-0.92815	0.92815	1.38e-05	1.2e-06
	CDK4	1	6.31232	0.800719	-0.800719	9.82e-05	1.25e-05		MTMR3	1	5.75698	-0.817435	0.817435	1.39e-05	1.2e-06
	SOX13	1	1.02825	2.82558	-2.82558	0.0001001	1.28e-05		ACOD1	1	-1.30759	-12.016	12.016	1.4e-05	1.3e-06
	CDK5RAP3	3	6.67482	0.695347	-0.695347	0.0001001	1.28e-05		CASP5	1	0.225261	-4.38313	4.38313	1.46e-05	1.3e-06
	SMYD5	1	2.70742	1.61173	-1.61173	0.0001009	1.3e-05		GALNT4	1	4.41563	-1.17781	1.17781	1.46e-05	1.3e-06
	SP3	4	5.5528	0.721374	-0.721374	0.0001014	1.3e-05		C4orf3	1	7.0055	-1.0033	1.0033	1.46e-05	1.3e-06
	WDR77	1	5.66184	0.602934	-0.602934	0.0001015	1.31e-05		AP2A1	1	4.9877	-1.06406	1.06406	1.47e-05	1.3e-06
	ANGPTL2	1	-0.335947	6.53777	-6.53777	0.000102	1.31e-05		NBR1	4	6.67322	-0.811242	0.811242	1.5e-05	1.4e-06
	NECAB3	1	2.55913	1.34846	-1.34846	0.0001021	1.32e-05		ARNTL2	1	0.928644	-4.14769	4.14769	1.57e-05	1.4e-06
	ALDH3A2	1	3.68539	1.02995	-1.02995	0.0001026	1.32e-05		EHBP1L1	2	6.97941	-0.946943	0.946943	1.57e-05	1.4e-06
	GOLGA6L7	3	4.99178	1.06064	-1.06064	0.0001036	1.34e-05		LINC01093	1	-1.69358	-6.82689	6.82689	1.59e-05	1.5e-06
	SLC2A1	1	3.39141	1.17898	-1.17898	0.0001039	1.34e-05		SGTB	2	5.19006	-1.29892	1.29892	1.61e-05	1.5e-06
	ALDH5A1	1	0.0700812	3.61582	-3.61582	0.0001067	1.38e-05		LFNG	1	6.98912	-1.05444	1.05444	1.63e-05	1.5e-06
	LPAR5	2	4.28583	1.61316	-1.61316	0.0001081	1.4e-05		PLOD2	1	0.900489	-4.2117	4.2117	1.66e-05	1.5e-06
	RPL23AP7	1	5.25889	0.978834	-0.978834	0.0001106	1.44e-05		VRK2	2	4.23622	-1.33142	1.33142	1.66e-05	1.5e-06
	LINC01637	1	2.02894	1.47231	-1.47231	0.0001107	1.44e-05		CREBL2	1	5.69341	-1.14934	1.14934	1.66e-05	1.5e-06
	RPTOR	2	3.04627	1.81783	-1.81783	0.0001118	1.45e-05		LRP10	3	6.00867	-0.998898	0.998898	1.66e-05	1.5e-06
	COPRS	1	3.82267	1.08712	-1.08712	0.0001119	1.46e-05		PXK	1	5.34669	-0.98032	0.98032	1.67e-05	1.5e-06
	MAP4K3-DT	1	0.937459	2.77237	-2.77237	0.0001134	1.48e-05		RCAN2	1	1.66712	-1.74172	1.74172	1.68e-05	1.6e-06
	DIS3L	2	3.85853	1.06853	-1.06853	0.0001164	1.52e-05		TBC1D2B	1	5.17857	-0.850494	0.850494	1.68e-05	1.6e-06
	PMM2	1	4.11318	0.957631	-0.957631	0.0001169	1.53e-05		SMCO4	1	3.93695	-1.25131	1.25131	1.7e-05	1.6e-06
	BPHL	1	2.55731	1.29576	-1.29576	0.000117	1.53e-05		PPP3CC	1	3.45335	-1.06009	1.06009	1.7e-05	1.6e-06
	TTC28	1	0.272634	3.75683	-3.75683	0.0001175	1.54e-05		SQOR	1	5.0469	-0.969214	0.969214	1.74e-05	1.6e-06
	HIF1A-AS3	1	2.68338	1.77627	-1.77627	0.0001181	1.55e-05		RELB	1	2.96916	-2.45126	2.45126	1.75e-05	1.6e-06
	IQCK	1	2.73263	1.24257	-1.24257	0.0001181	1.55e-05		SIRPA	4	9.20433	-0.930166	0.930166	1.75e-05	1.6e-06
	NDUFAF8	1	4.15313	1.38505	-1.38505	0.0001196	1.57e-05		NUP62	1	2.36352	-2.08066	2.08066	1.79e-05	1.7e-06
	UCHL1	2	2.78702	1.6773	-1.6773	0.0001221	1.61e-05		AZIN1	2	7.60126	-1.22507	1.22507	1.79e-05	1.7e-06
	MEGF6	1	1.8925	2.081	-2.081	0.0001226	1.62e-05		SLC7A7	4	7.78209	-0.783455	0.783455	1.79e-05	1.7e-06
	TGFBRAP1	1	4.82254	0.935148	-0.935148	0.0001226	1.62e-05		FKBP5	1	5.71728	-1.20225	1.20225	1.8e-05	1.7e-06
	GOLGA7B	1	-1.28947	5.59431	-5.59431	0.0001227	1.62e-05		BTG1	1	5.63519	-2.10477	2.10477	1.82e-05	1.7e-06
	NARS2	1	3.37908	1.26449	-1.26449	0.0001241	1.64e-05		UGCG	1	7.88359	-1.31997	1.31997	1.82e-05	1.7e-06
	AFAP1L1	1	0.385239	4.04605	-4.04605	0.0001243	1.65e-05		SLC30A1	1	7.44454	-0.966036	0.966036	1.86e-05	1.8e-06
	BMF	2	7.14067	1.53108	-1.53108	0.0001263	1.68e-05		LPP-AS2	1	2.44858	-1.95486	1.95486	1.88e-05	1.8e-06
	CCNY	1	6.56708	0.610422	-0.610422	0.0001266	1.68e-05		CERS5	1	2.86278	-1.16594	1.16594	1.9e-05	1.8e-06
	AMDHD1	1	0.921352	2.18726	-2.18726	0.0001267	1.68e-05		HDAC4	3	4.324	-0.839566	0.839566	1.92e-05	1.8e-06
	SLC43A1	1	1.67344	1.56731	-1.56731	0.0001296	1.73e-05		SIGLEC9	2	7.14051	-0.827684	0.827684	1.94e-05	1.9e-06
	SMARCC1	1	3.8625	0.790551	-0.790551	0.0001323	1.77e-05		DUSP5	1	2.48889	-1.48715	1.48715	1.99e-05	1.9e-06
	ZNF503	2	3.32912	1.18721	-1.18721	0.0001341	1.79e-05		FYB1	4	7.14067	-0.928424	0.928424	2.02e-05	1.9e-06
	URI1	2	5.33968	0.683416	-0.683416	0.0001346	1.8e-05		STX11	1	3.29709	-1.33401	1.33401	2.05e-05	2e-06
	GSTA4	1	0.346139	2.40807	-2.40807	0.0001364	1.83e-05		RAB8B	1	6.97092	-0.744239	0.744239	2.16e-05	2.1e-06
	RANBP1	1	5.23362	0.690649	-0.690649	0.000138	1.86e-05		CTSC	5	9.68877	-1.50513	1.50513	2.26e-05	2.2e-06
	TM7SF3	1	6.27575	0.616976	-0.616976	0.0001387	1.87e-05		FAM49B	1	6.81697	-0.84312	0.84312	2.26e-05	2.2e-06
	LOC101929935	1	5.9443	0.995533	-0.995533	0.0001402	1.89e-05		PDE4A	1	3.12692	-1.54304	1.54304	2.3e-05	2.3e-06
	TRIP6	1	4.38017	0.862463	-0.862463	0.0001415	1.91e-05		TRPC4AP	1	7.31427	-0.664999	0.664999	2.31e-05	2.3e-06
	CD200R1	1	3.56309	2.67561	-2.67561	0.0001431	1.94e-05		APOL3	2	4.72548	-2.54351	2.54351	2.32e-05	2.3e-06
	B3GNT7	1	4.48625	2.75815	-2.75815	0.0001454	1.97e-05		HOOK2	2	4.53724	-1.62322	1.62322	2.34e-05	2.3e-06
	CTSF	1	4.87195	1.86303	-1.86303	0.0001486	2.02e-05		RDH11	1	4.25826	-1.0266	1.0266	2.34e-05	2.3e-06
	ZDHHC1	2	1.46735	2.11884	-2.11884	0.0001493	2.03e-05		HBEGF	1	3.51249	-1.80047	1.80047	2.37e-05	2.3e-06
	TRIM32	1	0.775075	1.61146	-1.61146	0.0001503	2.05e-05		CCL7	1	5.94875	-4.88215	4.88215	2.41e-05	2.4e-06
	ZFYVE28	1	2.79154	1.49224	-1.49224	0.0001503	2.05e-05		TMEM176A	3	8.21452	-2.57864	2.57864	2.41e-05	2.4e-06
	GPR146	1	2.51172	1.53112	-1.53112	0.0001518	2.07e-05		RND3	1	4.42359	-3.33547	3.33547	2.43e-05	2.4e-06
	GPR34	1	2.59685	2.31804	-2.31804	0.0001569	2.15e-05		SH3BP1	2	6.41983	-1.07017	1.07017	2.43e-05	2.4e-06
	EFCAB10	1	7.90047	2.15948	-2.15948	0.0001573	2.16e-05		GLRA1	3	3.03676	-2.33665	2.33665	2.45e-05	2.4e-06
	SLC48A1	2	6.09086	1.05016	-1.05016	0.0001573	2.16e-05		GBGT1	1	3.34436	-1.5844	1.5844	2.45e-05	2.4e-06
	ECHDC1	2	3.09601	0.861296	-0.861296	0.0001579	2.17e-05		RBPJ	2	4.24252	-0.937011	0.937011	2.45e-05	2.4e-06
	LINC01203	1	1.2108	1.99952	-1.99952	0.0001581	2.17e-05		H2AJ	1	6.67431	-1.12974	1.12974	2.46e-05	2.5e-06
	QSER1	1	3.42708	1.03356	-1.03356	0.0001585	2.18e-05		ADPGK	1	7.87746	-0.978117	0.978117	2.47e-05	2.5e-06
	MTSS2	1	0.0420697	4.34408	-4.34408	0.0001586	2.19e-05		FAM102B	1	4.66359	-0.914432	0.914432	2.47e-05	2.5e-06
	ORAI3	1	6.70265	0.693874	-0.693874	0.0001586	2.19e-05		TMEM106A	3	6.5539	-1.2023	1.2023	2.49e-05	2.5e-06
	PPP1R21	1	3.82941	1.36349	-1.36349	0.0001593	2.2e-05		ARSB	3	7.92667	-0.738058	0.738058	2.51e-05	2.5e-06
	GADD45B	1	7.50598	0.885068	-0.885068	0.0001597	2.2e-05		SYNGR2	4	8.08404	-0.936727	0.936727	2.52e-05	2.5e-06
	ILVBL	3	4.43929	0.694465	-0.694465	0.0001612	2.23e-05		IL13RA1	1	7.43326	-0.738774	0.738774	2.55e-05	2.6e-06
	EGR1	1	2.69193	1.96972	-1.96972	0.0001614	2.23e-05		MARCHF9	2	2.65639	-1.50978	1.50978	2.66e-05	2.7e-06
	LRFN4	2	4.11163	1.14474	-1.14474	0.0001643	2.28e-05		NF1	1	3.81833	-1.35097	1.35097	2.7e-05	2.7e-06
	ARMC7	1	4.46039	0.95127	-0.95127	0.0001674	2.33e-05		GBP1P1	1	3.09143	-3.52539	3.52539	2.72e-05	2.8e-06
	SH3TC1	1	5.21451	0.913884	-0.913884	0.0001682	2.34e-05		C1orf21	1	2.56252	-1.70529	1.70529	2.72e-05	2.8e-06
	FUOM	2	2.89449	1.32074	-1.32074	0.0001686	2.35e-05		PMEPA1	2	2.71882	-1.75805	1.75805	2.76e-05	2.8e-06
	CTSV	1	-0.30429	4.66121	-4.66121	0.0001703	2.37e-05		DOCK4	1	5.09111	-0.886121	0.886121	2.76e-05	2.8e-06
	PMFBP1	1	3.26862	1.92493	-1.92493	0.0001757	2.46e-05		HPS5	2	6.30483	-0.945138	0.945138	2.78e-05	2.8e-06
	DENND4C	1	3.27241	1.12316	-1.12316	0.0001757	2.46e-05		RASSF5	2	3.60892	-1.35745	1.35745	2.8e-05	2.9e-06
	DMXL1	2	5.78701	0.810389	-0.810389	0.0001757	2.46e-05		PTP4A2	3	5.64599	-0.995908	0.995908	2.84e-05	2.9e-06
	BTBD2	1	4.30624	0.683426	-0.683426	0.0001777	2.49e-05		SPRED2	1	2.17456	-1.47667	1.47667	2.85e-05	2.9e-06
	MAP7	1	3.44378	1.03332	-1.03332	0.0001778	2.5e-05		ANKRD22	1	-0.990437	-9.06595	9.06595	2.91e-05	3e-06
	PRLR	1	0.955852	5.00672	-5.00672	0.0001785	2.51e-05		SBF2	7	7.89279	-0.914609	0.914609	2.91e-05	3e-06
	FBXW9	1	1.05481	1.52659	-1.52659	0.0001814	2.55e-05		CHCHD7	1	2.8471	-1.70956	1.70956	2.98e-05	3.1e-06
	PGRMC2	1	6.37682	0.749662	-0.749662	0.0001829	2.58e-05		INSIG2	1	3.70492	-1.25332	1.25332	3e-05	3.1e-06
	AHCYL1	1	5.86478	0.719582	-0.719582	0.0001829	2.58e-05		PNPLA6	6	7.46816	-1.00856	1.00856	3.02e-05	3.1e-06
	PYCARD	2	7.0854	1.13653	-1.13653	0.000184	2.6e-05		FJX1	2	3.58579	-2.05453	2.05453	3.11e-05	3.2e-06
	BIRC7	1	2.68555	3.43996	-3.43996	0.0001847	2.61e-05		LAMA2	1	5.89016	-1.55129	1.55129	3.12e-05	3.2e-06
	IGFBP4	2	4.99846	1.34596	-1.34596	0.0001877	2.66e-05		SLCO3A1	1	5.06187	-1.09364	1.09364	3.13e-05	3.3e-06
	F13A1	2	6.41484	4.14106	-4.14106	0.0001878	2.66e-05		CASP4	1	5.2766	-1.22715	1.22715	3.15e-05	3.3e-06
	FAR2	1	0.208806	2.40282	-2.40282	0.0001885	2.67e-05		SERPING1	2	5.92263	-2.58943	2.58943	3.22e-05	3.4e-06
	ACAT1	1	4.32697	0.843208	-0.843208	0.0001904	2.7e-05		SAMD8	2	3.97933	-1.12043	1.12043	3.28e-05	3.4e-06
	ZNF433-AS1	1	1.66737	1.82986	-1.82986	0.0001922	2.73e-05		MARK2	2	6.05072	-0.788607	0.788607	3.29e-05	3.5e-06
	DDIT3	1	3.78619	0.993588	-0.993588	0.0001937	2.76e-05		CYTIP	1	2.91132	-1.27958	1.27958	3.31e-05	3.5e-06
	ANXA11	3	8.86824	0.66521	-0.66521	0.0001943	2.77e-05		TSPAN3	2	7.88573	-0.856749	0.856749	3.32e-05	3.5e-06
	TMEM243	2	3.59191	0.966036	-0.966036	0.0001945	2.77e-05		GNG10	1	8.50357	-0.800408	0.800408	3.33e-05	3.5e-06
	SFMBT2	1	3.26418	1.20535	-1.20535	0.0001958	2.8e-05		TMEM50A	2	8.0597	-0.724324	0.724324	3.4e-05	3.6e-06
	GSR	1	5.86732	0.661946	-0.661946	0.0001975	2.82e-05		DPYSL3	1	2.18344	-1.55424	1.55424	3.43e-05	3.6e-06
	CAMK1D	1	3.34226	1.44164	-1.44164	0.0001976	2.83e-05		N4BP1	2	6.12516	-1.13019	1.13019	3.43e-05	3.6e-06
	IDH3A	1	5.02118	0.76271	-0.76271	0.0001984	2.84e-05		PNRC1	1	6.39251	-2.55893	2.55893	3.49e-05	3.7e-06
	MAPKAPK5-AS1	1	2.89865	1.1619	-1.1619	0.0001986	2.85e-05		TNPO2	3	5.00611	-0.801234	0.801234	3.67e-05	3.9e-06
	C16orf46	1	1.20591	1.7546	-1.7546	0.0002042	2.93e-05		TOR1B	1	5.88547	-1.07299	1.07299	3.68e-05	3.9e-06
	COX10	1	3.82928	0.906479	-0.906479	0.0002079	3e-05		PIWIL4	2	4.25974	-0.962997	0.962997	3.68e-05	3.9e-06
	MGLL	8	8.02114	0.717541	-0.717541	0.0002094	3.02e-05		MED25	1	5.9053	-0.821808	0.821808	3.68e-05	3.9e-06
	PBX3	2	4.35641	0.814812	-0.814812	0.0002121	3.07e-05		ATP2A3	1	4.2165	-1.5369	1.5369	3.7e-05	4e-06
	POLR3D	2	2.1224	1.09279	-1.09279	0.0002139	3.1e-05		SIX5	1	1.55872	-1.97066	1.97066	3.71e-05	4e-06
	DIRAS1	1	0.446151	4.54239	-4.54239	0.000215	3.12e-05		KLHL28	1	3.31193	-1.0621	1.0621	3.74e-05	4e-06
	AP1AR	2	5.5092	0.812995	-0.812995	0.0002163	3.14e-05		RFFL	3	5.115	-0.760447	0.760447	3.74e-05	4e-06
	PIK3R1	1	6.03156	0.876317	-0.876317	0.0002166	3.15e-05		CBLN3	1	2.27007	-3.55206	3.55206	3.76e-05	4.1e-06
	GTF3A	1	4.17267	0.837646	-0.837646	0.0002179	3.17e-05		TCEAL9	1	3.94748	-0.996336	0.996336	3.78e-05	4.1e-06
	GRWD1	1	3.51043	0.80219	-0.80219	0.0002182	3.18e-05		MANEAL	1	0.994171	-2.07219	2.07219	3.83e-05	4.2e-06
	GGTA1P	1	2.83857	2.02301	-2.02301	0.0002183	3.18e-05		DLEU1-AS1	2	3.78442	-0.855714	0.855714	3.91e-05	4.3e-06
	MEF2C-AS2	1	-0.505734	3.71621	-3.71621	0.0002243	3.28e-05		B4GALT5	2	7.29209	-1.00936	1.00936	3.92e-05	4.3e-06
	ZNF263	2	4.18316	0.667719	-0.667719	0.0002273	3.33e-05		MIR210	2	1.69432	-1.8658	1.8658	3.94e-05	4.3e-06
	GSG1	1	0.499626	3.16667	-3.16667	0.0002294	3.37e-05		NCF1C	1	10.5673	-1.48301	1.48301	3.94e-05	4.3e-06
	KIF17	1	-0.907278	4.92726	-4.92726	0.0002315	3.41e-05		NCF1	2	10.569	-1.48294	1.48294	3.95e-05	4.3e-06
	TNFSF8	1	2.729	1.46749	-1.46749	0.0002411	3.55e-05		NCF1B	1	10.5678	-1.48281	1.48281	3.95e-05	4.3e-06
	IARS1	1	4.74611	0.936017	-0.936017	0.0002461	3.64e-05		LOC388242	1	2.3316	-3.35991	3.35991	3.96e-05	4.3e-06
	DGCR6L	1	1.59626	1.44917	-1.44917	0.0002487	3.68e-05		CHMP5	1	4.06717	-1.21049	1.21049	4e-05	4.4e-06
	TSPAN15	1	5.01439	1.31246	-1.31246	0.0002494	3.69e-05		RALGDS	3	5.9347	-0.757561	0.757561	4e-05	4.4e-06
	ANXA4	2	7.33807	0.811823	-0.811823	0.000251	3.72e-05		AUTS2	1	3.74419	-1.17813	1.17813	4.02e-05	4.4e-06
	DHRS9	1	0.102927	6.2163	-6.2163	0.0002533	3.76e-05		PNMA1	1	6.33975	-0.972633	0.972633	4.02e-05	4.4e-06
	TYSND1	1	2.97994	1.37325	-1.37325	0.0002542	3.77e-05		PRELID1	1	7.92334	-0.856506	0.856506	4.05e-05	4.5e-06
	A2M	11	8.05971	1.34891	-1.34891	0.0002555	3.8e-05		LINC01117	1	1.28821	-2.77989	2.77989	4.17e-05	4.6e-06
	BAG2	2	1.79148	1.20571	-1.20571	0.0002555	3.8e-05		EPSTI1	1	4.03791	-2.39494	2.39494	4.27e-05	4.7e-06
	ACBD3	1	6.38827	0.686353	-0.686353	0.0002555	3.8e-05		TWF1	1	4.15588	-0.824488	0.824488	4.3e-05	4.8e-06
	DTWD1	1	2.91063	1.01779	-1.01779	0.0002561	3.82e-05		FCGR2A	5	11.204	-1.12637	1.12637	4.31e-05	4.8e-06
	C5AR2	2	3.12459	1.11029	-1.11029	0.0002564	3.82e-05		ZNRF2	1	4.91244	-1.10143	1.10143	4.32e-05	4.8e-06
	SEPSECS-AS1	1	3.04537	1.61343	-1.61343	0.0002584	3.86e-05		DNAJA1	2	7.37452	-0.921472	0.921472	4.34e-05	4.8e-06
	AAAS	1	5.24745	0.739329	-0.739329	0.0002589	3.87e-05		MVP	4	8.71892	-0.904441	0.904441	4.35e-05	4.9e-06
	PCBP4	2	3.76817	1.17584	-1.17584	0.0002602	3.89e-05		NFAM1	3	8.16531	-1.0617	1.0617	4.39e-05	4.9e-06
	ZFP36	3	5.13601	0.615271	-0.615271	0.0002605	3.9e-05		CR1	1	8.18229	-1.08269	1.08269	4.4e-05	4.9e-06
	ALS2CL	1	0.632611	3.35044	-3.35044	0.0002617	3.92e-05		DDIT4	1	2.4579	-1.80574	1.80574	4.47e-05	5e-06
	SH3BP5	1	3.82855	1.57282	-1.57282	0.0002634	3.95e-05		MUC1	1	-0.845669	-8.0036	8.0036	4.48e-05	5e-06
	GPAT3	2	1.56562	2.99733	-2.99733	0.0002681	4.04e-05		PRDM1	2	3.80765	-0.876401	0.876401	4.48e-05	5e-06
	ZBBX	1	1.91954	6.49611	-6.49611	0.0002687	4.05e-05		PNMA2	1	1.37654	-3.2396	3.2396	4.49e-05	5.1e-06
	EIF2D	1	4.09506	0.889148	-0.889148	0.0002701	4.07e-05		APH1B	1	6.77445	-0.952189	0.952189	4.51e-05	5.1e-06
	LINC00865	1	-1.1113	5.50856	-5.50856	0.0002719	4.11e-05		CA12	1	-0.88832	-9.24824	9.24824	4.59e-05	5.2e-06
	CERS4	1	4.1619	1.31229	-1.31229	0.0002741	4.15e-05		MIR142	1	4.63712	-1.06012	1.06012	4.61e-05	5.2e-06
	TPCN1	2	6.93362	0.752121	-0.752121	0.0002792	4.23e-05		METTL1	2	4.19122	-0.963953	0.963953	4.61e-05	5.2e-06
	CNRIP1	1	4.39508	0.806338	-0.806338	0.0002815	4.27e-05		NUMB	1	4.36833	-0.875964	0.875964	4.66e-05	5.3e-06
	DUS2	2	3.83163	0.998421	-0.998421	0.0002876	4.38e-05		BMP6	2	2.38122	-1.71686	1.71686	4.69e-05	5.3e-06
	SLC46A3	1	5.0706	0.972332	-0.972332	0.0002876	4.38e-05		NFE2L2	2	4.78993	-0.918915	0.918915	4.69e-05	5.3e-06
	GRN	11	7.71314	0.993048	-0.993048	0.0002879	4.39e-05		HERC6	1	3.2771	-1.39359	1.39359	4.84e-05	5.5e-06
	FEM1B	1	6.41233	0.554688	-0.554688	0.0002887	4.4e-05		TLNRD1	3	6.99562	-1.04851	1.04851	4.86e-05	5.6e-06
	SIDT1	1	0.454208	5.83403	-5.83403	0.0002929	4.47e-05		PTPRE	4	5.06806	-0.874088	0.874088	4.96e-05	5.7e-06
	PPP2R5A	1	3.98786	0.747651	-0.747651	0.0002934	4.49e-05		BMP2K	3	6.37878	-0.859753	0.859753	5.16e-05	5.9e-06
	TRAPPC6A	1	3.70117	1.00914	-1.00914	0.0003	4.6e-05		SKIL	1	3.44115	-1.10948	1.10948	5.21e-05	6e-06
	NBPF3	1	2.76454	1.57446	-1.57446	0.0003001	4.61e-05		TMEM63B	2	5.24234	-0.867497	0.867497	5.21e-05	6e-06
	COG2	1	2.50489	1.05568	-1.05568	0.0003001	4.61e-05		ARL6IP5	1	7.53722	-0.771167	0.771167	5.3e-05	6.1e-06
	CRTAM	1	2.5904	1.30312	-1.30312	0.0003019	4.64e-05		LOC100131635	1	1.76917	-1.67212	1.67212	5.32e-05	6.2e-06
	FRAT2	2	3.47135	1.03913	-1.03913	0.0003038	4.67e-05		CD300LF	1	6.38923	-0.828554	0.828554	5.34e-05	6.2e-06
	DCAF13	1	2.4041	1.32628	-1.32628	0.000309	4.76e-05		LAT2	1	6.3471	-0.952655	0.952655	5.42e-05	6.3e-06
	PODNL1	1	0.93613	1.88047	-1.88047	0.0003119	4.81e-05		ENPP4	1	5.51147	-0.906178	0.906178	5.46e-05	6.4e-06
	ABCC4	1	1.53351	2.01746	-2.01746	0.0003162	4.88e-05		PNPLA2	1	6.95273	-1.01646	1.01646	5.51e-05	6.4e-06
	SSX2IP	1	1.86261	1.30795	-1.30795	0.0003163	4.89e-05		FKBP4	3	4.24564	-0.916729	0.916729	5.52e-05	6.4e-06
	TPD52L2	3	8.92777	0.632922	-0.632922	0.0003199	4.96e-05		HAMP	1	7.55564	-2.19651	2.19651	5.63e-05	6.6e-06
	SUCNR1	1	5.71772	0.940923	-0.940923	0.0003205	4.97e-05		MIR4479	1	4.18594	-1.12565	1.12565	5.68e-05	6.7e-06
	CD68	3	14.0036	0.610419	-0.610419	0.0003205	4.97e-05		BCL2L11	2	3.31707	-2.30543	2.30543	5.69e-05	6.7e-06
	ZNF880	1	3.20029	1.02436	-1.02436	0.000322	5e-05		C1R	1	0.825185	-4.79558	4.79558	5.83e-05	6.9e-06
	RPH3A	1	0.967076	2.98989	-2.98989	0.0003238	5.03e-05		IDS	1	7.86358	-0.901969	0.901969	5.98e-05	7e-06
	TOP2A	1	-0.0288499	3.00175	-3.00175	0.000325	5.05e-05		LRRC61	1	0.574692	-4.0428	4.0428	6.03e-05	7.1e-06
	CYP2U1	1	2.01353	2.08335	-2.08335	0.0003286	5.12e-05		TIFAB	1	4.48288	-2.47616	2.47616	6.08e-05	7.2e-06
	SPIRE1	1	2.94689	1.00019	-1.00019	0.0003318	5.18e-05		GRIK4	1	0.333382	-4.08604	4.08604	6.1e-05	7.2e-06
	ME1	1	5.19966	0.661108	-0.661108	0.0003318	5.18e-05		MMP10	1	-1.95653	-8.98097	8.98097	6.12e-05	7.2e-06
	ADAMTS19-AS1	1	4.53676	1.63027	-1.63027	0.0003341	5.22e-05		SRC	2	3.57184	-1.28041	1.28041	6.12e-05	7.2e-06
	CENPA	3	6.25359	0.609063	-0.609063	0.0003343	5.23e-05		MBNL1	3	8.00135	-0.731744	0.731744	6.19e-05	7.3e-06
	TFB2M	1	3.37696	0.802527	-0.802527	0.000337	5.28e-05		ABI1	1	6.77186	-0.658298	0.658298	6.44e-05	7.7e-06
	ALG3	2	7.06525	0.692099	-0.692099	0.0003374	5.29e-05		P4HA1	1	6.95947	-0.904167	0.904167	6.45e-05	7.7e-06
	OSGEP	1	4.62779	0.761718	-0.761718	0.0003391	5.32e-05		BCL11A	2	2.41864	-1.53364	1.53364	6.49e-05	7.7e-06
	IVD	1	5.2506	0.887999	-0.887999	0.0003446	5.42e-05		IDO1	1	2.58356	-8.19077	8.19077	6.54e-05	7.8e-06
	ARHGAP45	2	5.94647	0.768661	-0.768661	0.0003519	5.54e-05		IFITM3	1	8.38704	-2.23778	2.23778	6.54e-05	7.8e-06
	CD52	1	5.55563	1.86349	-1.86349	0.0003541	5.58e-05		ALDH9A1	1	4.58715	-0.944927	0.944927	6.61e-05	7.9e-06
	HDDC3	1	2.97383	1.13723	-1.13723	0.0003564	5.62e-05		GMIP	3	3.88238	-0.886786	0.886786	6.61e-05	7.9e-06
	ITFG2	1	4.86176	0.799211	-0.799211	0.0003587	5.67e-05		MAD2L2	2	5.32962	-0.951339	0.951339	6.84e-05	8.2e-06
	ARMC2	1	2.0534	1.06592	-1.06592	0.0003602	5.69e-05		RBM47	6	7.05116	-0.694272	0.694272	6.91e-05	8.3e-06
	DDIT4L	1	-0.501465	6.57162	-6.57162	0.0003603	5.7e-05		KLF9	2	3.21759	-1.06239	1.06239	6.94e-05	8.4e-06
	CDCP1	1	2.7464	1.35354	-1.35354	0.0003661	5.8e-05		WAS	2	4.44277	-0.78578	0.78578	7.04e-05	8.5e-06
	MPND	1	4.75696	0.79488	-0.79488	0.0003696	5.86e-05		BBX	1	5.04156	-0.757952	0.757952	7.13e-05	8.6e-06
	CD4	7	7.84485	0.649222	-0.649222	0.0003716	5.91e-05		MT1L	1	4.04272	-7.80011	7.80011	7.19e-05	8.7e-06
	FECH	1	4.57583	0.81674	-0.81674	0.0003718	5.91e-05		GADD45G	1	5.07322	-1.40458	1.40458	7.27e-05	8.8e-06
	TARBP1	2	2.28225	1.33295	-1.33295	0.0003749	5.96e-05		C9orf72	1	2.11014	-1.25952	1.25952	7.27e-05	8.8e-06
	SNED1	1	-1.33413	5.13521	-5.13521	0.0003793	6.04e-05		KCTD17	1	2.68734	-1.07809	1.07809	7.27e-05	8.8e-06
	ARHGAP10	1	4.82892	1.0078	-1.0078	0.0003796	6.05e-05		CTDSP2	4	7.40747	-0.840607	0.840607	7.27e-05	8.9e-06
	TMEM161B-AS1	1	1.89832	1.18101	-1.18101	0.0003812	6.08e-05		LINC00623	2	1.79814	-1.66881	1.66881	7.4e-05	9e-06
	PLBD1	1	6.98705	0.682401	-0.682401	0.000383	6.11e-05		BST1	1	7.32656	-1.23327	1.23327	7.45e-05	9.1e-06
	CELSR1	1	5.09945	0.863107	-0.863107	0.0003862	6.17e-05		KMO	2	2.37179	-1.79733	1.79733	7.47e-05	9.1e-06
	LINC02245	1	3.00852	1.50034	-1.50034	0.0003904	6.24e-05		NCK1	2	7.05777	-0.818965	0.818965	7.48e-05	9.2e-06
	CSF1	1	2.67212	1.80066	-1.80066	0.0003914	6.26e-05		CDH11	1	2.17134	-2.12748	2.12748	7.6e-05	9.3e-06
	LDHD	1	1.65271	1.45577	-1.45577	0.0003979	6.38e-05		GLRX	3	8.25556	-0.942617	0.942617	7.63e-05	9.4e-06
	LMO7	1	4.12116	0.921191	-0.921191	0.0003979	6.39e-05		SLFN5	2	3.51956	-0.981672	0.981672	7.67e-05	9.5e-06
	CEBPZOS	1	5.72225	0.788142	-0.788142	0.000398	6.4e-05		CD53	3	9.89501	-0.741548	0.741548	7.67e-05	9.4e-06
	EXTL2	1	-0.292052	3.57973	-3.57973	0.0003981	6.4e-05		DSC2	2	5.69349	-1.12877	1.12877	7.68e-05	9.5e-06
	PDLIM2	2	4.68199	1.06383	-1.06383	0.0004001	6.44e-05		PDLIM7	1	5.73466	-1.0884	1.0884	7.77e-05	9.6e-06
	MRPS34	1	4.28161	0.816098	-0.816098	0.0004033	6.5e-05		NDUFC1	2	4.95396	-0.855986	0.855986	7.87e-05	9.8e-06
	FAF1	1	4.31517	0.680507	-0.680507	0.0004033	6.5e-05		PAM	2	5.24989	-0.947302	0.947302	8e-05	9.9e-06
	CAMK2D	2	3.30012	0.845359	-0.845359	0.0004037	6.51e-05		MYD88	2	7.55418	-0.954603	0.954603	8.01e-05	1e-05
	LOC100506585	1	4.54198	1.05355	-1.05355	0.0004057	6.55e-05		CPB2-AS1	5	3.99263	-1.83074	1.83074	8.06e-05	1e-05
	HACD1	1	0.703244	1.70351	-1.70351	0.0004066	6.57e-05		EIF4G3	1	4.49106	-0.810692	0.810692	8.09e-05	1.01e-05
	BACE1	1	3.12488	1.13036	-1.13036	0.0004071	6.58e-05		TMBIM1	3	7.08794	-0.959563	0.959563	8.19e-05	1.02e-05
	DGUOK-AS1	1	-0.284792	3.79057	-3.79057	0.0004133	6.7e-05		BICRA	1	-0.196522	-8.80369	8.80369	8.41e-05	1.05e-05
	DPH2	1	4.40265	0.753908	-0.753908	0.0004133	6.7e-05		ECE1	1	2.94479	-1.13752	1.13752	8.47e-05	1.06e-05
	COL8A2	1	1.96131	1.96646	-1.96646	0.0004238	6.88e-05		RAB5A	1	5.51478	-0.733907	0.733907	8.53e-05	1.07e-05
	GOLIM4	1	5.47202	0.824296	-0.824296	0.000424	6.89e-05		ITGB2-AS1	2	2.64131	-1.71256	1.71256	8.64e-05	1.09e-05
	EIF4EBP1	1	3.53849	1.0899	-1.0899	0.0004243	6.9e-05		TEX29	1	5.33962	-0.730382	0.730382	8.81e-05	1.11e-05
	PLK1	1	1.5059	2.50101	-2.50101	0.0004287	6.98e-05		CPED1	1	3.03546	-1.44346	1.44346	8.96e-05	1.13e-05
	ACADM	1	2.79209	0.875443	-0.875443	0.0004358	7.11e-05		HYAL2	1	3.58801	-1.13864	1.13864	9.14e-05	1.16e-05
	SYTL3	1	1.48953	1.71478	-1.71478	0.0004363	7.12e-05		GAK	1	7.06162	-0.621941	0.621941	9.14e-05	1.16e-05
	CIAO2A	1	6.98241	0.70979	-0.70979	0.0004443	7.25e-05		CERCAM	1	3.68111	-1.77595	1.77595	9.26e-05	1.17e-05
	ASTN2	1	-1.20693	5.30572	-5.30572	0.0004444	7.26e-05		GXYLT2	1	2.00259	-1.5174	1.5174	9.31e-05	1.18e-05
	TACR2	1	0.681266	2.33423	-2.33423	0.0004449	7.27e-05		AK8	1	2.12341	-1.72316	1.72316	9.34e-05	1.19e-05
	TGFBR1	1	5.22604	1.0023	-1.0023	0.0004453	7.28e-05		DGKA	1	2.72213	-1.11526	1.11526	9.41e-05	1.2e-05
	SIGLEC17P	1	1.08346	1.65994	-1.65994	0.0004469	7.31e-05		ANXA7	1	7.37791	-0.659594	0.659594	9.59e-05	1.22e-05
	PDCD4	1	5.24936	0.940816	-0.940816	0.0004477	7.33e-05		RAB27A	1	2.40653	-1.0898	1.0898	9.77e-05	1.25e-05
	MEST	1	0.0503081	3.44799	-3.44799	0.0004483	7.35e-05		SLC35E3	1	5.13526	-0.893403	0.893403	9.82e-05	1.25e-05
	ZMAT3	1	4.22773	0.668948	-0.668948	0.0004547	7.48e-05		HLX	2	4.10484	-1.17602	1.17602	9.83e-05	1.26e-05
	FAM13A	1	0.459762	2.25056	-2.25056	0.0004582	7.54e-05		CSGALNACT2	1	6.98439	-0.690851	0.690851	9.85e-05	1.26e-05
	RNF130	3	10.314	0.723105	-0.723105	0.0004631	7.63e-05		CLN5	1	4.54722	-0.710101	0.710101	9.97e-05	1.28e-05
	MS4A6A	3	8.62494	0.945701	-0.945701	0.0004661	7.7e-05		CD72	1	1.93968	-2.98777	2.98777	0.0001016	1.31e-05
	PRNP	2	8.37757	0.8035	-0.8035	0.0004715	7.79e-05		ZNRF1	1	3.78306	-1.12525	1.12525	0.0001036	1.34e-05
	PRKX	1	3.88288	1.68455	-1.68455	0.0004721	7.81e-05		MMP12	1	3.95535	-3.35074	3.35074	0.0001046	1.35e-05
	ACER3	1	4.79072	0.790368	-0.790368	0.0004721	7.81e-05		LMO4	2	5.56714	-1.17661	1.17661	0.0001103	1.43e-05
	ATN1	1	1.78082	1.44268	-1.44268	0.0004782	7.92e-05		ARHGAP18	2	7.02638	-0.789657	0.789657	0.0001107	1.44e-05
	LNX2	1	2.95681	1.10858	-1.10858	0.0004786	7.93e-05		FAS	1	2.03346	-2.14805	2.14805	0.0001134	1.48e-05
	MAP4K3	1	3.61832	0.799686	-0.799686	0.0004799	7.98e-05		BST2	1	5.41162	-1.10624	1.10624	0.0001135	1.48e-05
	YDJC	1	4.62754	0.710487	-0.710487	0.0004799	7.98e-05		ARHGAP31	2	3.95653	-0.732463	0.732463	0.0001135	1.48e-05
	IMPA2	1	2.92394	1.23425	-1.23425	0.0004833	8.04e-05		THBS1	1	3.19447	-5.17363	5.17363	0.0001166	1.52e-05
	PPAT	1	2.03768	1.19555	-1.19555	0.0004833	8.04e-05		LOC100507551	1	1.39723	-1.75131	1.75131	0.0001169	1.53e-05
	LINC02289	1	-0.744887	3.51772	-3.51772	0.0004848	8.08e-05		LIN7A	1	0.69834	-1.90931	1.90931	0.000118	1.55e-05
	RTN4	4	7.38724	0.547919	-0.547919	0.000494	8.23e-05		RCN1	2	5.39378	-0.892256	0.892256	0.0001181	1.55e-05
	LARP6	1	1.19073	1.82823	-1.82823	0.0004955	8.26e-05		CFAP47	1	1.60367	-2.04328	2.04328	0.000121	1.59e-05
	SIRPD	1	2.2045	1.54227	-1.54227	0.0004976	8.31e-05		MEFV	1	2.46706	-2.18066	2.18066	0.0001226	1.62e-05
	EVL	2	3.19743	1.39858	-1.39858	0.0004988	8.33e-05		FTX	3	4.99753	-1.07632	1.07632	0.0001227	1.62e-05
	MFSD2A	1	4.77267	0.809425	-0.809425	0.0005026	8.41e-05		FAM49A	1	3.32863	-0.922158	0.922158	0.0001252	1.66e-05
	APEH	2	6.26067	0.630515	-0.630515	0.0005029	8.42e-05		LOC108783654	1	4.51914	-0.765964	0.765964	0.0001252	1.66e-05
	TRERF1	2	2.51297	1.0329	-1.0329	0.000503	8.42e-05		ATL1	1	0.737511	-1.74119	1.74119	0.0001274	1.69e-05
	HEXIM2	1	1.44582	1.60618	-1.60618	0.0005103	8.56e-05		CCL19	1	3.00523	-7.23761	7.23761	0.0001296	1.73e-05
	GOT2	1	6.67572	0.609667	-0.609667	0.0005107	8.58e-05		DHCR7	1	6.17986	-0.983571	0.983571	0.0001322	1.76e-05
	C12orf66	1	2.59937	1.06653	-1.06653	0.0005125	8.62e-05		SPAG4	1	0.166457	-4.82521	4.82521	0.0001323	1.76e-05
	GLB1	1	8.76372	0.603918	-0.603918	0.0005125	8.62e-05		CR1L	2	7.42439	-0.934912	0.934912	0.0001331	1.78e-05
	PRXL2A	1	6.71522	0.701948	-0.701948	0.0005165	8.7e-05		PPIF	1	5.98486	-1.22866	1.22866	0.0001341	1.79e-05
	WLS	3	5.31156	0.773562	-0.773562	0.0005171	8.71e-05		PPA1	1	3.54826	-2.95392	2.95392	0.0001344	1.8e-05
	AR	1	1.21689	1.85213	-1.85213	0.0005235	8.83e-05		TNFSF13	5	8.79164	-0.90568	0.90568	0.0001346	1.81e-05
	TEF	1	3.84327	0.960993	-0.960993	0.0005299	8.94e-05		NPLOC4	1	3.75945	-0.73407	0.73407	0.0001346	1.8e-05
	WDR27	1	1.7788	1.66125	-1.66125	0.0005321	8.99e-05		CITED2	1	7.98664	-0.815411	0.815411	0.0001364	1.83e-05
	SCFD2	1	3.22227	1.06554	-1.06554	0.0005334	9.02e-05		LINC00884	1	2.54613	-1.38084	1.38084	0.0001373	1.84e-05
	AKIP1	1	5.80013	0.682072	-0.682072	0.0005334	9.01e-05		GALNT2	1	4.78651	-1.05484	1.05484	0.000138	1.86e-05
	LARS1	1	5.10146	0.72951	-0.72951	0.0005366	9.08e-05		SCRN1	1	2.78274	-1.15642	1.15642	0.0001384	1.86e-05
	FABP3	1	4.75401	2.21338	-2.21338	0.0005457	9.25e-05		TAOK3	2	3.95898	-0.887372	0.887372	0.0001413	1.91e-05
	2001-03-01	1	-1.04364	5.11905	-5.11905	0.0005525	9.39e-05		PFKP	1	3.20162	-1.32711	1.32711	0.0001415	1.91e-05
	AATBC	1	-0.0651673	2.87534	-2.87534	0.0005525	9.4e-05		DCLRE1B	2	5.25556	-1.23134	1.23134	0.0001415	1.91e-05
	ARMC6	1	4.32652	0.641431	-0.641431	0.0005525	9.39e-05		CSF1R	5	9.67534	-0.839253	0.839253	0.0001421	1.92e-05
	REEP6	1	1.17451	1.46805	-1.46805	0.0005532	9.42e-05		BTG2	2	4.2185	-0.862336	0.862336	0.0001436	1.95e-05
	CEP55	1	1.16378	1.65434	-1.65434	0.0005536	9.44e-05		FCGR1B	2	5.75368	-2.04643	2.04643	0.0001441	1.95e-05
	ARMCX6	1	5.64104	0.595394	-0.595394	0.0005536	9.43e-05		SDC2	1	5.71805	-1.49101	1.49101	0.0001444	1.96e-05
	DEPTOR	1	-0.791656	3.26481	-3.26481	0.0005541	9.45e-05		WBP1L	3	6.99916	-0.672277	0.672277	0.0001474	2e-05
	AVPI1	1	3.32616	1.2187	-1.2187	0.0005556	9.49e-05		H1-10	1	6.72753	-1.2574	1.2574	0.0001483	2.02e-05
	TK2	1	5.20168	0.77008	-0.77008	0.0005567	9.51e-05		ATP11C	1	2.50361	-1.10491	1.10491	0.0001483	2.02e-05
	SLC6A12	1	1.29804	2.35857	-2.35857	0.0005615	9.6e-05		ARHGEF11	2	4.50166	-0.818002	0.818002	0.0001504	2.05e-05
	SUCLG2	1	4.02537	0.724677	-0.724677	0.0005647	9.67e-05		SLC16A6	1	3.00827	-1.37227	1.37227	0.0001518	2.07e-05
	MYBBP1A	1	4.84908	0.622955	-0.622955	0.0005679	9.73e-05		RAB3D	2	7.5093	-0.942744	0.942744	0.0001518	2.08e-05
	SLC4A11	1	0.911593	1.65204	-1.65204	0.0005764	9.89e-05		H6PD	1	6.67745	-0.961856	0.961856	0.0001534	2.1e-05
	AFF1-AS1	1	0.967301	1.38896	-1.38896	0.0005842	0.0001004		ADIRF	1	1.68678	-2.31285	2.31285	0.0001541	2.11e-05
	JUN	2	7.96557	1.04144	-1.04144	0.000591	0.0001017		PHC2	2	4.03903	-0.950316	0.950316	0.0001559	2.14e-05
	AKAP13	9	6.4706	0.626502	-0.626502	0.000591	0.0001016		RNASE2	1	2.28996	-1.46351	1.46351	0.0001585	2.18e-05
	RSU1	1	5.74335	0.695066	-0.695066	0.000593	0.0001022		NUP58	1	5.10179	-0.652899	0.652899	0.00016	2.21e-05
	RCBTB2	2	6.26089	0.686519	-0.686519	0.000593	0.0001022		HSCB	2	2.95521	-0.855601	0.855601	0.0001605	2.22e-05
	ZNF737	1	1.5492	1.20519	-1.20519	0.0005997	0.0001035		ZNF444	1	4.29467	-0.85032	0.85032	0.0001644	2.28e-05
	SCIN	1	-0.943863	6.34617	-6.34617	0.0006105	0.0001055		HELB	1	1.12929	-1.63562	1.63562	0.0001648	2.29e-05
	FTL	1	15.1029	0.795805	-0.795805	0.0006109	0.0001056		TRIM38	1	3.61433	-0.728896	0.728896	0.0001648	2.29e-05
	HADHB	1	6.81047	0.746757	-0.746757	0.0006114	0.0001058		SLC39A13	1	5.85715	-0.770389	0.770389	0.0001655	2.3e-05
	PID1	1	1.55845	2.30534	-2.30534	0.0006154	0.0001066		TNFAIP2	6	6.9832	-1.18675	1.18675	0.0001699	2.37e-05
	MLEC	2	7.35701	0.511994	-0.511994	0.0006243	0.0001082		RARA-AS1	1	0.101688	-3.3238	3.3238	0.0001708	2.38e-05
	TIMM21	1	3.79492	0.754396	-0.754396	0.0006355	0.0001105		IFI35	1	3.21691	-1.4771	1.4771	0.0001708	2.39e-05
	COMMD6	1	3.03365	1.06877	-1.06877	0.0006356	0.0001105		CSNK1G3	1	4.08123	-0.757363	0.757363	0.0001708	2.39e-05
	JMJD8	1	2.90599	0.948824	-0.948824	0.0006441	0.0001123		ZPLD1	1	1.53002	-4.17636	4.17636	0.000173	2.42e-05
	IDUA	1	3.74366	0.987045	-0.987045	0.0006479	0.000113		SASH3	6	5.30973	-0.70009	0.70009	0.000175	2.45e-05
	C7orf50	2	6.64418	0.785004	-0.785004	0.0006479	0.0001131		MPZL1	1	6.57142	-0.876932	0.876932	0.000176	2.47e-05
	IQSEC2	2	3.22885	0.869453	-0.869453	0.0006491	0.0001134		TNFRSF10B	1	5.16928	-0.747093	0.747093	0.0001778	2.5e-05
	EIF2B3	1	3.1963	0.819306	-0.819306	0.0006498	0.0001136		SEPTIN11	1	3.67354	-1.01341	1.01341	0.0001799	2.53e-05
	WDR11	2	6.20018	0.525503	-0.525503	0.0006527	0.0001141		ADGRE3	2	2.35184	-1.74027	1.74027	0.0001829	2.58e-05
	ADGRE5	1	5.30207	0.888053	-0.888053	0.0006535	0.0001143		SEC14L6	3	5.16817	-1.11346	1.11346	0.0001838	2.6e-05
	LACTB2	1	5.52575	0.710571	-0.710571	0.0006578	0.0001152		TBC1D16	1	2.73988	-0.886979	0.886979	0.0001847	2.61e-05
	RAB3A	1	1.95	1.50665	-1.50665	0.0006629	0.0001163		MAPK1IP1L	1	6.8421	-0.68551	0.68551	0.0001863	2.64e-05
	CASP6	1	3.85732	0.710552	-0.710552	0.0006683	0.0001175		HNRNPLL	1	4.66135	-0.666305	0.666305	0.0001901	2.7e-05
	CREB5	1	2.77813	1.50089	-1.50089	0.000672	0.0001182		CCNDBP1	1	4.24859	-0.809747	0.809747	0.0001911	2.72e-05
	EPM2A	1	2.46036	1.25386	-1.25386	0.0006822	0.0001204		MIR8085	1	0.0171032	-3.24333	3.24333	0.0001931	2.75e-05
	MRPL3	1	5.61369	0.602525	-0.602525	0.0006899	0.0001219		GTPBP2	1	6.01564	-0.743325	0.743325	0.0001931	2.75e-05
	METTL27	1	1.27087	2.07725	-2.07725	0.000692	0.0001223		ARFGAP3	1	3.23788	-1.07858	1.07858	0.0001975	2.82e-05
	STX7	1	5.8164	0.699911	-0.699911	0.0006931	0.0001226		CCPG1	1	6.45598	-0.76535	0.76535	0.0001975	2.83e-05
	UNC13B	1	4.15611	0.684068	-0.684068	0.0006955	0.0001231		ATP12A	1	3.04689	-1.45683	1.45683	0.0001978	2.83e-05
	GRHPR	1	4.55179	0.713174	-0.713174	0.000712	0.0001263		GIMAP1-GIMAP5	1	2.69321	-1.09156	1.09156	0.0001987	2.85e-05
	PYGL	2	3.92921	1.0092	-1.0092	0.0007205	0.0001281		PSMA2	1	6.34931	-0.650761	0.650761	0.0002059	2.96e-05
	ACAD9	1	4.36509	0.795906	-0.795906	0.0007265	0.0001292		FLOT2	2	6.6661	-0.906373	0.906373	0.0002077	2.99e-05
	SPR	1	4.75639	0.705489	-0.705489	0.0007335	0.0001307		BATF	1	3.69563	-0.990883	0.990883	0.0002079	2.99e-05
	DCPS	1	4.36816	0.605361	-0.605361	0.0007355	0.0001311		HEIH	2	5.56029	-0.663636	0.663636	0.0002079	3e-05
	ZNF496	2	3.66738	0.802539	-0.802539	0.0007383	0.0001317		ATOX1	1	8.14476	-1.83733	1.83733	0.0002098	3.03e-05
	TANGO2	1	3.99293	0.950169	-0.950169	0.0007391	0.0001319		KPNB1	2	5.07699	-0.984365	0.984365	0.0002098	3.03e-05
	COMTD1	2	2.47169	1.25992	-1.25992	0.0007417	0.0001324		XAF1	1	2.18055	-1.70871	1.70871	0.0002105	3.04e-05
	EVI2B	2	6.81784	0.932586	-0.932586	0.000745	0.0001331		DNAJC18	1	1.11044	-1.82653	1.82653	0.0002109	3.05e-05
	ARHGAP35	2	4.03447	0.875281	-0.875281	0.0007603	0.0001362		RND1	1	-0.51981	-5.09738	5.09738	0.0002121	3.07e-05
	CDKN2C	1	2.24064	1.59352	-1.59352	0.0007643	0.000137		HS6ST1	1	5.44429	-0.884835	0.884835	0.0002121	3.07e-05
	COBLL1	1	-0.49878	5.36323	-5.36323	0.000778	0.0001396		EIF1B	1	5.23392	-0.952546	0.952546	0.0002139	3.1e-05
	GALE	2	5.35988	0.870641	-0.870641	0.0007796	0.00014		AFDN	1	1.87085	-2.08272	2.08272	0.0002153	3.13e-05
	CRBN	1	3.03106	0.860276	-0.860276	0.0007837	0.0001409		TBC1D10A	1	4.88508	-0.718957	0.718957	0.0002167	3.15e-05
	TMA16	1	3.8052	0.759581	-0.759581	0.0007874	0.0001417		SLC36A4	1	4.25114	-1.01615	1.01615	0.0002179	3.17e-05
	SMYD3	1	1.3221	1.69387	-1.69387	0.0007894	0.0001422		CUX1	1	4.23374	-0.85759	0.85759	0.000219	3.2e-05
	PPP1R26	1	1.08286	1.6473	-1.6473	0.0007899	0.0001423		CEMIP	1	0.200062	-8.72762	8.72762	0.0002205	3.22e-05
	LINC01504	1	3.24432	1.05388	-1.05388	0.0007904	0.0001425		IMPDH1	1	5.87136	-0.707933	0.707933	0.0002216	3.24e-05
	WHRN	1	1.23809	1.72153	-1.72153	0.0007942	0.0001433		IL10RB-DT	1	2.3075	-1.17917	1.17917	0.0002232	3.26e-05
	PNPO	1	6.04692	0.566785	-0.566785	0.0007973	0.000144		FCGR1CP	2	6.01548	-2.04182	2.04182	0.0002282	3.35e-05
	DDX31	1	1.88853	1.01124	-1.01124	0.000799	0.0001444		FCGR1A	2	6.01548	-2.04182	2.04182	0.0002282	3.35e-05
	CASP1	1	5.39478	0.780315	-0.780315	0.0008004	0.0001447		USP11	1	5.90808	-0.931534	0.931534	0.0002285	3.35e-05
	ACOT2	1	7.11674	0.660888	-0.660888	0.0008059	0.0001459		PACSIN2	2	4.14642	-0.954266	0.954266	0.0002307	3.39e-05
	TTYH3	11	8.8918	0.624841	-0.624841	0.0008168	0.0001482		TGFA	1	3.64909	-1.58206	1.58206	0.0002315	3.4e-05
	FOXN3	4	5.7638	0.620055	-0.620055	0.0008364	0.0001521		ACSL3	1	4.98125	-0.960592	0.960592	0.0002354	3.47e-05
	LOC101929331	1	1.53793	2.50192	-2.50192	0.0008562	0.0001559		ARID4B	1	3.43009	-0.944739	0.944739	0.0002405	3.54e-05
	HTR2B	1	0.192707	3.85461	-3.85461	0.000859	0.0001566		LIMD2	4	4.27832	-1.12466	1.12466	0.0002411	3.56e-05
	COA7	1	3.58284	0.860898	-0.860898	0.000865	0.0001581		IFIH1	2	3.84929	-1.57206	1.57206	0.0002425	3.58e-05
	ARV1	1	4.62821	0.731376	-0.731376	0.0008743	0.00016		ZNF286B	1	1.56627	-1.37665	1.37665	0.0002459	3.63e-05
	PWWP2B	2	3.51853	0.93017	-0.93017	0.0008896	0.0001629		LHFPL2	5	8.67351	-0.912878	0.912878	0.0002461	3.64e-05
	FAM214A	1	3.31183	0.884155	-0.884155	0.0009049	0.0001659		MED15	2	6.31893	-0.66212	0.66212	0.0002468	3.65e-05
	WDR19	1	3.16441	1.12683	-1.12683	0.0009058	0.0001662		GK5	1	1.7412	-1.72462	1.72462	0.0002547	3.78e-05
	PRKRA	1	4.54673	0.678398	-0.678398	0.0009127	0.0001676		TNFRSF1A	3	8.5775	-0.690294	0.690294	0.0002549	3.79e-05
	PDE6G	1	1.49858	2.03793	-2.03793	0.0009275	0.0001704		MIR6513	1	3.08329	-1.03105	1.03105	0.0002568	3.83e-05
	ZNF124	1	2.83465	1.28913	-1.28913	0.0009292	0.0001708		SYMPK	1	6.50029	-0.586151	0.586151	0.0002591	3.87e-05
	CPVL	1	6.38526	0.977866	-0.977866	0.0009321	0.0001716		IKZF4	1	2.7348	-1.23396	1.23396	0.0002593	3.88e-05
	TMEM147	1	6.58281	0.681176	-0.681176	0.0009321	0.0001716		SAR1A	1	6.38785	-0.68492	0.68492	0.0002605	3.9e-05
	HMOX1	3	9.50575	0.724652	-0.724652	0.0009486	0.000175		PSEN1	2	4.97077	-0.729572	0.729572	0.0002648	3.98e-05
	METTL7A	1	6.10025	0.713987	-0.713987	0.0009514	0.0001757		VSIG10L	3	3.87901	-1.04539	1.04539	0.0002662	4e-05
	IL27RA	1	3.17139	1.00619	-1.00619	0.000952	0.0001759		MIR5703	1	4.9558	-0.949833	0.949833	0.0002662	4e-05
	POU3F2	1	0.771984	1.5193	-1.5193	0.0009685	0.0001792		TLE1	1	0.762253	-2.10462	2.10462	0.0002663	4e-05
	P2RX7	1	5.35771	0.856435	-0.856435	0.0009752	0.0001806		ARPC2	2	10.506	-0.672102	0.672102	0.0002663	4.01e-05
	PHIP	2	3.9858	0.694913	-0.694913	0.0009787	0.0001814		SREBF1	2	6.1895	-0.956768	0.956768	0.0002681	4.04e-05
	NAAA	2	6.44788	0.685915	-0.685915	0.0009871	0.0001831		PHF11	1	1.51832	-1.19833	1.19833	0.0002709	4.09e-05
	RAB11FIP1	2	5.92954	0.548002	-0.548002	0.0009878	0.0001833		PRPSAP1	2	4.65277	-0.981087	0.981087	0.0002709	4.09e-05
	BCAT1	4	6.48641	0.825197	-0.825197	0.0009988	0.0001856		ABCA1	1	8.19378	-0.7344	0.7344	0.0002765	4.18e-05
	RCN3	1	2.9348	1.92956	-1.92956	0.0010077	0.0001875		NCEH1	2	7.27385	-0.704179	0.704179	0.0002768	4.19e-05
	ADD3	2	4.75027	0.598273	-0.598273	0.0010136	0.0001889		OASL	1	2.78389	-3.00666	3.00666	0.0002795	4.24e-05
	URB1	1	2.38986	1.1182	-1.1182	0.0010235	0.000191		RNF149	1	5.49557	-0.808977	0.808977	0.0002837	4.31e-05
	COTL1	4	5.47277	0.951918	-0.951918	0.0010263	0.0001916		PML	1	3.61812	-1.09065	1.09065	0.0002853	4.33e-05
	FAM131B	1	0.711604	1.683	-1.683	0.0010319	0.0001927		RAB24	2	2.87435	-1.19889	1.19889	0.0002862	4.35e-05
	SUSD3	1	1.25432	1.61127	-1.61127	0.0010412	0.0001945		FADS2	1	7.13884	-1.21803	1.21803	0.0002872	4.37e-05
	TTC3P1	1	1.66269	1.47032	-1.47032	0.0010433	0.0001951		APBB3	2	3.44978	-1.08417	1.08417	0.0002876	4.38e-05
	SMYD4	1	3.40712	0.858893	-0.858893	0.0010462	0.0001958		LINC01303	1	1.10643	-2.01971	2.01971	0.0002911	4.44e-05
	ZNF252P	1	0.669972	1.6554	-1.6554	0.001062	0.0001989		POFUT1	1	4.57155	-0.868223	0.868223	0.0002932	4.48e-05
	ATPAF1	1	5.95639	0.552006	-0.552006	0.0010732	0.0002014		DOK3	6	6.12761	-0.70503	0.70503	0.0002933	4.48e-05
	CD37	4	8.05139	0.818925	-0.818925	0.0010773	0.0002024		ZNF319	1	3.49489	-0.904999	0.904999	0.0002951	4.52e-05
	BTBD1	1	6.79533	0.675867	-0.675867	0.0010806	0.0002031		MARCKSL1	1	0.10053	-3.93031	3.93031	0.0002955	4.53e-05
	IQGAP3	1	1.49544	3.26022	-3.26022	0.0010881	0.0002048		RUFY3	1	4.51422	-1.02823	1.02823	0.0003033	4.66e-05
	SNX1	1	7.34073	0.607751	-0.607751	0.0010899	0.0002052		TNFRSF6B	1	-1.61327	-9.88411	9.88411	0.0003048	4.69e-05
	STPG1	1	1.30079	1.17308	-1.17308	0.0010908	0.0002055		RASGRP1	1	0.217726	-3.10916	3.10916	0.000308	4.74e-05
	SH3BGRL	2	8.32278	0.603008	-0.603008	0.001094	0.0002065		C1orf54	1	2.69059	-1.24643	1.24643	0.0003081	4.75e-05
	ZNF395	1	0.859506	1.52127	-1.52127	0.0010984	0.0002075		MAGEF1	1	1.92829	-1.43004	1.43004	0.0003128	4.83e-05
	TOM1L2	1	3.974	0.768882	-0.768882	0.0010984	0.0002076		NOL3	2	3.26321	-0.985852	0.985852	0.0003171	4.9e-05
	CELF2	2	4.21466	0.794781	-0.794781	0.0010992	0.000208		CFAP58-DT	1	0.980567	-2.8324	2.8324	0.0003199	4.95e-05
	PDE3B	1	0.199927	2.4845	-2.4845	0.0011095	0.0002102		WIPI1	1	6.08157	-0.720178	0.720178	0.0003199	4.95e-05
	ADAM15	1	2.14148	1.15312	-1.15312	0.0011095	0.0002102		CELA1	1	1.20955	-2.6982	2.6982	0.0003238	5.03e-05
	ZNF667-AS1	1	2.45201	1.72192	-1.72192	0.0011158	0.0002117		GGH	1	3.94704	-0.95811	0.95811	0.0003263	5.08e-05
	HSBP1L1	1	3.38029	1.52271	-1.52271	0.0011389	0.0002166		NT5C	1	3.453	-0.732354	0.732354	0.0003284	5.11e-05
	ACOT1	2	5.32962	0.829279	-0.829279	0.0011389	0.0002168		KCNJ10	1	-0.15787	-6.07763	6.07763	0.0003287	5.12e-05
	TFEB	2	3.77529	0.749043	-0.749043	0.0011414	0.0002173		MANBA	1	7.05602	-0.502372	0.502372	0.0003313	5.17e-05
	ZNF600	1	3.10516	0.891338	-0.891338	0.001142	0.0002176		CD226	1	-0.723932	-4.95392	4.95392	0.0003341	5.22e-05
	SAMM50	1	1.91523	1.44171	-1.44171	0.001143	0.0002179		HIVEP1	4	4.22977	-1.09387	1.09387	0.0003342	5.23e-05
	FGFRL1	1	1.93295	1.25674	-1.25674	0.0011473	0.0002188		TXNDC15	1	4.1608	-0.936768	0.936768	0.0003342	5.23e-05
	RNLS	1	3.28829	0.816225	-0.816225	0.001148	0.000219		KIAA2012	1	6.23844	-0.628379	0.628379	0.000337	5.28e-05
	SDHAF3	1	1.44674	1.24491	-1.24491	0.0011585	0.0002214		PLIN3	1	8.2998	-0.656266	0.656266	0.0003391	5.32e-05
	SLC22A15	1	3.66707	0.825286	-0.825286	0.0011807	0.0002263		SBDS	1	6.42009	-0.509414	0.509414	0.0003414	5.37e-05
	EML1	2	4.10601	0.58912	-0.58912	0.0011848	0.0002273		RAP1B	1	7.24033	-0.749241	0.749241	0.0003427	5.39e-05
	JPT2	1	3.1869	0.960217	-0.960217	0.0011854	0.0002275		ZNFX1	1	6.36552	-0.823131	0.823131	0.0003493	5.5e-05
	LINC02110	1	0.689158	1.27279	-1.27279	0.0011864	0.0002278		CFAP36	1	1.79022	-1.08165	1.08165	0.0003544	5.59e-05
	LY96	1	3.3234	0.73151	-0.73151	0.0011919	0.000229		MLH1	2	3.74669	-0.734442	0.734442	0.0003577	5.65e-05
	LRP3	1	0.117488	2.88921	-2.88921	0.0012047	0.0002319		ZDHHC12	3	7.49728	-0.697399	0.697399	0.0003643	5.77e-05
	SLC7A1	1	1.19242	1.30086	-1.30086	0.0012064	0.0002323		ALDH16A1	2	6.49891	-0.649806	0.649806	0.0003649	5.78e-05
	C20orf96	1	1.69658	1.15905	-1.15905	0.0012071	0.0002326		DICER1	1	7.07752	-0.712205	0.712205	0.0003657	5.79e-05
	IRF5	4	6.84784	0.92952	-0.92952	0.0012134	0.0002341		H1-3	1	5.34808	-0.82491	0.82491	0.000371	5.89e-05
	SEC14L1	1	6.56203	0.512715	-0.512715	0.0012274	0.0002372		FAM168A	2	4.61103	-0.947909	0.947909	0.0003715	5.9e-05
	GUSBP11	1	5.28289	0.453944	-0.453944	0.0012293	0.0002377		WSB1	1	5.56386	-0.898409	0.898409	0.0003817	6.09e-05
	TOB1	1	6.10947	0.630783	-0.630783	0.0012355	0.000239		GNA12	2	6.82143	-0.900243	0.900243	0.0003895	6.22e-05
	CSF3R	2	7.46466	0.695789	-0.695789	0.0012484	0.0002418		POC1B	2	3.81736	-0.802895	0.802895	0.0003911	6.26e-05
	MFSD3	1	2.36217	1.04451	-1.04451	0.0012646	0.0002454		ARMT1	1	5.25795	-0.879166	0.879166	0.0003949	6.32e-05
	CRYBB1	1	0.255364	1.9269	-1.9269	0.00127	0.0002466		LINC01145	1	0.897796	-1.54068	1.54068	0.0003955	6.34e-05
	SCP2	3	6.10096	0.463119	-0.463119	0.0012736	0.0002474		PANX1	1	5.00718	-0.702905	0.702905	0.0003962	6.35e-05
	MADD	3	4.19679	0.823928	-0.823928	0.0012745	0.0002477		MT1A	2	3.03681	-8.36893	8.36893	0.0003979	6.39e-05
	CYP4V2	2	5.75834	0.820798	-0.820798	0.0012859	0.00025		E2F3	2	2.75715	-0.882973	0.882973	0.0003981	6.4e-05
	ZNF813	2	4.27715	0.675799	-0.675799	0.0012874	0.0002505		GLIPR2	1	4.6056	-0.967893	0.967893	0.0004021	6.48e-05
	LINC00847	2	4.3047	0.702937	-0.702937	0.0013316	0.0002599		OAS3	1	5.50487	-1.47408	1.47408	0.0004076	6.59e-05
	KLHL21	2	4.04836	0.892795	-0.892795	0.0013317	0.0002601		TOR3A	2	6.19167	-0.914841	0.914841	0.0004111	6.65e-05
	SPATA7	1	2.18219	1.30177	-1.30177	0.0013347	0.0002609		ANP32E	1	3.75504	-0.835007	0.835007	0.000413	6.69e-05
	HEXA	1	8.7238	0.581457	-0.581457	0.0013347	0.000261		GIMAP6	1	2.68455	-1.29344	1.29344	0.0004143	6.72e-05
	ESCO1	1	2.97181	0.78816	-0.78816	0.0013411	0.0002625		TFG	1	5.85098	-0.584386	0.584386	0.0004237	6.88e-05
	RASGEF1B	2	3.42047	0.731411	-0.731411	0.0013411	0.0002627		RIOX2	1	2.81048	-1.33573	1.33573	0.0004243	6.9e-05
	APOC1	2	9.95717	1.43776	-1.43776	0.0013551	0.0002659		BCORL1	1	2.62	-1.01401	1.01401	0.0004266	6.94e-05
	AKR7A2	1	4.11587	0.802994	-0.802994	0.0013559	0.0002662		DTNB	2	3.69551	-0.840416	0.840416	0.000432	7.04e-05
	GYPC	1	7.46926	0.893123	-0.893123	0.0013675	0.0002686		RFX5	2	5.51338	-0.654274	0.654274	0.0004469	7.32e-05
	MRO	1	-0.0646583	3.66693	-3.66693	0.0013765	0.0002705		CHKB-CPT1B	2	3.10936	-0.848953	0.848953	0.000448	7.34e-05
	APOC1P1	2	9.8849	1.46361	-1.46361	0.0013824	0.0002718		LAPTM4A	1	8.06243	-0.669232	0.669232	0.0004487	7.36e-05
	PAN2	1	3.83056	0.758256	-0.758256	0.0013954	0.0002745		MTFP1	1	2.50368	-1.11989	1.11989	0.000449	7.37e-05
	HLTF	1	1.25141	1.51503	-1.51503	0.0014008	0.0002757		TBC1D14	3	4.38486	-0.779955	0.779955	0.000449	7.38e-05
	CD1C	1	0.893998	2.03279	-2.03279	0.0014138	0.0002784		MCMBP	2	3.43735	-1.12326	1.12326	0.0004546	7.47e-05
	MAN1C1	1	3.91612	1.23256	-1.23256	0.0014346	0.0002833		RBBP9	1	3.48776	-1.08497	1.08497	0.0004582	7.54e-05
	LINC01184	1	2.23347	0.921046	-0.921046	0.001437	0.0002839		CCDC115	1	5.51712	-0.808246	0.808246	0.0004594	7.57e-05
	HEATR3	2	4.49787	0.621329	-0.621329	0.0014388	0.0002844		DPYD	2	5.71583	-0.690835	0.690835	0.0004634	7.64e-05
	DVL2	1	4.22768	0.51842	-0.51842	0.0014401	0.0002848		TMEM176B	6	9.29991	-2.40698	2.40698	0.000465	7.67e-05
	DYRK2	1	2.26432	1.09915	-1.09915	0.0014448	0.0002858		CHTF8	1	4.20171	-0.899514	0.899514	0.0004721	7.81e-05
	NME4	2	4.56924	1.21114	-1.21114	0.0014478	0.0002866		CCDC69	1	2.29645	-1.15551	1.15551	0.0004736	7.84e-05
	COPZ2	1	2.76699	1.33122	-1.33122	0.0014486	0.0002872		CACNA1B	1	0.729638	-1.84795	1.84795	0.0004798	7.96e-05
	PYGB	2	4.04351	0.970806	-0.970806	0.0014486	0.0002872		PHF21A	3	3.78628	-0.687625	0.687625	0.0004799	7.97e-05
	DCTPP1	1	5.17782	0.528944	-0.528944	0.0014624	0.0002903		ELK1	1	5.13586	-0.594943	0.594943	0.0004799	7.96e-05
	SNHG4	1	1.16389	1.40914	-1.40914	0.0014868	0.0002952		VMO1	1	1.75259	-3.08937	3.08937	0.0004848	8.07e-05
	AHSA2P	1	3.97401	0.758456	-0.758456	0.0014906	0.0002961		MBD2	1	7.33257	-0.639866	0.639866	0.0004974	8.3e-05
	RHOF	1	4.02956	1.1544	-1.1544	0.0015063	0.0002997		LOC101928441	1	2.93533	-1.27777	1.27777	0.0005003	8.36e-05
	CACYBP	1	6.66662	0.516122	-0.516122	0.0015082	0.0003002		TWSG1	1	5.64846	-0.941646	0.941646	0.0005079	8.51e-05
	RBBP7	2	5.86083	0.578697	-0.578697	0.0015137	0.0003014		KDM2A	3	6.31477	-0.670165	0.670165	0.0005083	8.52e-05
	ITPKB-IT1	1	0.811731	2.02807	-2.02807	0.0015359	0.0003064		CCL20	1	0.856735	-2.32977	2.32977	0.0005102	8.56e-05
	FOXO1	1	1.03569	1.51976	-1.51976	0.0015645	0.0003129		HS3ST1	2	5.15282	-2.14108	2.14108	0.0005107	8.58e-05
	PAK1	2	6.68703	0.548907	-0.548907	0.0015648	0.0003131		CD300C	1	6.08808	-0.919231	0.919231	0.0005145	8.66e-05
	TXNRD3	1	0.523039	1.98516	-1.98516	0.001573	0.0003149		CSRNP2	1	3.21751	-0.740064	0.740064	0.00052	8.77e-05
	UNG	1	2.52691	0.913627	-0.913627	0.0015791	0.0003162		STXBP5	1	4.35479	-0.846116	0.846116	0.0005406	9.15e-05
	S100A4	1	4.07703	1.9693	-1.9693	0.0015821	0.0003171		RIN2	3	5.32228	-0.727826	0.727826	0.0005422	9.18e-05
	YWHAQ	2	6.6837	0.651019	-0.651019	0.0015943	0.0003197		PFN1	5	11.4837	-0.918333	0.918333	0.0005442	9.22e-05
	MZT2A	2	3.68552	0.889966	-0.889966	0.0016002	0.0003211		CASTOR1	2	4.32992	-0.734277	0.734277	0.0005455	9.25e-05
	H2BC15	1	5.57772	0.79993	-0.79993	0.0016031	0.0003221		ADAMDEC1	1	8.23365	-2.77253	2.77253	0.0005512	9.35e-05
	MCM6	1	2.9625	0.763736	-0.763736	0.0016043	0.0003225		CYB5R3	5	7.32087	-0.649639	0.649639	0.0005514	9.36e-05
	CTDSPL	1	0.176288	2.25347	-2.25347	0.0016096	0.0003239		PPP4R1L	1	1.19116	-1.41892	1.41892	0.0005532	9.41e-05
	PNPLA3	1	1.92055	2.41744	-2.41744	0.0016208	0.0003266		SPATC1	1	-0.709339	-6.04648	6.04648	0.0005554	9.48e-05
	TMEM65	1	3.88709	0.644774	-0.644774	0.0016213	0.0003268		LOC100419170	1	1.5843	-2.12799	2.12799	0.0005567	9.51e-05
	RUNX3	2	3.58264	0.994898	-0.994898	0.0016264	0.0003281		SERPINB11	1	1.40793	-2.20411	2.20411	0.0005643	9.66e-05
	CDKN3	1	1.19825	1.63368	-1.63368	0.0016334	0.0003297		CACUL1	2	3.57681	-0.9477	0.9477	0.0005654	9.68e-05
	MCM3	1	3.53664	0.725711	-0.725711	0.0016391	0.000331		PRKACA	2	6.33404	-0.655097	0.655097	0.0005715	9.8e-05
	PGAM5	1	4.29464	0.681453	-0.681453	0.0016601	0.0003354		POR	3	2.31519	-0.917405	0.917405	0.0005791	9.94e-05
	IMP4	2	5.24398	0.526463	-0.526463	0.001672	0.000338		ERLEC1	1	4.97048	-0.653036	0.653036	0.0005797	9.96e-05
	PNKP	5	5.19832	0.646208	-0.646208	0.0016773	0.0003397		PITPNA	2	5.22782	-0.834759	0.834759	0.0005914	0.0001018
	ZNF506	1	2.20522	1.04739	-1.04739	0.0016792	0.0003402		PSMA3	1	4.58323	-0.69832	0.69832	0.0005926	0.0001021
	ZNF69	1	1.21943	1.48748	-1.48748	0.0017192	0.000349		ACSL5	2	6.64746	-0.842693	0.842693	0.000593	0.0001023
	EFHC1	1	1.55649	1.43287	-1.43287	0.0017234	0.00035		PDE1B	1	1.9613	-1.57776	1.57776	0.0006004	0.0001037
	WDR5	1	3.91487	0.706128	-0.706128	0.0017341	0.0003523		ETHE1	1	6.69673	-1.14747	1.14747	0.0006137	0.0001062
	ATP6AP2	1	6.99273	0.522288	-0.522288	0.0017363	0.0003529		IFT88	1	1.79018	-1.13191	1.13191	0.0006249	0.0001083
	MAFF	1	2.4702	1.27487	-1.27487	0.0017371	0.0003533		FCER1G	5	9.77751	-1.20359	1.20359	0.0006303	0.0001093
	HACD3	1	2.75854	0.883555	-0.883555	0.0017383	0.0003537		TSPAN33	1	2.33475	-2.97845	2.97845	0.000633	0.0001098
	MIR5588	1	2.67978	1.2578	-1.2578	0.0017402	0.0003544		A4GALT	1	-0.19517	-5.18591	5.18591	0.0006335	0.0001101
	PMPCA	1	5.25912	0.62759	-0.62759	0.0017503	0.0003569		GAB2	1	2.17436	-0.865045	0.865045	0.0006335	0.00011
	RSPH3	2	4.41234	0.600465	-0.600465	0.0017524	0.0003575		TMEM265	1	1.067	-2.9607	2.9607	0.0006361	0.0001107
	SUMF2	1	8.19765	0.565147	-0.565147	0.0017567	0.0003585		YRDC	1	4.57539	-0.817287	0.817287	0.0006426	0.0001119
	ANLN	1	1.94839	1.98754	-1.98754	0.00176	0.0003597		ATF6	1	4.83002	-0.653803	0.653803	0.0006426	0.0001119
	GALNT12	1	0.181938	3.2459	-3.2459	0.0017639	0.0003607		SLC26A2	1	2.87534	-0.780812	0.780812	0.0006468	0.0001128
	PXMP4	1	3.33458	0.820314	-0.820314	0.001784	0.0003651		SLC9A9	1	7.23651	-0.636766	0.636766	0.0006585	0.0001153
	RRS1	1	2.93935	0.800517	-0.800517	0.0018108	0.0003715		TAGLN2	3	6.46403	-0.750308	0.750308	0.0006618	0.000116
	SMAD3	1	0.9885	3.52152	-3.52152	0.0018176	0.0003732		SDHD	1	7.4942	-0.782742	0.782742	0.0006628	0.0001162
	DHDH	1	2.42306	2.29784	-2.29784	0.0018248	0.0003749		KLC2	1	3.4351	-0.879418	0.879418	0.0006643	0.0001166
	FOXN3-AS1	1	2.54816	1.01506	-1.01506	0.0018261	0.0003753		ANOS1	1	4.1291	-1.23157	1.23157	0.0006658	0.0001169
	ARF6	1	5.62909	0.600433	-0.600433	0.0018339	0.0003771		MIR3610	1	4.53187	-0.689699	0.689699	0.000668	0.0001174
	CHD1L	2	4.79538	0.657309	-0.657309	0.0018425	0.0003793		PDIA3	5	9.48045	-0.722128	0.722128	0.00067	0.0001178
	ANKRD9	1	2.80699	1.17066	-1.17066	0.0018479	0.0003806		NRSN2	1	1.06939	-2.3363	2.3363	0.0006727	0.0001184
	NPM3	1	-0.0890349	2.48951	-2.48951	0.0018508	0.0003814		JOSD2	1	3.20766	-1.02274	1.02274	0.0006739	0.0001187
	NIPAL4	1	1.16026	1.92658	-1.92658	0.0018597	0.0003834		GZMB	1	1.99597	-3.01064	3.01064	0.0006748	0.0001189
	ZNF557	2	2.82681	0.735382	-0.735382	0.0018613	0.0003839		NINJ1	3	10.5169	-0.820409	0.820409	0.0006748	0.000119
	ZNF366	1	2.46795	1.16103	-1.16103	0.0018738	0.0003867		NLRP9	1	2.28544	-2.53778	2.53778	0.0006793	0.0001199
	WARS2-AS1	1	2.06312	0.955108	-0.955108	0.0019076	0.0003942		CTTN	1	0.482925	-2.8152	2.8152	0.0006955	0.0001231
	GUF1	2	5.12507	0.599014	-0.599014	0.0019166	0.0003964		AKIRIN1	1	6.47642	-0.466981	0.466981	0.0006962	0.0001233
	DNMT3A	1	2.09566	1.06692	-1.06692	0.0019216	0.000398		LXN	1	4.35916	-0.952555	0.952555	0.0007011	0.0001242
	CCDC85B	1	2.41413	1.19804	-1.19804	0.0019271	0.0003993		NOL4L	1	2.80168	-0.994721	0.994721	0.0007075	0.0001254
	CCDC43	1	3.23737	0.834293	-0.834293	0.0019408	0.0004027		GATA1	1	1.71152	-2.13118	2.13118	0.000713	0.0001265
	DHODH	1	1.53487	0.973769	-0.973769	0.0019443	0.0004036		SELENOT	1	9.65737	-0.677714	0.677714	0.0007151	0.000127
	VANGL1	1	2.23275	1.16247	-1.16247	0.0019625	0.0004076		SNHG15	1	2.71821	-1.16838	1.16838	0.0007183	0.0001276
	JADE1	1	2.05329	0.906578	-0.906578	0.0019811	0.0004118		MMP19	4	5.65882	-1.34662	1.34662	0.0007299	0.0001299
	TTF2	1	1.59232	1.01383	-1.01383	0.0019822	0.0004122		KDM5D	1	2.59638	-1.80845	1.80845	0.0007308	0.0001301
	NLRX1	1	3.77246	0.65379	-0.65379	0.0019856	0.0004131		ETV6	2	5.93802	-0.593561	0.593561	0.000743	0.0001327
	THADA	1	3.25242	0.888812	-0.888812	0.0019955	0.0004155		POU2F2	1	1.45736	-1.33405	1.33405	0.00075	0.0001341
	PRKDC	1	5.34381	0.633002	-0.633002	0.0019998	0.0004166		CYBC1	2	7.06977	-0.633089	0.633089	0.00075	0.0001342
	ANKH	2	3.26541	0.850806	-0.850806	0.0020046	0.0004178		DAPK1	4	5.94367	-0.584388	0.584388	0.000751	0.0001344
	LINC01374	3	4.53993	0.65891	-0.65891	0.0020241	0.0004221		MAP3K7CL	1	-0.0695716	-4.85813	4.85813	0.0007603	0.0001362
	TLE3	3	4.0662	0.649228	-0.649228	0.0020257	0.0004226		MTMR6	1	4.92793	-0.727716	0.727716	0.0007737	0.0001388
	ANAPC1	1	3.54775	0.865714	-0.865714	0.0020405	0.0004259		LUCAT1	1	2.37474	-1.46696	1.46696	0.0007795	0.00014
	ANAPC5	1	5.97939	0.481487	-0.481487	0.0020667	0.0004318		TSPYL4	1	3.11522	-0.964379	0.964379	0.0007811	0.0001404
	GPR155	1	4.57453	0.66948	-0.66948	0.0020733	0.0004339		SIGLEC7	1	7.03835	-0.577906	0.577906	0.0007842	0.0001411
	PLD3	11	11.7576	0.595687	-0.595687	0.0020814	0.0004361		HEXIM1	1	5.50885	-0.799175	0.799175	0.0007939	0.0001432
	PCYT2	1	3.76577	0.593524	-0.593524	0.0020851	0.0004373		MIR2861	1	4.8278	-0.692593	0.692593	0.0008014	0.0001449
	BANF1	2	6.85714	0.625167	-0.625167	0.002093	0.0004396		PLPPR2	1	3.83831	-0.748531	0.748531	0.0008059	0.0001459
	CBX8	1	1.87151	1.09377	-1.09377	0.0020968	0.0004408		PPP1R1A	1	2.42655	-3.09399	3.09399	0.0008117	0.000147
	ZNF783	1	2.13598	0.897164	-0.897164	0.00211	0.0004441		BTF3L4	1	5.92112	-0.58102	0.58102	0.0008143	0.0001476
	QARS1	2	4.64839	0.535376	-0.535376	0.00211	0.0004441		TBK1	1	5.41439	-0.957278	0.957278	0.0008164	0.000148
	TMEM250	2	5.40756	0.711183	-0.711183	0.0021123	0.0004448		ZWILCH	1	0.444861	-1.70857	1.70857	0.0008262	0.00015
	MMS22L	1	2.22261	0.736662	-0.736662	0.0021654	0.000457		ALAS1	2	5.09001	-0.707856	0.707856	0.0008271	0.0001502
	ANKRD36	2	2.95119	0.750631	-0.750631	0.0021681	0.0004578		DENND5A	1	4.98461	-0.816152	0.816152	0.0008275	0.0001504
	UTP20	1	2.31991	0.881462	-0.881462	0.0021861	0.0004619		SNX20	1	3.16516	-1.03019	1.03019	0.0008351	0.0001518
	PAOX	1	2.16884	0.876021	-0.876021	0.0021861	0.000462		TES	1	2.92124	-0.91347	0.91347	0.0008562	0.000156
	HSPA6	2	2.44983	0.854194	-0.854194	0.0022091	0.0004677		MECP2	2	5.855	-0.523711	0.523711	0.0008562	0.0001559
	DDHD1	1	5.67574	0.724056	-0.724056	0.0022091	0.0004679		RNF181	1	6.93112	-1.03413	1.03413	0.0008602	0.0001569
	PEBP1	1	4.81471	0.852241	-0.852241	0.0022095	0.0004682		PLIN5	1	2.47915	-1.53672	1.53672	0.0008608	0.0001571
	PDGFB	3	6.06411	0.766205	-0.766205	0.0022325	0.0004732		MOB1B	1	3.58835	-0.872095	0.872095	0.0008608	0.0001571
	PLXDC2	3	5.95834	0.660431	-0.660431	0.0022387	0.0004748		LPCAT3	1	5.93086	-0.637437	0.637437	0.0008637	0.0001577
	ZNF84	1	2.35818	0.955959	-0.955959	0.0022438	0.0004761		CTSH	2	7.57895	-1.61068	1.61068	0.0008743	0.00016
	CHPT1	1	4.99098	1.04504	-1.04504	0.0022442	0.0004764		IRF1	1	4.5196	-1.5163	1.5163	0.0008743	0.00016
	MTERF2	1	2.11535	0.960922	-0.960922	0.0022541	0.0004793		LRMDA	4	4.66982	-0.817489	0.817489	0.0009008	0.000165
	OSGEPL1	1	2.29771	0.951347	-0.951347	0.0022545	0.0004798		HSPA13	1	2.48642	-0.803414	0.803414	0.0009054	0.000166
	ARHGAP15	1	3.35106	1.07043	-1.07043	0.0022579	0.000481		ATP2C1	2	5.97786	-0.857644	0.857644	0.0009116	0.0001673
	LRRK1	1	3.48244	0.739506	-0.739506	0.0022587	0.0004813		DENND1A	1	5.04537	-0.949573	0.949573	0.0009307	0.0001712
	DTNA	1	2.36894	1.32304	-1.32304	0.0022598	0.000482		CRYBG3	1	2.91998	-0.867241	0.867241	0.0009354	0.0001723
	OSBPL8	1	4.8347	0.66982	-0.66982	0.0022633	0.000483		TANC1	1	5.01606	-0.588917	0.588917	0.000936	0.0001725
	PRAG1	2	2.03175	1.21375	-1.21375	0.0022728	0.0004856		SENP1	1	2.58513	-0.927213	0.927213	0.0009371	0.0001728
	GPX1	1	9.78664	0.821181	-0.821181	0.0022823	0.0004894		APBA3	1	2.06838	-1.01758	1.01758	0.0009506	0.0001755
	LOC105372493	1	1.00721	1.38863	-1.38863	0.0022873	0.0004909		PANK2	2	5.72758	-0.681762	0.681762	0.0009628	0.000178
	BCKDHB	1	1.46249	1.07136	-1.07136	0.0022952	0.0004932		UBE2D3	2	7.98423	-0.602624	0.602624	0.0009675	0.000179
	ENDOD1	1	2.06936	1.02193	-1.02193	0.0023124	0.0004977		EHBP1	2	3.40096	-1.1162	1.1162	0.0009787	0.0001814
	MCCC2	1	4.56584	0.877599	-0.877599	0.0023124	0.0004978		MMP9	9	13.0096	-1.79855	1.79855	0.0009878	0.0001834
	NUFIP1	1	1.39302	1.08738	-1.08738	0.0023136	0.0004983		TMEM167B	1	5.43871	-0.566059	0.566059	0.0009988	0.0001856
	ARHGEF3	3	3.22759	0.94023	-0.94023	0.0023175	0.0004993		PKM	11	7.83554	-0.764687	0.764687	0.001006	0.0001871
	GTF2IRD2B	1	3.63551	0.676556	-0.676556	0.0023278	0.000502		MIR3181	2	5.60071	-0.642935	0.642935	0.001006	0.0001871
	SLC47A1	1	4.45227	2.65142	-2.65142	0.0023526	0.000508		LOC646762	2	3.34135	-0.87189	0.87189	0.0010087	0.0001878
	PCNA	2	5.35506	0.70483	-0.70483	0.0023526	0.0005078		LYRM4	1	3.6728	-1.02639	1.02639	0.0010094	0.0001881
	SLC25A5	1	4.83056	0.993794	-0.993794	0.002355	0.0005089		SELENOS	1	5.34739	-0.63214	0.63214	0.0010233	0.0001908
	DKC1	1	2.67845	0.977881	-0.977881	0.002355	0.0005089		MYCL	1	1.3312	-1.73478	1.73478	0.0010429	0.000195
	MRTO4	1	2.4006	0.927225	-0.927225	0.0023601	0.0005103		SLC11A2	3	7.14468	-0.541292	0.541292	0.0010475	0.0001961
	P3H4	1	-1.08126	4.19065	-4.19065	0.0023609	0.0005109		FFAR3	1	0.0985504	-4.61712	4.61712	0.0010641	0.0001994
	LOC285074	1	3.03192	0.77596	-0.77596	0.0023614	0.0005112		PIM1	2	5.10737	-0.790351	0.790351	0.0010681	0.0002003
	HCST	1	7.26448	0.816479	-0.816479	0.0024093	0.0005225		CREB3	1	5.98388	-0.524738	0.524738	0.0010732	0.0002013
	ANKRD16	1	1.17279	1.13349	-1.13349	0.0024125	0.0005234		SIPA1	2	7.03838	-0.574003	0.574003	0.0010745	0.0002018
	PHLDA3	1	3.30863	1.11535	-1.11535	0.0024796	0.0005393		TFEC	2	4.93338	-0.712079	0.712079	0.0010823	0.0002036
	ZNF296	1	2.38949	1.37412	-1.37412	0.0024945	0.0005428		PLTP	6	8.17021	-2.17884	2.17884	0.001092	0.000206
	FAM174C	2	6.12414	0.883641	-0.883641	0.0025199	0.0005491		HECA	1	2.732	-0.761955	0.761955	0.001092	0.0002058
	SNRK	1	3.64952	0.714233	-0.714233	0.0025433	0.0005549		TSPAN31	1	6.54547	-0.684607	0.684607	0.001092	0.000206
	CYSLTR1	1	1.98416	1.22533	-1.22533	0.0025617	0.0005591		ATP8B3	2	2.12981	-1.14733	1.14733	0.0010941	0.0002066
	ATP8B4	4	5.38207	0.758431	-0.758431	0.0025674	0.0005606		USP18	1	2.49918	-2.25326	2.25326	0.0010992	0.0002079
	DIPK2A	2	3.65285	0.8171	-0.8171	0.0025748	0.0005627		KCNE1	1	0.558738	-1.40498	1.40498	0.0010992	0.0002081
	DPP7	5	8.85685	0.561272	-0.561272	0.0025748	0.0005627		MOV10	3	4.76243	-0.625989	0.625989	0.0011097	0.0002104
	TRAF4	1	0.30339	2.32143	-2.32143	0.0025963	0.0005679		AIFM2	1	2.81661	-1.07238	1.07238	0.0011112	0.0002108
	EGFL7	1	2.77027	1.23099	-1.23099	0.0026428	0.0005796		CHST15	2	5.42838	-0.826256	0.826256	0.0011328	0.0002151
	ARHGAP22	1	2.12535	1.12743	-1.12743	0.0026478	0.0005809		TTBK2	1	3.30458	-1.06875	1.06875	0.0011329	0.0002152
	PCCB	1	6.04271	0.453731	-0.453731	0.0026675	0.0005857		RNASE3	1	2.00591	-1.22924	1.22924	0.0011389	0.0002167
	ZKSCAN8	1	3.82837	0.741123	-0.741123	0.0026744	0.0005877		RNF207	1	2.72029	-0.873174	0.873174	0.0011389	0.0002167
	ABI3	4	5.54963	1.20168	-1.20168	0.0026824	0.0005897		C17orf58	1	3.13499	-0.859624	0.859624	0.0011546	0.0002204
	PSMG1	1	3.4496	0.722047	-0.722047	0.0026944	0.0005934		NLRP3	1	2.15133	-1.15091	1.15091	0.0011578	0.0002211
	TRIM7	1	0.587948	1.2781	-1.2781	0.0026945	0.000594		TNFRSF10A	1	3.20387	-0.956253	0.956253	0.0011652	0.0002227
	STK40	4	7.09672	0.702775	-0.702775	0.0026945	0.0005942		DPH3	1	5.19346	-0.787697	0.787697	0.0011662	0.0002231
	TPM1	1	0.669707	1.65983	-1.65983	0.0027157	0.0006		MARCHF2	1	8.05093	-0.644635	0.644635	0.0011764	0.0002251
	DCBLD2	1	2.78407	1.03613	-1.03613	0.0027157	0.0006004		TIFA	1	1.00111	-2.20604	2.20604	0.0011783	0.0002256
	MALT1	1	4.12536	0.630784	-0.630784	0.0027157	0.0006004		TNIP2	1	5.14299	-0.702037	0.702037	0.0011793	0.0002259
	CDC20	1	0.546949	1.87592	-1.87592	0.0027207	0.000602		PIGU	2	2.89932	-1.08153	1.08153	0.0011844	0.0002271
	LSG1	1	4.39861	0.576446	-0.576446	0.0027235	0.0006029		EHD4	1	8.08708	-0.616489	0.616489	0.0011929	0.0002293
	SNRNP25	1	2.47143	1.05124	-1.05124	0.0027431	0.0006082		S100A10	1	8.10388	-0.600966	0.600966	0.0011929	0.0002294
	PIEZO1	1	4.94932	1.06765	-1.06765	0.0027581	0.0006121		ECRP	1	1.34631	-1.39952	1.39952	0.0012011	0.0002311
	GALNT14	2	2.6213	3.71172	-3.71172	0.0027728	0.0006161		WBP11	1	3.85964	-0.609756	0.609756	0.0012076	0.0002328
	C19orf48	1	5.21221	0.627423	-0.627423	0.0027747	0.0006168		RABAC1	1	5.36179	-0.978369	0.978369	0.0012102	0.0002334
	CASP10	1	3.80346	0.664894	-0.664894	0.0027975	0.0006227		MT1JP	2	1.5608	-9.46095	9.46095	0.0012146	0.0002345
	IDH1	2	6.5305	0.559624	-0.559624	0.0027975	0.0006224		PARP14	1	7.83335	-0.620068	0.620068	0.0012269	0.000237
	KLHL24	1	6.05169	0.462775	-0.462775	0.0028012	0.000624		MARCO	4	8.22523	-1.53099	1.53099	0.001246	0.0002411
	SLC38A7	3	5.90056	0.580356	-0.580356	0.0028061	0.0006254		RPGR	1	2.7539	-1.05456	1.05456	0.0012484	0.0002418
	FLT1	1	1.74572	1.70436	-1.70436	0.0028446	0.0006348		ARL3	1	3.47375	-0.839815	0.839815	0.0012533	0.000243
	LUNAR1	1	-0.82749	4.74613	-4.74613	0.0028518	0.0006366		CASP9	1	5.26386	-0.63566	0.63566	0.0012533	0.000243
	ABCD3	1	4.3099	0.572289	-0.572289	0.0028589	0.0006387		FAM8A1	1	4.84453	-0.631014	0.631014	0.0012567	0.0002438
	E2F1	1	1.45557	1.55654	-1.55654	0.0028668	0.0006408		PIM2	1	3.40108	-1.7542	1.7542	0.0013106	0.0002552
	FSTL4	1	0.573945	1.49888	-1.49888	0.0028853	0.0006454		PGBD4	1	1.60728	-0.947424	0.947424	0.0013106	0.0002552
	ST6GAL1	1	-0.0147365	2.83208	-2.83208	0.0028905	0.0006469		TMEM237	2	3.37404	-1.14152	1.14152	0.0013113	0.0002555
	MAN2C1	1	6.14341	0.607638	-0.607638	0.0028952	0.0006482		MX1	1	6.24536	-1.70837	1.70837	0.0013123	0.0002558
	NANP	1	3.31862	0.786043	-0.786043	0.0029084	0.0006514		ZBTB17	1	1.73169	-1.21155	1.21155	0.0013255	0.0002585
	LINC01857	1	6.36278	1.17336	-1.17336	0.0029219	0.000655		BATF2	1	3.36881	-1.52573	1.52573	0.0013274	0.000259
	REPS2	1	1.09895	1.65386	-1.65386	0.0029259	0.0006562		AGAP3	1	4.81516	-0.867414	0.867414	0.0013318	0.0002602
	LINC01150	1	0.0411864	2.36302	-2.36302	0.0029335	0.0006581		HK2	1	5.2381	-0.737887	0.737887	0.0013399	0.0002622
	EPN2-IT1	1	-0.176472	3.23164	-3.23164	0.0029546	0.0006637		STRADA	1	5.09303	-0.595916	0.595916	0.0013427	0.0002631
	GTF2IRD2	1	3.637	0.65356	-0.65356	0.0029546	0.0006637		ULK2	1	4.08977	-0.735181	0.735181	0.0013468	0.000264
	FAHD2A	1	3.8803	0.56224	-0.56224	0.0029554	0.0006642		MIER1	3	4.06002	-0.590491	0.590491	0.0013512	0.000265
	DPH5	1	1.96013	0.999133	-0.999133	0.0029739	0.0006686		PLAU	5	8.32393	-0.829951	0.829951	0.0014138	0.0002785
	GALK2	2	3.52382	0.778561	-0.778561	0.0029901	0.0006728		DTX3L	1	3.62847	-0.763327	0.763327	0.0014145	0.0002788
	PARVB	3	5.27297	0.592229	-0.592229	0.0029912	0.0006736		RNF215	1	2.18628	-1.07318	1.07318	0.001416	0.0002792
	SCRN2	1	2.71363	1.08511	-1.08511	0.0029966	0.0006751		PDSS1	1	2.97112	-1.60896	1.60896	0.0014195	0.00028
	MYO5A	3	5.07352	0.48747	-0.48747	0.0030134	0.0006792		SHKBP1	1	3.91349	-0.720997	0.720997	0.0014291	0.000282
	SOCS6	1	3.17337	0.815322	-0.815322	0.0030221	0.0006814		NBDY	1	5.22143	-0.888013	0.888013	0.0014486	0.0002871
	WDSUB1	1	3.33409	0.724729	-0.724729	0.00304	0.0006857		HSD17B12	1	4.44488	-0.80592	0.80592	0.0014486	0.0002871
	MICAL1	1	6.62027	0.569534	-0.569534	0.0030436	0.0006871		RIC1	1	5.75723	-0.619343	0.619343	0.0014624	0.0002903
	ANKRD36C	2	2.81812	0.777297	-0.777297	0.0030492	0.0006887		CLDND1	1	5.02936	-0.611964	0.611964	0.0014977	0.0002977
	CEBPA	1	3.25518	2.68203	-2.68203	0.0030566	0.0006909		GNS	3	10.2369	-0.581335	0.581335	0.0015032	0.0002989
	EXOC6B	1	4.08612	0.622032	-0.622032	0.0030604	0.0006921		LINC00467	1	2.09192	-0.811709	0.811709	0.0015192	0.0003027
	ENOX2	1	3.80065	0.556504	-0.556504	0.0031115	0.0007039		PGS1	1	5.44551	-0.54486	0.54486	0.0015195	0.0003029
	NENF	1	4.01261	0.942411	-0.942411	0.0031182	0.000706		RAD23A	3	5.25717	-0.621564	0.621564	0.0015199	0.0003031
	DCSTAMP	1	3.93915	2.4646	-2.4646	0.003145	0.0007124		MIR6787	1	1.06327	-1.47865	1.47865	0.0015419	0.0003078
	PDK4	1	0.0826679	2.80105	-2.80105	0.0032004	0.0007258		TTC9C	1	4.65947	-0.861715	0.861715	0.0015427	0.0003081
	ZNF616	1	2.23037	1.00354	-1.00354	0.0032476	0.0007378		SERPINH1	1	4.49498	-0.791964	0.791964	0.0015475	0.0003092
	RCSD1	1	4.28006	1.07371	-1.07371	0.0032661	0.0007423		TRG-AS1	1	2.47353	-1.26009	1.26009	0.0015579	0.0003114
	EPB41L2	1	2.13466	1.51491	-1.51491	0.0032799	0.000746		ZNF446	1	1.31149	-1.03664	1.03664	0.0015821	0.0003171
	SCAP	1	5.30278	0.471412	-0.471412	0.0032804	0.0007465		KCNMB4	1	3.64565	-1.56629	1.56629	0.0016016	0.0003215
	GTF2F2	1	4.36314	0.653592	-0.653592	0.0032902	0.000749		ATP6V1H	1	6.18492	-0.598132	0.598132	0.0016024	0.0003218
	ELMSAN1	2	2.55091	0.881833	-0.881833	0.0033099	0.0007547		MIR155HG	1	0.953088	-2.28209	2.28209	0.0016074	0.0003233
	DDX28	1	4.23179	0.59536	-0.59536	0.0033099	0.0007546		UXS1	1	6.06105	-0.678071	0.678071	0.0016096	0.000324
	MPZL3	1	0.552211	1.43624	-1.43624	0.0033271	0.0007598		PTPN6	2	6.24538	-0.593527	0.593527	0.0016203	0.0003263
	RRP15	1	1.87328	1.36125	-1.36125	0.0033271	0.0007599		C5orf22	1	1.89255	-1.13382	1.13382	0.0016228	0.0003273
	SCMH1	1	1.16331	1.21976	-1.21976	0.0033271	0.0007596		PLXNA2	2	3.48773	-0.827236	0.827236	0.001672	0.0003383
	AARS1	1	4.49642	0.574387	-0.574387	0.0033309	0.000761		BCL10	1	5.46186	-0.56084	0.56084	0.001672	0.0003382
	SH3BGRL3	2	7.58968	0.787365	-0.787365	0.0033554	0.0007676		WDFY2	1	2.14666	-1.12733	1.12733	0.0016773	0.0003396
	MRI1	1	3.55321	0.947651	-0.947651	0.003364	0.0007702		EEF1A1	5	6.02275	-0.697088	0.697088	0.0016817	0.0003409
	MTHFD1	1	2.56894	0.764418	-0.764418	0.0033752	0.0007734		ARHGAP19-SLIT1	1	0.879431	-1.72599	1.72599	0.0017185	0.0003485
	SORBS3	5	5.55537	0.766762	-0.766762	0.0033844	0.0007758		CEP135	1	2.55438	-1.00992	1.00992	0.0017192	0.0003488
	ARHGAP1	1	5.38437	0.452794	-0.452794	0.0033874	0.0007768		PITPNM1	1	5.52933	-0.498379	0.498379	0.0017402	0.0003542
	PDPR	2	4.38085	0.567952	-0.567952	0.0033919	0.0007782		CDC42SE2	1	6.95517	-0.707311	0.707311	0.0017449	0.0003555
	SLC25A4	1	0.778508	1.51424	-1.51424	0.0034053	0.0007816		ITFG2-AS1	1	0.730192	-1.56122	1.56122	0.0017481	0.0003563
	ASTE1	1	0.30199	1.22609	-1.22609	0.0034147	0.000784		MCEMP1	1	0.245896	-3.85959	3.85959	0.0017583	0.000359
	LINC00963	2	6.70148	0.502407	-0.502407	0.0034207	0.0007857		SLC9A8	1	4.56322	-0.629422	0.629422	0.0017589	0.0003593
	TMEM106C	1	3.38212	0.691076	-0.691076	0.0034403	0.0007909		ERF	2	1.72533	-1.23317	1.23317	0.0017698	0.0003621
	ENDOG	1	3.47137	0.621229	-0.621229	0.0034413	0.0007914		SLC30A7	1	4.5406	-0.521437	0.521437	0.001784	0.0003653
	DDB2	2	3.23316	0.643486	-0.643486	0.0034476	0.0007933		PPM1K	1	3.37997	-0.745414	0.745414	0.0017942	0.0003675
	ZNF71	1	3.27988	0.680415	-0.680415	0.0034795	0.0008012		MIR632	1	6.55699	-0.516783	0.516783	0.001795	0.0003679
	ADA2	6	8.77383	1.10316	-1.10316	0.0034929	0.0008049		EIF2AK2	1	2.36974	-1.05537	1.05537	0.0017954	0.0003681
	TCTA	1	6.34337	0.48018	-0.48018	0.0034991	0.000807		C11orf71	1	2.9381	-0.843827	0.843827	0.0018152	0.0003725
	LOC100130691	1	2.5534	0.829978	-0.829978	0.0035197	0.0008124		GLT1D1	1	-0.669616	-5.00215	5.00215	0.0018346	0.0003774
	INF2	2	6.40533	0.593172	-0.593172	0.0035207	0.0008133		RAPGEF1	3	5.29078	-0.529923	0.529923	0.0018367	0.000378
	MLLT3	1	2.17283	0.908744	-0.908744	0.0035232	0.0008146		PATJ	2	4.66921	-0.545223	0.545223	0.0019076	0.0003941
	MROH1	2	4.71274	0.624118	-0.624118	0.0035278	0.0008163		FGD3	1	6.77898	-0.493101	0.493101	0.0019076	0.0003939
	ZNF320	1	1.91533	0.931685	-0.931685	0.0035386	0.0008195		LIG4	2	3.32479	-0.912038	0.912038	0.0019122	0.0003953
	SNAI3	1	-0.0395393	3.9122	-3.9122	0.00354	0.0008201		BTN2A2	1	4.94279	-0.649993	0.649993	0.0019175	0.0003968
	RNF138	2	4.93801	0.514117	-0.514117	0.0035441	0.0008221		UBE2A	2	6.62	-0.535934	0.535934	0.0019189	0.0003972
	IFI30	7	14.2929	0.678923	-0.678923	0.003559	0.0008258		CASS4	1	3.0349	-1.23238	1.23238	0.0019343	0.000401
	MRPL24	1	5.13734	0.89457	-0.89457	0.0035731	0.0008298		TRIP10	1	2.5674	-1.13456	1.13456	0.0019378	0.0004019
	HYI	1	2.37284	0.978776	-0.978776	0.0036009	0.0008371		CUEDC2	1	5.06764	-0.667067	0.667067	0.0019625	0.0004077
	LOC93622	1	2.3265	1.00987	-1.00987	0.0036027	0.000838		NAB1	1	0.726791	-1.28982	1.28982	0.0019955	0.0004154
	LOC102606465	1	1.23654	1.16372	-1.16372	0.0036118	0.0008412		TP53	1	6.53537	-0.411682	0.411682	0.0020665	0.0004315
	SPRY1	1	-0.0094999	2.91232	-2.91232	0.0036966	0.0008619		HERC5	1	3.76619	-1.08967	1.08967	0.0020667	0.0004319
	IDH2	1	6.10813	0.649895	-0.649895	0.0037037	0.0008643		C1QA	3	10.4189	-0.962137	0.962137	0.0020732	0.0004337
	ANP32A	2	5.59585	0.526981	-0.526981	0.0037051	0.000865		CRKL	1	5.18932	-0.631883	0.631883	0.0020732	0.0004335
	TMEM80	1	3.90999	0.923097	-0.923097	0.0037056	0.0008654		UBA3	1	7.27679	-0.587215	0.587215	0.0020768	0.0004348
	DCXR	2	7.68086	0.852499	-0.852499	0.0037077	0.0008663		GRIPAP1	1	5.01507	-0.716985	0.716985	0.0020779	0.0004352
	NRGN	1	2.2934	1.6595	-1.6595	0.0037239	0.0008707		KDM7A	1	3.19485	-0.896397	0.896397	0.0020846	0.000437
	ALG1	1	5.24259	0.471987	-0.471987	0.0037256	0.0008715		TUBE1	1	2.28404	-0.845231	0.845231	0.0020894	0.0004384
	TSHZ1	2	2.83867	0.918894	-0.918894	0.0037282	0.0008725		ZC3H11A	1	5.95883	-0.546859	0.546859	0.002093	0.0004394
	MTFR2	1	1.32832	1.22385	-1.22385	0.003745	0.0008767		PITPNM3	1	2.86507	-1.01102	1.01102	0.0020948	0.0004401
	EXOSC2	1	2.78014	0.778086	-0.778086	0.0037608	0.0008811		ZMYND8	3	5.3253	-0.490995	0.490995	0.0021098	0.0004437
	ZNF480	1	3.0256	0.798761	-0.798761	0.0038015	0.0008921		MIR6821	2	2.0828	-3.95916	3.95916	0.0021233	0.0004473
	TIMP3	1	3.14242	2.88323	-2.88323	0.0038427	0.0009028		ACVRL1	1	3.16096	-0.903184	0.903184	0.0021258	0.000448
	CYB5RL	1	2.62735	0.852351	-0.852351	0.0038427	0.0009022		APOBEC3F	1	4.48064	-0.867926	0.867926	0.0021599	0.0004554
	C9orf16	1	7.45319	0.833749	-0.833749	0.0038427	0.0009028		MX2	1	3.82117	-1.32732	1.32732	0.0021615	0.000456
	PFKM	1	2.83411	0.830297	-0.830297	0.0038455	0.0009039		TGM2	1	4.10053	-1.37995	1.37995	0.0021942	0.0004639
	TCTN1	2	4.59727	0.652028	-0.652028	0.0038967	0.0009166		PLGRKT	1	3.39279	-0.772527	0.772527	0.0021996	0.0004652
	CPNE9	1	1.09329	1.23803	-1.23803	0.0039051	0.000919		PDCD6IP	1	4.52887	-0.681904	0.681904	0.0022091	0.0004677
	SLC15A4	1	6.39266	0.445576	-0.445576	0.0039112	0.0009208		IFITM1	2	7.5208	-1.0216	1.0216	0.0022453	0.0004768
	NDUFAF2	1	2.9252	0.874825	-0.874825	0.0039869	0.0009397		TTC39C	1	1.98115	-1.07789	1.07789	0.0022501	0.000478
	CASP2	1	2.69823	1.11728	-1.11728	0.0040475	0.0009551		NUP98	1	3.45325	-0.73595	0.73595	0.002253	0.0004789
	LOC101929710	1	-0.734394	3.10371	-3.10371	0.00408	0.000964		POU6F1	1	0.625674	-1.60387	1.60387	0.0022545	0.0004797
	C3orf18	1	1.56574	0.866656	-0.866656	0.0040925	0.0009677		GSAP	1	4.68611	-0.849529	0.849529	0.0022549	0.0004801
	DCLRE1C	1	1.78058	0.866642	-0.866642	0.0041041	0.0009723		VPS37C	1	3.62226	-0.556418	0.556418	0.0022598	0.000482
	SIRPB1	2	6.01729	0.811363	-0.811363	0.0041079	0.0009736		NLRC5	1	4.00631	-1.08241	1.08241	0.002264	0.0004833
	KHK	1	0.838472	1.66591	-1.66591	0.0041232	0.0009777		HERPUD2	1	5.08887	-0.556893	0.556893	0.002267	0.0004842
	TRUB2	1	4.79009	0.64504	-0.64504	0.0041724	0.0009932		VPS37A	1	3.08795	-0.780282	0.780282	0.0022747	0.0004862
	ACADS	1	4.11475	0.766081	-0.766081	0.0041729	0.0009937		PSENEN	1	6.34968	-0.683999	0.683999	0.0022749	0.0004865
	OXA1L	2	8.30076	0.497211	-0.497211	0.0042053	0.0010019		ZNF281	1	2.64848	-0.781925	0.781925	0.0022761	0.000487
	LINC00504	1	-0.759552	2.79812	-2.79812	0.004223	0.0010073		PTPN12	1	3.41215	-0.930483	0.930483	0.0022778	0.000488
	NUDT19	2	4.85167	0.588662	-0.588662	0.0042654	0.0010186		SPI1	4	7.57365	-0.842364	0.842364	0.0022778	0.0004879
	PTDSS1	1	6.02367	0.679367	-0.679367	0.0042682	0.00102		EXOC5	1	4.46464	-0.589968	0.589968	0.0022778	0.0004878
	DHDDS	2	4.22453	0.676401	-0.676401	0.0042682	0.00102		FBXW5	3	6.91033	-0.676853	0.676853	0.0022823	0.0004892
	UQCRHL	1	1.35784	1.40084	-1.40084	0.0042715	0.0010212		ISG15	1	1.11093	-2.40314	2.40314	0.0022832	0.0004898
	NPL	2	7.25007	0.447676	-0.447676	0.0042767	0.0010237		BAZ2A	2	5.65959	-0.479618	0.479618	0.0022899	0.0004916
	MAFK	1	2.37224	0.790201	-0.790201	0.0042856	0.0010262		SLC43A3	3	9.05508	-0.540292	0.540292	0.0022903	0.0004919
	AK3	1	5.7646	0.500219	-0.500219	0.0042944	0.0010287		WBP2	6	7.37167	-0.482769	0.482769	0.0023045	0.0004954
	TMEM70	1	3.58657	0.715216	-0.715216	0.004318	0.0010348		VGLL4	1	2.25235	-0.93542	0.93542	0.0023057	0.0004959
	MOSPD3	2	5.15146	0.582152	-0.582152	0.0043348	0.0010396		UNC119	1	3.81281	-0.943952	0.943952	0.002327	0.0005016
	ZNF844	1	3.66598	0.622216	-0.622216	0.0043695	0.00105		LSM6	1	4.01778	-0.819474	0.819474	0.0023306	0.0005028
	TIGAR	2	5.66037	0.58855	-0.58855	0.004407	0.0010602		YBX3P1	1	5.94379	-0.663194	0.663194	0.0023601	0.0005105
	LPIN1	1	3.73436	0.652882	-0.652882	0.0044287	0.0010667		PPARD	1	4.62329	-0.700448	0.700448	0.0023762	0.0005146
	ABRAXAS1	1	2.02231	0.830843	-0.830843	0.0044323	0.0010684		GTPBP4	1	3.19078	-0.912478	0.912478	0.0023918	0.0005182
	TRAF6	1	4.87169	0.513142	-0.513142	0.0044354	0.0010696		C1QB	3	10.3107	-1.3532	1.3532	0.0024021	0.0005207
	APPL2	1	5.31476	0.698846	-0.698846	0.0044393	0.0010709		PLXNA4	1	0.944957	-1.16061	1.16061	0.0024125	0.0005236
	FAH	1	4.66893	0.808703	-0.808703	0.0045069	0.0010885		GPR107	1	3.00966	-0.95826	0.95826	0.002437	0.0005292
	PTMS	1	1.72376	1.17384	-1.17384	0.0045502	0.0010998		PTPN9	1	5.11591	-0.666369	0.666369	0.0024658	0.0005357
	C2CD2	1	0.18692	1.37642	-1.37642	0.0046184	0.0011184		SLC20A1	1	5.54244	-0.529294	0.529294	0.0024669	0.0005361
	NMB	1	2.44712	1.41986	-1.41986	0.0046292	0.0011215		TMEM138	3	8.60396	-0.896726	0.896726	0.0024796	0.0005392
	SCAMP2	3	5.26662	0.546349	-0.546349	0.0046331	0.0011229		LRRC29	1	1.5014	-1.05459	1.05459	0.002497	0.0005436
	POLE3	1	5.84318	0.675021	-0.675021	0.0046496	0.0011273		AARS2	1	3.34469	-0.686723	0.686723	0.0024983	0.0005441
	HMGN3	1	2.04766	0.849124	-0.849124	0.0046596	0.0011302		PICALM	1	7.74722	-0.62613	0.62613	0.0025329	0.0005521
	ARSK	1	2.49936	0.859568	-0.859568	0.0046701	0.0011335		ATP13A3	3	6.65056	-0.857825	0.857825	0.0025389	0.0005537
	TESC	1	0.422662	2.6737	-2.6737	0.0046766	0.0011361		PDLIM5	2	6.31112	-0.448279	0.448279	0.0025923	0.0005668
	SPOCD1	1	1.82706	2.15862	-2.15862	0.0046965	0.0011422		TMED7	1	6.90403	-0.44444	0.44444	0.0026016	0.0005693
	ENTPD3-AS1	1	2.40918	0.744688	-0.744688	0.0046965	0.0011418		SPINT2	2	6.2232	-0.685111	0.685111	0.0026139	0.0005722
	RNF227	1	0.530025	1.44905	-1.44905	0.0047096	0.0011458		CFP	1	5.88396	-1.68403	1.68403	0.0026269	0.0005753
	ANP32C	1	3.66635	0.682188	-0.682188	0.0047538	0.0011593		MCM3AP	1	2.72628	-0.694934	0.694934	0.00263	0.0005763
	LIN9	2	2.11125	0.880332	-0.880332	0.004795	0.0011724		CCZ1B	1	6.44145	-0.476114	0.476114	0.0026311	0.0005767
	TMEM140	1	6.67974	0.594079	-0.594079	0.004795	0.0011719		NOD2	1	3.63028	-0.788374	0.788374	0.0026553	0.0005828
	TIAM1	1	2.97801	0.931012	-0.931012	0.0047952	0.0011729		DLG4	1	2.46266	-1.0789	1.0789	0.0026693	0.0005864
	SLC12A2	2	1.9048	1.18036	-1.18036	0.0048304	0.0011825		MIR6728	2	5.84051	-0.569705	0.569705	0.002688	0.0005912
	RARA	1	2.68046	0.895211	-0.895211	0.0048698	0.001193		MVD	1	4.23614	-0.583483	0.583483	0.0026937	0.0005927
	GALNT11	1	5.58246	0.537678	-0.537678	0.0048749	0.0011947		F11R	2	5.74217	-0.597004	0.597004	0.0026941	0.0005931
	STAG3	1	2.06346	1.29187	-1.29187	0.0049121	0.0012053		TOR1A	1	6.45135	-0.490667	0.490667	0.0026945	0.0005938
	CISD1	1	3.35791	0.680366	-0.680366	0.0049121	0.0012061		PIAS3	2	4.26887	-0.63886	0.63886	0.002695	0.0005945
	SNTA1	1	2.17947	0.837855	-0.837855	0.0050295	0.0012392		CMPK2	2	3.68103	-1.82219	1.82219	0.0027034	0.0005966
	PGAP2	2	3.92109	0.55719	-0.55719	0.0050319	0.0012403		EIF2AK1	4	4.86873	-0.534533	0.534533	0.002713	0.000599
	DOCK11	1	3.84587	0.621854	-0.621854	0.0050795	0.0012535		RSAD2	1	2.52001	-2.3356	2.3356	0.0027184	0.0006012
	TENT2	1	4.5991	0.632704	-0.632704	0.0050961	0.0012594		NXPE3	2	4.41805	-0.574223	0.574223	0.0027305	0.0006047
	MDFIC	2	5.88583	0.550909	-0.550909	0.0050961	0.0012591		MARS1	1	6.73594	-0.440532	0.440532	0.0027371	0.0006064
	GAPT	1	1.86899	1.03473	-1.03473	0.0051162	0.0012649		SERP1	1	7.04937	-0.747617	0.747617	0.0027421	0.0006078
	PEX11A	1	1.34995	0.920798	-0.920798	0.0051212	0.0012671		STX12	1	3.83685	-0.678337	0.678337	0.0027432	0.0006085
	HSP90AA1	5	8.66366	0.72395	-0.72395	0.0051293	0.0012696		TNFRSF4	1	0.398283	-2.68124	2.68124	0.0027605	0.0006129
	RAD51C	1	3.83585	0.50675	-0.50675	0.0051528	0.0012764		SMOX	1	1.66966	-1.62735	1.62735	0.0027607	0.0006132
	LZTS2	3	4.18011	0.797831	-0.797831	0.0051533	0.001277		LOC101928389	1	1.22602	-1.51044	1.51044	0.0027888	0.0006202
	PMS2P4	1	1.93889	0.71325	-0.71325	0.0051887	0.0012862		SREBF2	1	4.06326	-0.72786	0.72786	0.0027983	0.0006231
	DMD	1	0.252045	1.93311	-1.93311	0.0052557	0.0013045		SPOPL	1	4.57379	-0.710444	0.710444	0.0028256	0.00063
	AP1B1	9	7.08324	0.495646	-0.495646	0.0052557	0.0013048		MINPP1	1	4.23648	-0.662199	0.662199	0.0028304	0.0006313
	SLC17A5	1	5.5974	0.709909	-0.709909	0.0052719	0.0013103		MIR4751	1	0.578164	-1.95856	1.95856	0.0028589	0.0006385
	ZNF138	1	0.701579	1.09052	-1.09052	0.0052728	0.001311		AREL1	1	5.83675	-0.47955	0.47955	0.0028853	0.0006454
	HIRA	3	5.09837	0.526073	-0.526073	0.0053683	0.0013368		SMG9	1	2.9751	-0.864029	0.864029	0.0029103	0.0006521
	ZNF461	1	0.911676	1.01559	-1.01559	0.0053939	0.0013442		ANKRD34B	1	1.24331	-1.0439	1.0439	0.0029466	0.0006614
	PRMT7	2	3.41438	0.821404	-0.821404	0.005421	0.0013515		RCN2	1	4.22746	-0.84402	0.84402	0.0029749	0.0006691
	RIMS3	1	2.92123	0.921048	-0.921048	0.0054387	0.0013569		PSMB5	1	5.30737	-0.62966	0.62966	0.0029912	0.0006735
	NPEPL1	1	5.54861	0.624649	-0.624649	0.0054411	0.001358		CCZ1	1	6.435	-0.482125	0.482125	0.0030431	0.0006867
	VSIG10	1	0.433042	1.24922	-1.24922	0.005448	0.0013602		MBNL1-AS1	1	1.92138	-1.00056	1.00056	0.0030492	0.000689
	NR6A1	2	3.38178	0.821758	-0.821758	0.0054528	0.0013619		ABHD8	1	2.7404	-0.691306	0.691306	0.0031125	0.0007044
	GSDME	2	5.19179	0.604877	-0.604877	0.0054909	0.0013735		PSMD1	1	4.74336	-0.559646	0.559646	0.0031704	0.0007184
	MRPS28	2	4.22309	0.565742	-0.565742	0.0054986	0.0013768		GLA	1	7.15306	-0.475907	0.475907	0.0031846	0.000722
	EPB41	1	2.05824	1.00722	-1.00722	0.0055009	0.0013781		WARS1	2	7.62096	-0.687018	0.687018	0.0032316	0.0007332
	CCNQ	1	3.7875	0.673396	-0.673396	0.0055109	0.0013811		MYL5	1	3.61284	-0.681952	0.681952	0.0032454	0.0007366
	CEP41	1	3.46596	0.583172	-0.583172	0.0055207	0.0013846		IFIT3	2	3.49247	-1.80621	1.80621	0.0032476	0.0007377
	RAB7A	5	7.41265	0.474121	-0.474121	0.0055344	0.0013901		C19orf38	1	1.92234	-1.50057	1.50057	0.003267	0.0007428
	CFAP61	1	-0.316736	2.42235	-2.42235	0.0055479	0.0013943		HDGFL3	1	0.500939	-2.20174	2.20174	0.0032922	0.0007497
	SYNGR1	1	2.43572	1.60151	-1.60151	0.0055586	0.0013977		ENTPD7	1	1.35089	-1.03301	1.03301	0.0032973	0.0007512
	RAB40B	1	-0.410486	3.44529	-3.44529	0.0055705	0.0014013		DGAT2	1	1.12804	-1.61316	1.61316	0.0033219	0.0007577
	IL25	1	3.14359	1.00131	-1.00131	0.0055804	0.0014043		LOC100507373	1	3.5536	-0.587921	0.587921	0.0033467	0.000765
	LOC100288175	1	1.78571	1.23555	-1.23555	0.0056159	0.0014139		LRRK2	1	4.41141	-1.28671	1.28671	0.0033504	0.0007661
	ANKRD36B	2	2.81262	0.771031	-0.771031	0.0056282	0.0014179		CREG1	4	11.3106	-0.500528	0.500528	0.0033558	0.000768
	DUS3L	1	4.92506	0.533942	-0.533942	0.0056312	0.0014192		PLEKHM3	1	1.68961	-1.30206	1.30206	0.0033679	0.0007714
	CSNK1E	1	4.53677	0.581635	-0.581635	0.0056368	0.0014211		ALDOA	8	11.0869	-0.485938	0.485938	0.0034223	0.0007864
	PARS2	1	3.59949	0.509356	-0.509356	0.0056649	0.0014287		SHFL	1	5.0418	-0.570771	0.570771	0.0034476	0.0007935
	PELI2	1	0.615483	1.67082	-1.67082	0.0056699	0.0014305		IFI44L	1	2.23583	-3.70837	3.70837	0.0034809	0.0008019
	ITGAD	1	-0.253871	2.54505	-2.54505	0.0056846	0.0014353		PRKAA1	1	4.88715	-0.964229	0.964229	0.0034935	0.0008054
	RPF2	1	3.79157	0.609847	-0.609847	0.0056931	0.0014379		MVB12B	1	1.2779	-1.03624	1.03624	0.0035045	0.0008086
	EXOC6	1	1.28725	1.2173	-1.2173	0.0057412	0.0014507		GBP2	1	3.09411	-1.24855	1.24855	0.0035205	0.0008129
	CELSR2	1	-0.324505	2.72308	-2.72308	0.0057557	0.0014554		LMLN	1	1.30483	-1.15259	1.15259	0.0035232	0.0008145
	ZNF841	1	2.25983	1.20126	-1.20126	0.0057557	0.0014549		EPM2AIP1	1	1.78296	-1.17354	1.17354	0.0035249	0.0008153
	KDSR	2	5.60822	0.504201	-0.504201	0.0057777	0.0014615		SNX30	2	2.13346	-0.87454	0.87454	0.0035311	0.0008174
	DNASE2B	1	0.17386	4.95814	-4.95814	0.005792	0.0014657		PDE11A	1	1.57191	-1.17568	1.17568	0.0035408	0.0008206
	SDAD1	1	2.96805	0.805004	-0.805004	0.0058184	0.0014737		CPD	1	6.23292	-0.587291	0.587291	0.0035431	0.0008215
	PPP3R1	1	6.01427	0.680388	-0.680388	0.0058362	0.001479		ERP44	1	7.3742	-0.406792	0.406792	0.0035687	0.0008284
	ZNF253	1	1.43665	1.00332	-1.00332	0.0058398	0.0014805		PAPSS2	1	3.40929	-0.901404	0.901404	0.0036009	0.0008368
	TBC1D13	1	5.2172	0.425381	-0.425381	0.0058669	0.0014879		DVL3	1	2.69174	-0.83768	0.83768	0.0036009	0.0008373
	DOCK10	2	2.94496	0.727671	-0.727671	0.0059443	0.0015092		PSMC5	2	6.47486	-0.424524	0.424524	0.0036036	0.0008386
	FIS1	2	5.24727	0.664046	-0.664046	0.0059758	0.0015178		PSMD4	1	4.06727	-0.581834	0.581834	0.0036118	0.0008408
	PHB	1	3.1603	0.853379	-0.853379	0.0060485	0.0015368		FAM241A	1	3.73026	-0.702752	0.702752	0.0036193	0.0008432
	OXR1	1	2.2444	0.941528	-0.941528	0.0060687	0.0015425		CLPB	1	2.11908	-0.922449	0.922449	0.0036269	0.0008454
	RCL1	1	0.438116	1.70771	-1.70771	0.0060967	0.0015502		WDFY3	1	6.64036	-0.519452	0.519452	0.0037036	0.0008639
	CTSA	10	11.2047	0.419495	-0.419495	0.0061299	0.0015592		NECAP2	2	5.96142	-0.673505	0.673505	0.0037239	0.0008706
	UPK2	1	0.291856	1.19802	-1.19802	0.0061343	0.0015609		EGLN1	2	5.42429	-0.540754	0.540754	0.0037479	0.0008778
	PMVK	1	4.46164	0.64181	-0.64181	0.0061486	0.0015656		JAG1	1	1.1321	-1.43691	1.43691	0.0037806	0.0008861
	LETM1	2	4.21616	0.583952	-0.583952	0.0061486	0.0015663		CCDC120	1	0.883678	-1.03093	1.03093	0.0037914	0.000889
	MPI	1	2.33624	0.81096	-0.81096	0.0061872	0.0015767		VSIG4	3	9.91397	-0.846437	0.846437	0.0038005	0.0008915
	S1PR1	1	4.36779	0.69221	-0.69221	0.0061879	0.0015774		TNFRSF1B	1	2.26584	-1.01021	1.01021	0.0038967	0.0009165
	FGL2	1	4.04466	1.70796	-1.70796	0.0062051	0.001583		PHACTR2	1	0.808617	-1.43633	1.43633	0.0039518	0.0009307
	LOC100996437	1	3.641	0.762544	-0.762544	0.0062427	0.0015937		OAS2	1	4.98578	-1.31583	1.31583	0.0039869	0.0009394
	ZNF816-ZNF321P	1	2.16128	0.832937	-0.832937	0.0062755	0.0016027		TMEM185B	2	3.49877	-0.616281	0.616281	0.0039997	0.0009431
	PHKA2	2	2.33896	0.836342	-0.836342	0.0062813	0.0016048		CYP7B1	1	0.333877	-2.65104	2.65104	0.0040182	0.0009479
	DUS1L	1	5.47348	0.602648	-0.602648	0.0062936	0.0016085		FFAR2	1	1.11325	-2.81791	2.81791	0.0040497	0.000956
	AEN	1	2.61791	0.910547	-0.910547	0.0062946	0.0016099		CES2	1	5.88009	-0.529366	0.529366	0.0040752	0.0009624
	SLC39A3	1	4.71076	0.51076	-0.51076	0.0062946	0.0016099		ENO1	7	11.5741	-0.585883	0.585883	0.0040806	0.0009645
	RMND5A	1	3.61354	0.713271	-0.713271	0.0063059	0.001614		APOBEC3G	1	4.57208	-0.793044	0.793044	0.0040945	0.0009685
	SDC3	2	6.20203	0.677431	-0.677431	0.0063059	0.0016134		MOB3B	1	1.23083	-3.42234	3.42234	0.0040948	0.000969
	ADGRV1	1	0.366908	1.25797	-1.25797	0.0063065	0.0016148		ZFAND3	2	4.55898	-0.696496	0.696496	0.0040967	0.0009698
	ARHGAP17	1	3.7186	0.670424	-0.670424	0.0063122	0.0016168		PTGES2	1	5.93534	-0.457464	0.457464	0.0040988	0.0009707
	SLC12A6	2	5.73678	0.521416	-0.521416	0.0063201	0.0016194		H1-2	1	6.08663	-0.705088	0.705088	0.0041428	0.0009827
	LINC01278	1	3.01691	0.702952	-0.702952	0.006324	0.001621		IGSF8	2	5.48077	-0.533025	0.533025	0.0041629	0.0009878
	LOC653653	1	5.88658	0.618953	-0.618953	0.0063403	0.0016264		TATDN3	1	4.54841	-0.637144	0.637144	0.0041665	0.0009891
	HACD4	1	5.61833	0.746505	-0.746505	0.0063413	0.0016272		GAS2L1	2	4.5401	-0.666503	0.666503	0.0041666	0.0009895
	SIGLEC15	2	5.27345	0.762337	-0.762337	0.0063643	0.0016349		GNLY	1	0.89334	-1.58266	1.58266	0.0041695	0.0009906
	SDHAP1	1	5.98351	0.596982	-0.596982	0.0063643	0.0016345		GALNS	1	5.54442	-0.551103	0.551103	0.0041706	0.0009912
	APOBEC3B	1	1.89914	1.29853	-1.29853	0.0063663	0.0016366		PSMD12	1	5.36811	-0.610435	0.610435	0.0041715	0.0009923
	TMEM126B	1	5.29295	0.531456	-0.531456	0.0063888	0.0016436		MFSD14A	2	6.99532	-0.595617	0.595617	0.0041715	0.0009926
	TMEM51	4	6.47305	0.548165	-0.548165	0.006417	0.0016521		PRDX1	1	9.81039	-0.546196	0.546196	0.0041715	0.0009919
	SNAPC1	3	4.83877	0.895017	-0.895017	0.0064361	0.0016576		TREM1	1	4.94112	-1.97545	1.97545	0.0042053	0.0010022
	ANAPC7	3	3.63108	0.723148	-0.723148	0.0064996	0.0016764		ARID1A	2	3.52331	-0.581853	0.581853	0.0042165	0.0010053
	LOC101929633	1	2.53825	0.810692	-0.810692	0.006535	0.0016866		DBNDD2	1	2.05492	-1.33891	1.33891	0.0042263	0.0010084
	ASPHD1	1	0.18328	3.3576	-3.3576	0.0065549	0.0016941		MPDU1	1	7.58608	-0.582623	0.582623	0.0042303	0.0010098
	PIK3R3	1	0.149704	1.59381	-1.59381	0.0065549	0.0016943		PFKFB4	1	3.6685	-0.744292	0.744292	0.0042767	0.0010232
	PTPN22	1	2.59716	0.835125	-0.835125	0.0065646	0.0016975		MIDN	4	6.11762	-0.493053	0.493053	0.0042767	0.0010235
	PRKCB	1	2.97105	0.938268	-0.938268	0.0065866	0.0017044		SRGAP2	1	4.0631	-0.831952	0.831952	0.0043309	0.0010383
	SLC35C1	2	4.76789	0.481542	-0.481542	0.0065866	0.0017038		LOC101927394	1	4.79822	-1.83897	1.83897	0.0043373	0.001041
	BLM	1	1.32803	1.09838	-1.09838	0.0066229	0.0017156		EYA3	1	5.07488	-0.681616	0.681616	0.0043373	0.0010409
	POLR1A	2	4.84897	0.463103	-0.463103	0.006625	0.0017168		ACOX1	1	4.31046	-0.613277	0.613277	0.0043422	0.0010426
	HSD17B4	1	7.07191	0.690092	-0.690092	0.0066446	0.0017225		OS9	6	10.0667	-0.448594	0.448594	0.0043626	0.0010479
	RAD51B	1	1.34476	0.930545	-0.930545	0.0066759	0.0017319		PPP2R5B	1	3.1476	-0.922182	0.922182	0.0043742	0.0010515
	B3GLCT	1	2.57086	0.73992	-0.73992	0.0066765	0.0017328		ELOVL5	1	6.04944	-0.625318	0.625318	0.0044031	0.0010589
	PSAP	14	15.1375	0.498932	-0.498932	0.0067022	0.0017406		AP3S2	1	2.90067	-0.8985	0.8985	0.0044171	0.0010631
	ATIC	1	4.04278	0.83001	-0.83001	0.0067179	0.0017459		TMEM225B	1	2.94345	-0.814144	0.814144	0.0044244	0.0010652
	HJURP	1	0.159165	2.16495	-2.16495	0.0067804	0.0017628		CRELD1	1	4.18991	-0.627544	0.627544	0.0044297	0.0010673
	FLJ32255	1	2.25121	1.0573	-1.0573	0.0067826	0.0017644		KYAT3	2	5.19632	-0.426007	0.426007	0.0044488	0.0010736
	GEMIN4	1	1.72401	0.757525	-0.757525	0.0068622	0.0017879		TMEM119	1	1.37859	-2.04552	2.04552	0.0044608	0.0010769
	SIGMAR1	2	4.91067	0.498475	-0.498475	0.0068921	0.001797		CKB	1	1.63216	-1.47151	1.47151	0.0045316	0.0010949
	RAD51L3-RFFL	1	1.76076	0.878042	-0.878042	0.0068954	0.0018004		TTC33	2	3.76327	-0.542541	0.542541	0.0045565	0.0011018
	SNHG3	1	3.99042	0.553689	-0.553689	0.0068954	0.0017989		NT5DC2	1	5.87488	-0.736487	0.736487	0.0045939	0.0011112
	RNF167	1	5.1092	0.461299	-0.461299	0.00691	0.0018056		ALDH1A2	2	1.17798	-3.04337	3.04337	0.0046083	0.0011151
	NACC2	1	4.9281	0.61469	-0.61469	0.0069516	0.0018177		GCLM	1	3.74728	-0.607048	0.607048	0.0046184	0.0011183
	TMC8	1	0.6125	3.01519	-3.01519	0.0069783	0.0018254		RSPRY1	1	4.07882	-0.635822	0.635822	0.0046701	0.0011336
	FAM111A	2	3.97408	0.482301	-0.482301	0.0069826	0.0018271		NUP50	1	3.26355	-0.72131	0.72131	0.0046735	0.0011349
	MPPE1	1	2.93354	0.627428	-0.627428	0.0070121	0.0018355		ANKLE2	1	5.76145	-0.501095	0.501095	0.0046965	0.0011421
	NUBPL	1	2.7738	0.900138	-0.900138	0.0070146	0.0018375		KIF3B	1	2.69268	-0.918555	0.918555	0.0047141	0.0011474
	ZNF330	1	5.72189	0.605813	-0.605813	0.0070146	0.0018375		EMP3	3	9.27143	-0.452036	0.452036	0.0047215	0.0011496
	DENND2D	2	4.14351	0.61773	-0.61773	0.0070572	0.0018493		MEIS3P1	1	1.72629	-2.15901	2.15901	0.0047352	0.0011534
	JAKMIP2	1	4.94799	1.45534	-1.45534	0.0072144	0.0018939		MEGF9	1	4.942	-0.724034	0.724034	0.0047449	0.0011562
	AMZ2P1	1	2.96261	0.822275	-0.822275	0.0075169	0.0019804		YBX3	1	6.27713	-0.597609	0.597609	0.0047538	0.0011591
	STARD9	1	0.811682	1.79379	-1.79379	0.0075688	0.0019956		CLPP	1	6.11231	-0.660547	0.660547	0.0047586	0.0011609
	ZFP62	1	0.451977	1.51041	-1.51041	0.0075688	0.0019969		RAB29	1	5.42807	-0.70794	0.70794	0.0047652	0.0011629
	GMNN	1	2.99414	0.572468	-0.572468	0.007578	0.002		UBAP1	1	3.85981	-0.708554	0.708554	0.0047679	0.001164
	ATP6V0D1	5	7.3372	0.558486	-0.558486	0.0075977	0.0020072		PNPLA8	1	3.77199	-0.630648	0.630648	0.0047818	0.0011679
	CARNMT1	1	2.19749	0.679694	-0.679694	0.0076246	0.0020159		SCYL2	1	3.75902	-0.520312	0.520312	0.004795	0.001172
	CCNB1	1	2.58249	0.968021	-0.968021	0.0076836	0.0020344		MIR4632	1	0.638719	-1.38994	1.38994	0.0048198	0.0011794
	WDFY4	3	6.29657	0.485401	-0.485401	0.0077003	0.0020395		SLCO2B1	11	10.6688	-0.480441	0.480441	0.0048697	0.0011926
	CAB39	1	4.26625	0.512875	-0.512875	0.0077029	0.0020409		PEX13	1	5.15117	-0.445472	0.445472	0.0048892	0.0011987
	ASB13	1	4.77585	0.596322	-0.596322	0.0077612	0.0020578		SEC23A	1	6.22119	-0.484196	0.484196	0.0049121	0.0012057
	TUBB2A	1	5.95613	0.927858	-0.927858	0.007787	0.0020661		DYNC1LI1	1	5.93863	-0.375886	0.375886	0.0049121	0.0012056
	ATP6V0A1	2	6.4816	0.545509	-0.545509	0.0078094	0.0020728		TMEM121B	1	1.58872	-0.956217	0.956217	0.0049203	0.0012086
	INKA1	1	-0.19836	2.35037	-2.35037	0.0078191	0.0020761		HDAC7	1	2.16648	-0.893049	0.893049	0.0049581	0.0012184
	NAA16	1	0.968473	1.06538	-1.06538	0.007877	0.0020952		KDM4C	2	1.76814	-0.927481	0.927481	0.0049918	0.0012271
	PEX10	1	3.37268	0.854174	-0.854174	0.0078941	0.0021005		DYNLT3	1	4.97841	-0.586232	0.586232	0.0050017	0.00123
	DDI2	1	2.94578	0.735174	-0.735174	0.0079104	0.0021055		RABEPK	1	4.6096	-0.827807	0.827807	0.0050184	0.0012346
	HDAC10	1	4.37881	0.618937	-0.618937	0.0079748	0.0021234		PLA2G7	8	10.1494	-0.452009	0.452009	0.0050283	0.0012375
	CTTNBP2	1	0.92075	1.28475	-1.28475	0.0079977	0.002131		PLPP1	1	0.688112	-1.32871	1.32871	0.0050287	0.0012383
	LINC01010	1	-0.150067	3.26264	-3.26264	0.0080202	0.0021393		NDRG1	2	5.59941	-0.915635	0.915635	0.0050287	0.0012385
	KCNC4	1	1.86359	0.979728	-0.979728	0.0081529	0.0021777		EAF1	1	5.97108	-0.507705	0.507705	0.0050367	0.0012419
	RANBP10	1	6.39985	0.371637	-0.371637	0.0081613	0.0021807		ANGEL1	1	5.4014	-0.716477	0.716477	0.0050754	0.001252
	SAMD13	1	-0.612908	2.73161	-2.73161	0.0082163	0.0021962		MYO18A	4	4.7396	-0.580719	0.580719	0.0050812	0.0012543
	ID2	1	4.28085	1.58372	-1.58372	0.0082326	0.0022013		ARF3	3	7.31492	-0.495285	0.495285	0.0050822	0.0012551
	NATD1	1	2.39493	0.757113	-0.757113	0.0083803	0.0022428		CHDH	1	-0.909996	-4.5415	4.5415	0.0051212	0.0012667
	AKIRIN2	1	7.30274	0.506152	-0.506152	0.0083803	0.0022432		DEDD2	5	6.88242	-0.534539	0.534539	0.0051511	0.0012755
	HECTD3	2	5.91288	0.401698	-0.401698	0.0083989	0.002249		TBC1D30	1	0.466571	-1.15951	1.15951	0.0052306	0.0012971
	CHKA	1	4.49872	0.513162	-0.513162	0.0084146	0.0022539		SRGAP2C	1	4.10705	-0.83903	0.83903	0.0052549	0.0013036
	LAMB2	1	5.033	0.708668	-0.708668	0.0084149	0.0022548		MIR6125	1	4.61833	-0.568801	0.568801	0.0052569	0.0013056
	PECR	1	1.12368	1.31655	-1.31655	0.0084557	0.0022665		UTRN	4	4.468	-0.78282	0.78282	0.0052582	0.0013064
	ACP6	1	0.901893	1.10475	-1.10475	0.008489	0.0022763		CKAP4	1	1.08339	-1.27924	1.27924	0.0053283	0.0013253
	CDC6	1	-0.2004	2.23545	-2.23545	0.0084941	0.0022792		FLT3LG	2	2.88019	-0.860074	0.860074	0.0053352	0.0013275
	CLEC11A	1	5.27557	1.21417	-1.21417	0.0084941	0.0022792		SDHB	2	5.75287	-0.710841	0.710841	0.0053527	0.0013324
	TTC19	1	4.49435	0.542506	-0.542506	0.0085106	0.0022852		CCL13	1	4.75621	-3.8727	3.8727	0.0053815	0.0013406
	PI4K2B	1	4.2311	0.522043	-0.522043	0.0085106	0.0022852		PDE6D	1	4.78959	-0.713234	0.713234	0.005421	0.001352
	VAC14	2	5.8864	0.458845	-0.458845	0.0085573	0.0023026		VPS35	1	3.67142	-0.555762	0.555762	0.005458	0.0013637
	NAXE	1	5.77702	0.528065	-0.528065	0.0086252	0.0023225		LYSMD2	2	3.8844	-0.809434	0.809434	0.005464	0.0013657
	DAB2	1	0.83528	1.77677	-1.77677	0.0087136	0.0023504		FAM219A	1	3.72986	-0.696082	0.696082	0.0054871	0.001372
	REEP3	1	5.45644	0.621516	-0.621516	0.008739	0.0023589		FCHSD1	1	3.91345	-0.642279	0.642279	0.0054986	0.001377
	ADO	1	5.48162	0.419059	-0.419059	0.008739	0.0023582		BCKDK	3	6.76749	-0.499097	0.499097	0.0054986	0.0013768
	FAM111A-DT	1	1.55215	0.781325	-0.781325	0.008851	0.0023899		TET2	1	5.34184	-0.641044	0.641044	0.0055207	0.0013845
	FANCE	1	0.124157	1.45338	-1.45338	0.0089314	0.0024133		MIR6823	1	0.590746	-1.43802	1.43802	0.0055254	0.0013865
	ZNF701	1	3.89434	0.578345	-0.578345	0.0089334	0.0024155		CUL7	1	3.84411	-0.647365	0.647365	0.0055254	0.0013868
	FASTK	1	4.60991	0.451816	-0.451816	0.0089334	0.0024147		ABCC3	1	6.21969	-0.655859	0.655859	0.0055292	0.0013883
	CD320	1	2.53659	1.7058	-1.7058	0.0089622	0.0024241		RIT1	2	5.35521	-0.508035	0.508035	0.0055479	0.0013945
	FEM1C	1	2.67563	0.706531	-0.706531	0.0089987	0.0024357		ACAP2	1	4.5399	-0.534922	0.534922	0.0056159	0.0014142
	TOP1MT	1	1.65179	1.03024	-1.03024	0.0090064	0.0024386		VLDLR	1	2.39771	-0.869547	0.869547	0.0056772	0.0014329
	ZNF331	2	4.78895	0.670094	-0.670094	0.0091046	0.0024669		GPAT4	1	3.10511	-0.582008	0.582008	0.0057992	0.001468
	SAE1	1	4.96402	0.478166	-0.478166	0.0092443	0.0025083		GLG1	1	8.17948	-0.533016	0.533016	0.0058184	0.001474
	PLD6	1	2.52557	0.803557	-0.803557	0.0092553	0.0025131		DCP1A	1	2.3691	-0.766969	0.766969	0.0058942	0.0014954
	SLC35A4	3	4.25326	0.470741	-0.470741	0.0092553	0.0025138		CLIP1	1	5.85393	-0.476006	0.476006	0.0059311	0.0015053
	TLR4	1	7.38615	0.477168	-0.477168	0.00933	0.0025395		UBA1	3	4.9065	-0.469453	0.469453	0.0061486	0.0015662
	ADAP1	2	5.88616	0.536648	-0.536648	0.0093873	0.0025585		MAP1S	1	6.41472	-0.456827	0.456827	0.0061968	0.0015803
	LSM11	1	1.139	1.15924	-1.15924	0.0093924	0.0025608		TMUB1	2	4.92308	-0.687137	0.687137	0.006222	0.0015879
	ZNF718	1	2.69896	0.845907	-0.845907	0.0094829	0.0025889		ELK3	1	5.05798	-0.602553	0.602553	0.0063402	0.0016258
	TMEM39A	1	2.80782	0.59429	-0.59429	0.0094855	0.0025906		VSIR	2	7.098	-0.86588	0.86588	0.0063541	0.0016311
	ACOT7	2	2.31765	0.680422	-0.680422	0.0095294	0.0026035		SPTLC1	1	3.26181	-0.573143	0.573143	0.0063663	0.0016362
	PDK3	1	4.63182	0.570784	-0.570784	0.0095861	0.0026208		MED12	1	4.62462	-0.480645	0.480645	0.0063744	0.0016393
	TMEM223	1	0.851367	1.56012	-1.56012	0.0096084	0.0026288		LINC00877	1	-0.47478	-2.27663	2.27663	0.006408	0.0016492
	HYLS1	1	2.21796	0.85538	-0.85538	0.0096631	0.0026454		TDRD7	1	1.83945	-0.844787	0.844787	0.0064524	0.0016624
	GPX3	1	4.00361	1.06689	-1.06689	0.00968	0.0026518		SRGAP2B	1	3.76004	-0.933604	0.933604	0.0064875	0.0016721
	KIF13B	1	2.46279	0.780101	-0.780101	0.00968	0.0026519		DUSP4	1	0.914384	-1.64832	1.64832	0.0064996	0.001676
	LOC100130872	1	-0.563657	4.10114	-4.10114	0.0097075	0.0026603		ARHGAP24	1	2.84726	-1.0099	1.0099	0.006535	0.0016867
	LOC220729	1	2.8344	0.640479	-0.640479	0.0098151	0.0026926		CCDC71L	1	3.09997	-0.855336	0.855336	0.0065356	0.0016875
	LYSMD4	1	1.65901	0.880805	-0.880805	0.0098404	0.0027004		OXTR	1	0.891203	-1.48908	1.48908	0.0065434	0.0016901
	ST3GAL5-AS1	1	-0.515318	1.92125	-1.92125	0.009871	0.0027116		IER2	2	7.66651	-0.460661	0.460661	0.0065876	0.0017053
	RAD51AP1	1	1.68689	1.26641	-1.26641	0.009871	0.002711		ITPRIP	1	5.1548	-0.565376	0.565376	0.0065916	0.0017069
	ZNF358	1	4.38243	0.793055	-0.793055	0.0098919	0.0027201		RNF135	2	6.50496	-0.398347	0.398347	0.0066681	0.0017292
	ZNF354A	1	3.35653	0.68125	-0.68125	0.009899	0.002723		LCP2	1	5.91278	-0.498646	0.498646	0.0066765	0.0017333
	FHIT	1	2.27898	0.89535	-0.89535	0.0099191	0.0027295		TCP11L1	2	4.80022	-0.468556	0.468556	0.0067064	0.0017423
	WWOX	1	2.32228	0.752456	-0.752456	0.0099372	0.0027354		PPP2R5D	1	4.79592	-0.599986	0.599986	0.0067826	0.0017647
	LUZP2	1	2.82645	0.772856	-0.772856	0.0099901	0.0027528		ABHD13	1	4.15502	-0.657164	0.657164	0.0068369	0.0017794
	WASHC5	1	6.40361	0.479722	-0.479722	0.0099932	0.0027545		OSER1	1	4.06604	-0.579667	0.579667	0.0068527	0.0017842
	ACOT13	1	6.58703	0.504713	-0.504713	0.0100365	0.0027674		SBDSP1	1	5.31744	-0.411275	0.411275	0.0068622	0.0017879
	B3GNT5	3	2.41476	0.858964	-0.858964	0.0100816	0.0027808		MAP2K3	1	5.04089	-0.710404	0.710404	0.0068896	0.0017957
	SDHA	1	6.21909	0.450354	-0.450354	0.010119	0.002794		TMEM189	1	3.82415	-0.785918	0.785918	0.0068954	0.0018005
	PPIP5K2	1	4.98558	0.640753	-0.640753	0.0101711	0.0028103		LGALS8	1	6.54015	-0.408861	0.408861	0.0068954	0.0018001
	GLOD4	1	3.98905	0.472114	-0.472114	0.0102116	0.0028234		GIMAP7	1	5.01612	-0.53391	0.53391	0.0069017	0.0018027
	DISC1	1	1.74426	0.908756	-0.908756	0.0102652	0.0028411		PSMB4	1	5.67702	-0.833612	0.833612	0.0069369	0.0018132
	HPN	3	4.35751	0.82924	-0.82924	0.0102652	0.002841		NUS1	1	6.99857	-0.612883	0.612883	0.0070704	0.0018534
	CRTAP	2	7.65836	0.483641	-0.483641	0.0102737	0.0028444		POLD4	3	6.01027	-0.718651	0.718651	0.0071213	0.0018676
	ATP5F1D	1	5.38143	0.647545	-0.647545	0.0103125	0.0028561		MAPK14	1	3.55168	-0.693677	0.693677	0.0071213	0.0018681
	ZNF766	1	2.80956	0.566088	-0.566088	0.0104175	0.0028898		ATP6V1B1	1	2.10152	-0.891111	0.891111	0.0071627	0.0018797
	PABPC4	1	5.6594	1.22475	-1.22475	0.0104266	0.0028936		PSMB6	1	6.62145	-0.588461	0.588461	0.0072515	0.0019043
	TP53I3	2	4.3149	0.663646	-0.663646	0.0105431	0.0029298		LINC02541	1	0.180072	-1.78881	1.78881	0.0072805	0.0019133
	UHRF2	1	2.90038	0.73705	-0.73705	0.0105859	0.0029427		QRICH1	4	4.77996	-0.512613	0.512613	0.0072805	0.0019131
	KLF10	1	0.484331	1.56216	-1.56216	0.0106389	0.0029615		ZNF767P	1	1.73149	-0.927932	0.927932	0.0072973	0.0019184
	PRDX5	1	2.32142	0.697571	-0.697571	0.0106457	0.0029643		MS4A7	1	7.87823	-0.675297	0.675297	0.0073296	0.0019276
	TCP11L2	1	3.81648	0.66344	-0.66344	0.010651	0.0029668		FAM3C	1	4.57917	-0.470584	0.470584	0.0073622	0.0019368
	NSMF	1	3.63139	0.619167	-0.619167	0.0106738	0.0029757		GRIN3A	1	3.04742	-0.835866	0.835866	0.0073859	0.0019438
	PRKAG2-AS1	1	0.528987	1.50486	-1.50486	0.0107384	0.0029972		AZI2	1	3.67761	-0.675055	0.675055	0.0074225	0.0019541
	DAAM1	1	3.28262	0.826638	-0.826638	0.0107449	0.003		TOMM6	2	8.10981	-0.723697	0.723697	0.0074348	0.001958
	DDX27	1	3.02705	0.528823	-0.528823	0.0107871	0.0030138		SLC38A9	1	4.74887	-0.476115	0.476115	0.0075529	0.0019905
	CUEDC1	1	2.80212	0.658196	-0.658196	0.0107933	0.0030176		EDEM3	2	5.51089	-0.540911	0.540911	0.0075688	0.0019963
	DZIP1L	1	0.42171	1.42376	-1.42376	0.0108173	0.0030263		ZEB2	7	7.65408	-0.585061	0.585061	0.0075922	0.0020045
	TET3	3	4.08094	0.588347	-0.588347	0.0108318	0.0030314		CTBP2	5	5.58914	-0.442158	0.442158	0.0075977	0.0020074
	PRC1	1	1.99114	1.018	-1.018	0.01085	0.0030385		GPR157	1	3.01033	-0.834144	0.834144	0.0076014	0.002009
	GTF3C2	1	5.84163	0.403934	-0.403934	0.010935	0.0030685		LRCH3	2	4.40501	-0.535742	0.535742	0.007641	0.0020209
	H3C8	1	3.8406	1.38816	-1.38816	0.0109484	0.0030733		CCDC134	1	1.19256	-0.967386	0.967386	0.0076516	0.0020244
	ST3GAL4	1	2.23684	0.784394	-0.784394	0.0109641	0.0030797		SLMO2-ATP5E	1	2.43059	-0.802804	0.802804	0.0076746	0.0020312
	CHD9	3	3.14264	0.559454	-0.559454	0.0110415	0.0031046		SP140L	1	4.93602	-0.445909	0.445909	0.0077282	0.0020483
	MFSD12	3	8.87305	0.478794	-0.478794	0.0111224	0.0031305		PCAT29	1	5.14121	-0.521791	0.521791	0.0077741	0.002062
	GINS2	1	-0.52582	2.59109	-2.59109	0.0111335	0.0031357		NAGS	1	-0.122228	-1.9514	1.9514	0.0078204	0.0020772
	ZNF709	1	2.03388	0.785611	-0.785611	0.0111527	0.0031421		SYT17	1	1.46886	-1.36329	1.36329	0.0078378	0.002084
	H4C5	1	8.87136	0.630028	-0.630028	0.0111644	0.0031465		XPNPEP1	1	4.79526	-0.663517	0.663517	0.0078378	0.0020835
	SLC25A35	1	3.29494	0.628722	-0.628722	0.0111863	0.0031537		ACTR1A	3	6.81361	-0.376174	0.376174	0.0078378	0.0020828
	NPRL3	1	4.28249	0.635565	-0.635565	0.011268	0.0031809		SAMD9L	1	4.13219	-0.916225	0.916225	0.007989	0.002128
	NUDT17	1	2.04999	0.861587	-0.861587	0.0112735	0.0031836		LSM12	2	6.37072	-0.41883	0.41883	0.0080105	0.0021352
	GTPBP3	3	2.39098	0.749973	-0.749973	0.0112788	0.0031861		ATXN7L3	3	3.71603	-0.515487	0.515487	0.0080178	0.0021379
	SLC25A38	1	3.41284	0.563544	-0.563544	0.0112808	0.0031877		AKAP9	1	3.83069	-0.720949	0.720949	0.0080925	0.0021593
	TMEM238	1	2.82386	1.07081	-1.07081	0.0113722	0.003221		CDH18	1	2.55989	-0.744628	0.744628	0.0081456	0.0021743
	MPP1	3	6.22141	0.386809	-0.386809	0.0113748	0.0032233		TERF2IP	2	6.40439	-0.381207	0.381207	0.0081508	0.0021764
	UBA6	1	3.51302	0.601689	-0.601689	0.0114147	0.0032373		RECK	1	2.88215	-0.589497	0.589497	0.0083289	0.0022279
	SGSH	1	7.00377	0.470176	-0.470176	0.0115332	0.0032742		RAP1GAP2	1	0.605626	-1.95275	1.95275	0.0085185	0.0022882
	MMP17	1	1.09551	1.11839	-1.11839	0.0116894	0.0033196		ADAR	5	5.04339	-0.579112	0.579112	0.0085225	0.00229
	SNORD37	2	3.27137	0.770383	-0.770383	0.0117049	0.0033262		SNAP23	1	6.69162	-0.456474	0.456474	0.0085447	0.0022968
	PPFIBP1	1	1.37652	1.58145	-1.58145	0.0118516	0.0033735		PCOLCE2	1	1.14306	-1.73495	1.73495	0.0085555	0.0023013
	ZNF440	1	2.32245	0.820523	-0.820523	0.0118692	0.0033796		CNOT9	1	5.79191	-0.441164	0.441164	0.0085555	0.002301
	PTPRM	1	3.59183	0.700925	-0.700925	0.0119362	0.0034009		TNFAIP1	2	4.34698	-0.497658	0.497658	0.0085693	0.0023066
[truncated: 618 more rows]
