# Supplementary material for: CAGE sequencing reveals CFTR-dependent dysregulation of type I IFN signaling in activated cystic fibrosis macrophages
Source: Sci Adv. 2023 May 26;9(21):eadg5128. doi: 10.1126/sciadv.adg5128 (PMC10219589; doi:10.1126/sciadv.adg5128)
Supplement: Supplementary file 2 — Tables S2 to S4 [file sciadv.adg5128_tables_s2_to_s4.zip › adg5128_Table_S3.xlsx]

## Sheet: Untreated Ctrl vs Untreated CF 
Supplementary Table 3 - Untreated Ctrl vs Untreated CF - TSS and Gene Level Differential Expression
Untreated Ctrl vs Untreated CF - Differentially Expressed TSSs and Enhancer Candidates
	CFDOWN	clusterType	Transcript Type	baseMean	log2FoldChange	padj		CFUP	clusterType	Transcript Type	baseMean	log2FoldChange	padj
	chr1:89820923-89821726;+	TSS	promoter	8312.19	0.780046	3e-07		chr6:139373468-139373862;+	TSS	intron	646.851	-1.75028	0
	chr3:151873581-151873724;+	TSS	promoter	7255.82	1.84874	3e-07		chr16:31381835-31382235;-	TSS	antisense	910.95	-2.1228	1e-07
	chr6:31927460-31927790;+	TSS	promoter	47996.8	1.295	5e-07		chr13:112882663-112883184;-	TSS	antisense	655.57	-1.79989	1e-07
	chr10:27240378-27240639;-	TSS	promoter	4339.18	1.14148	8e-07		chr19:58557987-58558800;-	TSS	promoter	2212.5	-1.20544	1e-07
	chr21:44761039-44761066;-	TSS	intergenic	5126.05	1.48486	3.9e-06		chr19:16102651-16102892;-	TSS	antisense	583.923	-2.33426	2e-07
	chr1:43650032-43650241;+	TSS	promoter	3251.73	0.782761	5.2e-06		chr1:114538329-114538411;-	TSS	intergenic	517.514	-2.13868	2e-07
	chr3:12967581-12967746;-	TSS	promoter	1547.28	1.00902	5.4e-06		chr7:44748787-44748989;+	TSS	promoter	1695.67	-1.12104	2e-07
	chr11:67437631-67437791;-	TSS	promoter	440.264	3.74308	7.5e-06		chr1:62688153-62688490;-	TSS	promoter	809.913	-1.59914	3e-07
	chr1:150765697-150765976;-	TSS	promoter	463950	0.740709	1.01e-05		chr11:72001759-72002248;+	TSS	threeUTR	1496.59	-1.44722	3e-07
	chr17:60078871-60078937;-	TSS	promoter	631.947	1.31257	1.01e-05		chr1:150149859-150150335;+	TSS	proximal	2284.81	-1.31583	3e-07
	chr17:44350960-44351166;+	TSS	threeUTR	1826.83	1.18711	1.12e-05		chr2:10302832-10303178;+	TSS	promoter	2587.43	-1.11141	1e-06
	chr19:40366268-40366561;+	TSS	promoter	18815.6	1.05484	1.49e-05		chr20:50190796-50191502;+	TSS	promoter	23725.2	-1.09686	2.1e-06
	chr12:10409418-10409622;-	TSS	promoter	2370.3	2.21206	1.6e-05		chr1:161215101-161215527;+	TSS	promoter	150795	-1.37323	2.3e-06
	chr4:40630464-40630978;-	TSS	promoter	10259.5	0.829526	1.65e-05		chr17:18183681-18184049;+	TSS	promoter	1983.12	-1.64016	2.9e-06
	chr2:96260506-96260619;-	TSS	promoter	442.161	1.53838	2.38e-05		chr14:35404424-35404766;-	TSS	promoter	1834.56	-1.29626	3.1e-06
	chr19:17470287-17470891;+	TSS	promoter	17128.2	1.04338	2.88e-05		chr5:17354474-17354573;-	TSS	promoter	2130.4	-1.72971	3.3e-06
	chr1:212035465-212035598;-	TSS	promoter	1829.88	0.939348	3.4e-05		chrX:126472612-126472763;-	TSS	intergenic	2326.56	-1.49321	4.5e-06
	chr9:97633242-97633412;-	TSS	promoter	1614.56	1.00217	3.6e-05		chr20:54208075-54208166;+	TSS	promoter	825.358	-1.11157	4.8e-06
	chr19:48900254-48900576;+	TSS	promoter	102201	1.09416	3.87e-05		chr17:4721068-4721265;-	TSS	antisense	226.158	-2.00754	4.9e-06
	chr12:10420406-10420597;-	TSS	promoter	1243.96	2.31716	3.87e-05		chr16:3046308-3046733;+	TSS	promoter	1518.69	-1.56896	5.4e-06
	chr1:205321727-205321831;-	TSS	promoter	590.766	1.20908	4.95e-05		chr20:46010885-46011319;-	TSS	antisense	2381.12	-1.95874	6.6e-06
	chr2:148872910-148872961;-	TSS	proximal	2383.13	0.970177	5.15e-05		chrX:126472424-126472574;-	TSS	intergenic	4672.64	-1.50569	6.6e-06
	chr1:160343269-160343544;+	TSS	promoter	40316.8	0.652078	6.28e-05		chr6:159693089-159693361;-	TSS	promoter	9961.57	-2.25148	7.2e-06
	chr12:10435857-10436033;-	TSS	promoter	1250.56	2.30034	6.37e-05		chr14:22829866-22829955;+	TSS	promoter	1269.61	-1.82479	7.9e-06
	chr22:49918265-49918516;-	TSS	promoter	4825.06	0.903501	6.48e-05		chr19:12791464-12792946;+	TSS	promoter	12006.9	-1.16834	9e-06
	chr13:22702650-22702676;+	TSS	intergenic	1065.43	1.03036	6.88e-05		chr7:102396351-102396435;+	TSS	promoter	571.632	-1.39365	1.12e-05
	chr6:154733313-154733600;+	TSS	promoter	3548.78	0.767258	7.17e-05		chr6:31268882-31269220;+	TSS	antisense	5997.95	-1.21307	1.12e-05
	chr6:31815455-31817750;+	TSS	promoter	26268.6	1.07102	8.33e-05		chr5:115602092-115602541;-	TSS	promoter	532.328	-1.47665	1.37e-05
	chr2:196171455-196171654;-	TSS	promoter	6036.48	0.960518	9.31e-05		chr20:46013151-46013513;-	TSS	antisense	16115.6	-1.94267	1.56e-05
	chr1:226675000-226675122;-	TSS	promoter	338.513	1.77799	0.0001005		chr16:4476309-4476485;+	TSS	promoter	904.937	-1.38728	1.56e-05
	chr5:67196553-67196807;-	TSS	promoter	6166.44	0.927967	0.0001085		chr1:45002597-45003026;+	TSS	antisense	285.612	-1.50904	1.6e-05
	chr10:71851098-71851465;-	TSS	promoter	4.5975e+06	0.715162	0.0001089		chr6:31353967-31354343;+	TSS	antisense	5153.92	-1.39626	1.66e-05
	chr4:88678968-88678994;-	TSS	antisense	7834.7	0.798475	0.0001373		chr3:4982836-4983722;-	TSS	antisense	1633.85	-1.5659	1.81e-05
	chr5:113513656-113513764;+	TSS	promoter	1240.61	0.804515	0.0001637		chr3:53255752-53256157;-	TSS	promoter	7007.07	-1.35108	2.09e-05
	chr13:72781770-72781974;-	TSS	promoter	8936.84	0.811039	0.0001637		chr13:46126797-46127726;+	TSS	intron	1055.95	-1.68206	2.39e-05
	chr2:37231628-37231759;+	TSS	promoter	1403.52	0.805417	0.0001827		chr7:143390568-143391001;-	TSS	intron	2284.32	-1.05913	2.42e-05
	chr4:56978816-56978977;+	TSS	promoter	3613.22	0.803161	0.0001873		chr13:43023374-43023734;+	TSS	promoter	3662.06	-1.50819	2.44e-05
	chr20:25247191-25247307;+	TSS	proximal	1289.99	1.69844	0.0001873		chr12:95003604-95003778;-	TSS	promoter	4063.11	-1.84236	2.88e-05
	chr1:203795513-203795781;+	TSS	promoter	5932.18	0.716328	0.0001887		chr22:43151484-43151666;+	TSS	promoter	8468.9	-1.42407	3.14e-05
	chrX:66039904-66040182;-	TSS	promoter	73941.4	1.25162	0.0001905		chr20:46012134-46012317;-	TSS	antisense	2578.43	-2.14961	3.31e-05
	chr12:26938221-26938404;-	TSS	promoter	440.97	1.38451	0.0002192		chr6:108260769-108261342;-	TSS	promoter	6334.29	-1.22981	3.4e-05
	chr13:108269622-108270418;+	TSS	promoter	11924	0.819148	0.0002203		chr3:128765053-128765085;-	TSS	promoter	2262.04	-1.66317	3.87e-05
	chr20:25319799-25319986;-	TSS	promoter	3640.39	1.49825	0.0002293		chr12:53464760-53464852;-	TSS	antisense	366.306	-1.42558	3.87e-05
	chr7:100015547-100015687;+	TSS	promoter	5680.54	0.749507	0.0002348		chr6:149378532-149379173;-	TSS	antisense	751.481	-1.51757	4.12e-05
	chr12:53727381-53727560;-	TSS	promoter	5524.96	0.868635	0.0002348		chr20:46012416-46012587;-	TSS	antisense	2311.16	-2.18036	4.39e-05
	chr10:71828854-71829317;-	TSS	proximal	30729.3	0.840482	0.0002358		chr4:76949656-76949921;+	TSS	promoter	1922.09	-1.10188	4.96e-05
	chr2:201183072-201183230;+	TSS	promoter	1998.95	0.746124	0.0002362		chr6:33300024-33300385;+	TSS	antisense	457.308	-1.84684	5.02e-05
	chr3:49171181-49171423;+	TSS	proximal	342.688	1.36777	0.0002533		chr6:44264940-44265676;-	TSS	promoter	6596.45	-1.09334	5.12e-05
	chr7:105014130-105014513;+	TSS	promoter	6931.51	0.733352	0.000255		chr14:76761441-76762055;+	TSS	promoter	1749.43	-1.06209	5.12e-05
	chr6:65301350-65301564;+	TSS	antisense	3463.85	0.816383	0.0002646		chr15:72199029-72199759;+	TSS	antisense	7858.7	-1.02649	5.12e-05
	chr8:63168485-63168895;+	TSS	promoter	18729.7	0.727528	0.0002704		chr2:206159328-206159576;-	TSS	promoter	1326.93	-0.996003	5.12e-05
	chr10:72625841-72626248;-	TSS	promoter	11423.2	0.818946	0.0002805		chr17:76265100-76266011;+	TSS	promoter	6876.1	-1.41238	6e-05
	chr11:130122301-130122516;+	TSS	threeUTR	665.163	1.31333	0.0002944		chr1:192575689-192575953;+	TSS	promoter	1038.8	-2.2407	6.48e-05
	chr19:54281026-54281257;-	TSS	promoter	8210.7	0.751406	0.0002991		chr1:206684871-206685509;+	TSS	promoter	3979.53	-0.93601	6.64e-05
	chr4:143184891-143185251;+	TSS	promoter	5427.02	0.598435	0.0002996		chr17:42520996-42522063;-	TSS	antisense	1101.9	-1.19601	7e-05
	chr12:6817126-6817314;+	TSS	CDS	1486.24	1.01394	0.0002996		chrX:71107458-71107925;+	TSS	antisense	283.661	-2.18553	7.62e-05
	chr10:17644112-17644367;+	TSS	promoter	7229.01	0.562932	0.0003504		chr21:8218656-8218693;-	TSS	antisense	780.763	-2.33874	8.09e-05
	chr16:68245270-68245677;+	TSS	promoter	30304.8	0.740353	0.0003504		chr21:8445926-8445963;-	TSS	antisense	780.763	-2.33874	8.09e-05
	chr1:219613020-219613233;-	TSS	promoter	3779.63	0.740694	0.0003504		chr7:151086121-151086574;+	TSS	promoter	4401.5	-0.978257	8.09e-05
	chr9:23427724-23427748;+	TSS	antisense	1494.37	1.25271	0.0003504		chr1:26279839-26280228;+	TSS	promoter	48771.5	-1.15777	8.16e-05
	chr11:118359492-118359665;+	TSS	promoter	9170.97	0.687413	0.0003814		chr19:55407592-55407852;-	TSS	promoter	1712.7	-1.15686	8.16e-05
	chr5:140401784-140401955;+	TSS	promoter	4782.16	0.974891	0.0003902		chr2:74529550-74529851;-	TSS	promoter	14003.6	-1.04454	8.16e-05
	chr7:156893130-156893227;-	TSS	promoter	3036.6	1.11166	0.0004057		chr17:15230331-15231033;+	TSS	antisense	1509.44	-2.34439	8.21e-05
	chr16:58684665-58684805;-	TSS	promoter	6710.53	0.953761	0.0004196		chr11:59210021-59210897;+	TSS	antisense	1419.53	-1.89687	8.82e-05
	chr3:14651667-14651868;+	TSS	promoter	1959.53	0.909295	0.0004213		chr20:46011573-46011929;-	TSS	antisense	2706.77	-1.55298	8.92e-05
	chr7:151341649-151341868;+	TSS	promoter	3254.43	0.942238	0.0004247		chr20:50153513-50153815;-	TSS	promoter	2725.71	-1.26789	8.95e-05
	chr17:81097500-81097648;+	TSS	promoter	7250.79	0.885202	0.0004645		chr3:98763255-98763441;+	TSS	promoter	1781.98	-1.02409	8.95e-05
	chr2:74483000-74483170;+	TSS	promoter	5035.44	0.852792	0.0004661		chr17:27646546-27646591;-	TSS	antisense	1048.99	-1.29058	9.17e-05
	chr1:155207801-155207947;-	TSS	promoter	1535.73	1.16694	0.0004931		chr1:53945551-53945837;-	TSS	promoter	1481.25	-1.17784	9.31e-05
	chr17:40054304-40054435;-	TSS	promoter	4218.59	0.594369	0.0005124		chr2:189923167-189923410;+	TSS	proximal	4392.85	-1.28551	9.58e-05
	chr12:113403766-113404090;-	TSS	promoter	53018.7	0.954161	0.0005303		chr16:1351893-1352057;+	TSS	promoter	22754.6	-0.865147	9.94e-05
	chr3:185586178-185586401;+	TSS	promoter	2361.39	1.01249	0.0005303		chr19:40444218-40444388;-	TSS	promoter	1366.26	-1.32994	0.0001003
	chr5:35195141-35195276;-	TSS	promoter	1450.41	1.07039	0.0005796		chr16:2776992-2777362;-	TSS	promoter	14483.6	-1.20273	0.0001085
	chr12:8066281-8066516;-	TSS	promoter	83570.1	0.74433	0.00059		chr10:32958145-32958461;-	TSS	promoter	7191.95	-1.15245	0.0001211
	chr18:76495145-76495671;-	TSS	promoter	3296.59	0.686406	0.0006251		chr7:54419369-54419402;+	TSS	promoter	327.376	-1.6211	0.0001425
	chr12:56128169-56128765;+	TSS	promoter	29879.6	0.81074	0.0006251		chr10:47705821-47706280;+	TSS	proximal	4685.65	-0.900591	0.0001435
	chr21:42010224-42010420;-	TSS	promoter	3197.04	0.713293	0.0006595		chr11:63986409-63986514;+	TSS	promoter	2992.34	-1.53143	0.0001591
	chr13:110503586-110503804;+	TSS	promoter	392.392	1.34234	0.000679		chr7:151519442-151519993;-	TSS	proximal	4986.56	-0.878224	0.0001637
	chr17:64413716-64413906;-	TSS	promoter	18121.4	0.697154	0.0006907		chr5:177502035-177502565;+	TSS	intron	358.426	-1.52688	0.0001696
	chr13:99501332-99501865;+	TSS	promoter	56462.4	0.484559	0.0007129		chr1:84479232-84479352;+	TSS	promoter	803.322	-1.49822	0.0001807
	chr17:44351354-44351850;+	TSS	proximal	8170.89	0.938098	0.0007419		chr1:26695534-26695913;+	TSS	proximal	681.291	-1.39416	0.0001807
	chr4:141220851-141221001;+	TSS	promoter	7375	0.792699	0.0007824		chr22:16595488-16595551;-	TSS	promoter	8479.75	-1.5965	0.000182
	chr9:72952945-72953141;-	TSS	promoter	73221.7	0.854256	0.0007885		chr20:62143049-62143465;-	TSS	promoter	9207.84	-0.724338	0.0001873
	chr14:94081123-94081269;-	TSS	promoter	5791.5	0.898186	0.0007885		chr15:85415164-85415192;+	TSS	promoter	8516.34	-1.59364	0.0001927
	chr19:43984137-43984315;+	TSS	promoter	1081.04	1.07446	0.0007924		chr13:73101024-73101050;-	TSS	promoter	8515.07	-1.59344	0.0001927
	chr15:51829604-51829809;+	TSS	promoter	14236.4	0.770563	0.0007961		chr11:112086679-112086801;-	TSS	promoter	719.095	-1.41486	0.0002201
	chr1:40665593-40665748;-	TSS	promoter	1071.07	1.13559	0.0007964		chr10:11742275-11742537;+	TSS	promoter	725.161	-1.54328	0.0002203
	chr7:23254148-23254337;+	TSS	CDS	35332.5	0.601292	0.0007981		chr2:86195337-86195632;-	TSS	promoter	1628.94	-1.07538	0.0002381
	chr6:32970665-32971249;+	TSS	promoter	2746.24	0.874843	0.0007981		chr7:107580202-107580361;+	TSS	promoter	2197.08	-1.1361	0.0002621
	chr5:138753291-138753513;+	TSS	promoter	16999.7	0.850868	0.0008371		chr22:21567668-21567787;+	TSS	promoter	2052.1	-1.43151	0.0002704
	chr10:100009787-100009964;-	TSS	promoter	985.928	1.3401	0.0008396		chr1:228082601-228082847;+	TSS	promoter	24800.8	-0.844253	0.0002862
	chr1:35807539-35807785;+	TSS	proximal	1498.92	0.923431	0.0008475		chr5:65721919-65722168;-	TSS	promoter	4313.68	-0.933305	0.0002894
	chr3:112561978-112562233;+	TSS	promoter	7995.98	0.64728	0.0008598		chr6:29945231-29945284;-	TSS	antisense	292.398	-1.83464	0.0002944
	chrX:71533046-71533189;+	TSS	promoter	4275.44	0.678571	0.0008878		chr22:38057365-38057458;+	TSS	promoter	408.333	-1.53996	0.0002944
	chr11:124115395-124115533;+	TSS	promoter	21195.4	0.661699	0.0009145		chr1:7827113-7827663;-	TSS	promoter	297.18	-1.46142	0.0002991
	chr19:54502614-54502920;+	TSS	promoter	13170.6	0.742083	0.0009145		chr19:29606219-29606347;+	TSS	promoter	2320.16	-0.785054	0.0002991
	chr11:9876516-9876540;-	TSS	intron	376.11	1.39877	0.0009145		chr17:81867747-81869065;+	TSS	exon	4573.46	-0.75898	0.0003006
	chr2:68365050-68365401;+	TSS	promoter	42369	1.54097	0.0009161		chr15:45430466-45430746;+	TSS	promoter	6287.51	-1.44181	0.0003213
	chr19:54573286-54573340;+	TSS	promoter	797.727	1.95238	0.0009161		chr13:25097062-25097385;-	TSS	antisense	812.495	-2.30443	0.0003261
	chr14:93054655-93054679;-	TSS	intron	1329.9	1.78877	0.0009174		chr17:29589434-29589714;-	TSS	promoter	793.651	-1.24388	0.0003261
	chr1:153962530-153962936;-	TSS	proximal	3281.99	0.884346	0.0009187		chr12:98593594-98593791;+	TSS	promoter	15838.8	-0.789213	0.0003261
	chr17:2337415-2337723;+	TSS	promoter	3915.3	0.765314	0.0009237		chr14:21269275-21269497;-	TSS	promoter	5902.65	-1.22379	0.0003286
	chr5:148826582-148826691;+	TSS	fiveUTR	2078.9	1.17161	0.0009501		chr5:151686866-151687100;-	TSS	promoter	12643.4	-1.58509	0.0003324
	chr1:185156590-185157074;-	TSS	promoter	7786.45	0.56864	0.0009645		chr1:109923168-109923900;-	TSS	antisense	657.854	-2.09865	0.0003378
	chr17:35063578-35063744;-	TSS	fiveUTR	981.229	0.715947	0.0010788		chr19:41564030-41564103;-	TSS	antisense	485.209	-1.65109	0.0003504
	chr16:11976671-11976814;+	TSS	promoter	8955.58	0.750662	0.0010847		chr6:29929544-29929586;-	TSS	intergenic	365.09	-1.44358	0.0003504
	chr9:127854289-127854857;-	TSS	promoter	61045.4	0.768815	0.0010847		chr11:64223308-64223633;-	TSS	antisense	1696.01	-1.08587	0.0003504
	chr20:45934671-45934797;+	TSS	promoter	9275.59	0.762134	0.0010857		chr2:9474503-9474646;+	TSS	promoter	1766.42	-1.05824	0.0003504
	chr3:129723997-129724220;-	TSS	intron	1667.16	1.46346	0.0010881		chr11:504359-504761;-	TSS	proximal	1742.03	-1.04827	0.0003504
	chr9:69174009-69174043;-	TSS	antisense	2117.55	0.940253	0.0011156		chr19:38374705-38374997;+	TSS	promoter	9924.93	-0.98987	0.0003504
	chr10:80453852-80454510;+	TSS	promoter	33419.8	0.749145	0.0011282		chr12:26938378-26938685;+	TSS	promoter	2137.67	-0.860573	0.0003504
	chr7:106865210-106865783;+	TSS	promoter	11875.2	0.817283	0.001135		chr17:81511903-81512005;+	TSS	antisense	432.593	-1.68303	0.0003558
	chr10:130373024-130373048;-	TSS	antisense	569.631	1.35013	0.0011494		chr9:33264564-33264785;-	TSS	promoter	2601.98	-0.685978	0.0003703
	chr18:64750373-64750398;-	TSS	intergenic	974.398	1.05423	0.0011905		chr22:17774380-17774659;-	TSS	promoter	6415.61	-0.69433	0.0003822
	chr6:30213304-30213461;-	TSS	promoter	9159.14	0.794277	0.0012005		chr12:14942213-14942752;+	TSS	antisense	2332.78	-1.25205	0.0003857
	chr9:122913242-122913391;-	TSS	promoter	2420.69	0.928041	0.001201		chr18:3466200-3466359;+	TSS	promoter	2252.64	-1.57498	0.0004028
	chr11:115504313-115504576;-	TSS	promoter	13196	0.875345	0.0012161		chr7:22822753-22822893;-	TSS	promoter	612.941	-1.71218	0.0004054
	chr16:50279333-50279620;+	TSS	promoter	1124.85	0.953243	0.0012161		chr2:237966834-237967261;+	TSS	promoter	1363.28	-1.44892	0.0004213
	chr14:77457437-77457631;-	TSS	promoter	3570.77	0.703472	0.0012189		chr12:108205977-108206002;+	TSS	intron	885.629	-1.65422	0.0004247
	chr14:20413357-20413522;-	TSS	promoter	3647.25	0.775115	0.0012863		chr21:8217016-8217059;+	TSS	intron	3338.77	-1.74832	0.0004269
	chr5:150086409-150086696;-	TSS	promoter	72476.2	0.574673	0.0013128		chr9:125150530-125150554;+	TSS	proximal	398.85	-1.32518	0.0004313
	chr12:56333861-56334089;-	TSS	promoter	2111.71	0.815747	0.0013128		chr6:26224117-26224278;+	TSS	promoter	584.98	-1.89586	0.0004373
	chr22:17209333-17209728;-	TSS	promoter	1367.98	1.17696	0.0013195		chrX:119468376-119468615;+	TSS	promoter	10028.2	-1.21655	0.000443
	chr11:46617512-46617609;+	TSS	promoter	9803.69	0.748574	0.0013773		chr20:46011908-46012317;+	TSS	CDS	19642.7	-1.59224	0.0004466
	chr20:23148046-23148349;+	TSS	promoter	314.841	1.65348	0.0014437		chr17:4735094-4735540;+	TSS	antisense	1148.73	-1.32186	0.0004489
	chr16:87539696-87539719;-	TSS	intergenic	773.244	1.05072	0.0015253		chr5:69217680-69217863;+	TSS	promoter	1044.76	-1.38831	0.0005149
	chr1:173714907-173715127;+	TSS	promoter	4036.46	0.842877	0.0015497		chr14:84172551-84172618;+	TSS	proximal	411.5	-2.25804	0.0005303
	chr19:16111603-16112024;+	TSS	promoter	28063.8	0.739212	0.0016506		chr20:35654554-35655209;+	TSS	antisense	409.125	-1.38683	0.0005303
	chr19:18173058-18174028;+	TSS	promoter	2.92413e+06	0.725299	0.0016826		chr8:143990005-143990436;+	TSS	promoter	83684	-0.719962	0.0005303
	chr2:32063916-32064056;+	TSS	promoter	1647.64	0.744403	0.0016826		chr12:51242485-51242987;-	TSS	antisense	411.807	-1.71815	0.0005743
	chr17:82255449-82255582;-	TSS	promoter	1033.08	0.825243	0.0016826		chr22:44168701-44168995;-	TSS	antisense	308.019	-1.98754	0.0005788
	chr1:10032921-10033519;+	TSS	promoter	12482.9	0.605191	0.0017225		chr12:6538174-6538317;-	TSS	exon	235.033	-1.52379	0.0005823
	chr3:168095473-168095977;-	TSS	proximal	6404.33	0.769346	0.0017447		chr10:46635391-46635849;-	TSS	proximal	3150.19	-0.879144	0.0005954
	chr6:31827672-31827765;+	TSS	promoter	14051.8	1.0135	0.0017447		chrX:154370836-154371310;-	TSS	promoter	9073.85	-0.8553	0.0006072
	chrX:101052007-101052147;-	TSS	promoter	2944.79	0.805512	0.0017592		chr1:166277463-166277634;-	TSS	promoter	2986.09	-1.04513	0.0006251
	chr19:57351239-57351335;+	TSS	promoter	568.314	1.02417	0.0017592		chr14:55229190-55229259;+	TSS	promoter	1808.9	-1.37928	0.0006255
	chr2:162073977-162074715;-	TSS	promoter	17206.4	0.768847	0.0017634		chr6:137867155-137867415;+	TSS	promoter	887.462	-1.14157	0.000679
	chr9:20622407-20622570;-	TSS	promoter	656.75	1.04154	0.0017814		chr8:100709460-100709734;+	TSS	antisense	2025.32	-1.93452	0.0006907
	chr8:125430126-125430518;+	TSS	promoter	8591.49	0.580995	0.0018169		chr9:5097677-5097707;-	TSS	antisense	558.433	-1.51545	0.0006907
	chr3:107522885-107523300;+	TSS	promoter	2985.15	0.625072	0.0018169		chr9:133356397-133356501;-	TSS	promoter	1002.82	-0.926638	0.0007228
	chr10:101031204-101031862;+	TSS	promoter	8827.92	0.740959	0.0018169		chr20:46011573-46011772;+	TSS	CDS	4185.14	-1.4723	0.0007393
	chr12:109719257-109719281;+	TSS	intron	271.706	1.54114	0.0018787		chr21:33554862-33555259;-	TSS	antisense	730.64	-1.74548	0.0007396
	chr19:7629461-7629593;-	TSS	promoter	9263.51	0.670014	0.0018947		chr14:91244522-91244822;-	TSS	promoter	305.2	-1.68753	0.0007429
	chr7:23253170-23253485;+	TSS	CDS	47236.9	0.668779	0.0019079		chr20:46010434-46010736;-	TSS	antisense	650.107	-1.65644	0.0007532
	chr17:48830952-48831071;+	TSS	promoter	6159.08	0.626312	0.0019169		chr5:146447304-146447404;+	TSS	promoter	615.54	-0.984552	0.0007769
	chr4:88592403-88592603;+	TSS	promoter	4092.58	0.776458	0.0019363		chr3:4979428-4979775;+	TSS	promoter	1795.89	-0.737583	0.0007769
	chr11:4393635-4393776;-	TSS	promoter	9439.86	0.992452	0.0020481		chr3:27635083-27635134;-	TSS	antisense	247.37	-2.22693	0.0007873
	chr8:1337562-1337587;+	TSS	intron	2341.03	0.965776	0.0020592		chr10:72273914-72274090;+	TSS	promoter	760.726	-1.40247	0.0007885
	chr19:48905732-48905890;+	TSS	threeUTR	312.219	1.32173	0.0020617		chr19:44992604-44992867;-	TSS	antisense	256.276	-1.22286	0.0007885
	chr5:138213265-138213389;-	TSS	promoter	5210.44	0.619401	0.002069		chr1:151156605-151156721;+	TSS	promoter	3126.85	-1.2697	0.0008094
	chr15:63833860-63834015;-	TSS	promoter	1312.11	0.831692	0.0020746		chr2:202201143-202201171;-	TSS	antisense	460.501	-1.661	0.0008135
	chr17:78378615-78378716;+	TSS	promoter	4285.71	0.579788	0.0020926		chr13:46126386-46126655;+	TSS	intron	260.743	-1.66298	0.0008192
	chrX:81004181-81004219;-	TSS	promoter	282.9	1.50151	0.0021226		chr1:112706997-112707206;-	TSS	promoter	1700.37	-0.817918	0.0008192
	chr11:130069790-130070106;+	TSS	promoter	135572	0.744963	0.0021457		chr17:81636939-81637180;-	TSS	promoter	1959.94	-0.754109	0.0008239
	chr3:179451344-179451750;-	TSS	promoter	16162.2	0.631463	0.0021473		chr8:89981603-89981701;-	TSS	promoter	230.134	-2.34785	0.0008417
	chr7:149239595-149239782;+	TSS	promoter	1717.05	0.880377	0.0021488		chr19:15265363-15265648;+	TSS	antisense	1363.3	-1.04331	0.0008598
	chr7:65074977-65075031;+	TSS	promoter	9248.08	0.751825	0.0021986		chr9:26892715-26892828;-	TSS	promoter	379.41	-1.19212	0.000873
	chr7:65764486-65764540;+	TSS	promoter	9248.08	0.751825	0.0021986		chr4:56908826-56909125;+	TSS	promoter	291.121	-1.60533	0.0009174
	chr15:85582722-85583123;+	TSS	promoter	3078.12	1.00428	0.0022293		chr10:71361951-71362456;-	TSS	antisense	909.185	-1.5413	0.0009174
	chr3:50088898-50089021;+	TSS	promoter	6861.42	0.583722	0.002256		chr19:45423820-45423994;-	TSS	promoter	712.053	-1.13663	0.0009237
	chrX:135344752-135344930;+	TSS	promoter	1728.4	0.60084	0.002256		chrX:107628427-107628572;+	TSS	promoter	1147.58	-1.04833	0.0009307
	chr11:933342-933649;+	TSS	promoter	3083.88	0.892899	0.002256		chr14:77708040-77708204;+	TSS	promoter	8352.67	-0.972283	0.0009307
	chr10:71831125-71831272;-	TSS	CDS	13892.8	0.933974	0.0022928		chr5:86617905-86618126;+	TSS	promoter	7956.85	-1.53942	0.0009338
	chr1:203438350-203438377;+	TSS	intergenic	584.062	0.896395	0.0023272		chr7:143382799-143383329;-	TSS	antisense	1994.17	-0.842078	0.0009349
	chr1:174022120-174022467;-	TSS	promoter	5158.46	0.779159	0.0023668		chr2:38875944-38876072;+	TSS	promoter	763.077	-1.07605	0.000945
	chr17:30824516-30824795;-	TSS	promoter	6860.57	0.769455	0.0023754		chr5:80651712-80651873;-	TSS	intron	1368.74	-3.08957	0.0009656
	chr15:43370881-43371080;-	TSS	promoter	1288.83	0.889383	0.0024168		chr19:14092790-14093033;+	TSS	antisense	812.281	-1.32582	0.0009925
	chr18:24271590-24272245;-	TSS	proximal	3895.84	0.702099	0.0024268		chr1:156751343-156751912;-	TSS	promoter	4954.58	-0.75063	0.0010024
	chr3:69084765-69085228;+	TSS	promoter	17767.2	0.494844	0.0024849		chr19:10270863-10271251;+	TSS	promoter	4724.95	-0.858635	0.0010214
	chr20:38033400-38033485;-	TSS	promoter	2224.71	0.747831	0.0024849		chr10:102714248-102714482;-	TSS	promoter	1604.29	-0.869439	0.0010229
	chr3:167258800-167258823;-	TSS	intron	3007.5	1.06081	0.0024849		chr7:7640401-7640506;-	TSS	proximal	836.416	-1.12676	0.0010297
	chr15:44663436-44663746;-	TSS	promoter	8862.83	0.624699	0.0025444		chr19:47319812-47321120;-	TSS	antisense	2693.07	-0.975776	0.0010325
	chr19:7699377-7699522;-	TSS	promoter	893.324	1.74261	0.0025444		chr3:42013559-42013728;+	TSS	proximal	829.178	-1.3885	0.0010448
	chr13:44989523-44989649;+	TSS	promoter	1532.37	0.817132	0.0025495		chr3:32391574-32392091;+	TSS	promoter	13003.4	-0.764452	0.0010448
	chr2:201257990-201258146;+	TSS	promoter	2030.91	0.820124	0.0025495		chr15:79236166-79236197;+	TSS	proximal	348.961	-1.58268	0.0010576
	chr12:42052559-42052608;-	TSS	intergenic	379.681	1.36453	0.0026084		chr17:22523505-22523585;+	TSS	fiveUTR	82471.7	-1.1791	0.0010576
	chr1:154234598-154234795;+	TSS	CDS	250.212	2.09137	0.0026095		chr4:6716032-6716243;+	TSS	promoter	686.101	-1.34288	0.0010799
	chr1:30757656-30757903;-	TSS	promoter	463228	0.619755	0.0026571		chr22:29268235-29268358;+	TSS	promoter	7624.01	-1.0526	0.0010881
	chr1:42766954-42767112;-	TSS	promoter	9454.18	0.56967	0.0026625		chr13:110705742-110706207;-	TSS	promoter	3898.94	-0.618161	0.0010886
	chr14:67807493-67807923;-	TSS	CDS	256.204	1.29493	0.0026644		chr19:48954783-48955065;+	TSS	promoter	9147.24	-0.661483	0.0011206
	chr7:130486169-130486379;+	TSS	promoter	384.365	1.28634	0.0026672		chr19:3977432-3977615;-	TSS	CDS	359.019	-1.85443	0.0011494
	chr11:102808305-102808331;-	TSS	proximal	1191.2	0.648128	0.0027099		chr1:28236064-28236255;+	TSS	promoter	6175.2	-1.18486	0.0011494
	chr4:122152293-122152492;+	TSS	promoter	2478.99	0.738486	0.0027195		chr16:46689112-46689232;-	TSS	promoter	2219.66	-0.981414	0.0012161
	chr19:4867566-4867770;-	TSS	promoter	29491.7	0.851788	0.0027195		chr16:527684-528028;+	TSS	promoter	671.571	-1.03094	0.0012444
	chrX:107481578-107481602;+	TSS	intergenic	376.172	1.34631	0.0027295		chr17:1344677-1344963;+	TSS	antisense	1155.96	-1.8703	0.0012515
	chr8:22579059-22579531;+	TSS	promoter	3622.75	0.838389	0.0027777		chr11:123059483-123059953;+	TSS	antisense	801.894	-1.62494	0.0012567
	chr3:122680550-122681308;+	TSS	promoter	21887.4	0.519744	0.0028371		chr12:57720781-57721240;-	TSS	intron	461.999	-1.32814	0.0012863
	chr12:55973889-55974209;+	TSS	promoter	22423.1	0.53855	0.0028371		chr5:140691216-140691472;-	TSS	promoter	690.791	-1.32007	0.0013108
	chr1:45010900-45011384;-	TSS	promoter	7813.9	0.631344	0.0028371		chr4:3370076-3370319;+	TSS	promoter	618.247	-1.10383	0.0013194
	chr9:73973520-73973543;+	TSS	intergenic	573.059	0.897483	0.0028371		chr1:155689042-155689238;+	TSS	promoter	5563.17	-0.606082	0.0013234
	chr11:1759244-1760122;-	TSS	CDS	13470	1.07411	0.0028371		chr22:23894326-23894655;+	TSS	promoter	13999.4	-1.10756	0.0013348
	chr11:6616934-6617152;-	TSS	proximal	905.422	1.17325	0.0028764		chr21:25734836-25735129;-	TSS	promoter	13426.5	-1.21981	0.0013545
	chr16:50266444-50266655;+	TSS	promoter	5616.28	0.911935	0.0029241		chr1:161218893-161219232;-	TSS	antisense	879.876	-1.48406	0.0013635
	chr1:109494022-109494181;+	TSS	promoter	1256.86	1.08097	0.0029411		chr5:1799773-1799889;-	TSS	promoter	1095.29	-0.93049	0.001366
	chr11:125088118-125089321;+	TSS	threeUTR	1400.59	0.856534	0.0029756		chr19:16132722-16132883;-	TSS	exon	296.959	-1.98594	0.0013773
	chr2:69914993-69915399;+	TSS	promoter	13342.5	0.783642	0.0030205		chr19:47226258-47226335;+	TSS	proximal	475.885	-1.60932	0.0014091
	chr12:102480319-102480702;-	TSS	promoter	10056.8	1.00878	0.0030205		chr1:27409715-27410247;+	TSS	antisense	3311.91	-0.99816	0.0014157
	chr3:44648709-44648836;+	TSS	promoter	755.407	1.04699	0.0030205		chr7:64500662-64500701;+	TSS	proximal	3359.96	-1.1889	0.0015253
	chr19:51571249-51571348;+	TSS	promoter	539.884	0.948155	0.0031449		chr8:85463841-85464141;+	TSS	promoter	9555.18	-0.734801	0.0015399
	chr2:126558166-126558268;-	TSS	promoter	14190.4	0.920877	0.0031485		chr12:120469434-120469828;-	TSS	promoter	5772.35	-0.570335	0.0015429
	chr2:31137958-31138200;-	TSS	promoter	1496.5	1.66486	0.003185		chr10:70132736-70132925;-	TSS	promoter	1153.48	-1.06547	0.001562
	chr17:44350686-44350805;+	TSS	promoter	3700.87	1.06618	0.0032533		chr19:12945704-12946045;+	TSS	promoter	4922.77	-0.743828	0.0015738
	chr11:62831501-62831725;-	TSS	intron	816.309	0.995836	0.0032979		chr15:60347442-60347692;+	TSS	antisense	3399.21	-1.59799	0.0015968
	chr15:50113249-50113384;-	TSS	promoter	4127.3	0.717659	0.0033147		chr1:184386910-184387170;+	TSS	promoter	760.384	-1.22854	0.0015968
	chr15:43330614-43330759;+	TSS	promoter	361.89	0.845174	0.0033298		chr14:105487143-105487285;+	TSS	promoter	3231.22	-1.67782	0.001597
	chr13:42048647-42048680;+	TSS	promoter	1253.01	0.718108	0.0033303		chr10:103396389-103396579;-	TSS	promoter	8263.85	-1.17178	0.001597
	chr7:143902001-143902194;-	TSS	promoter	2359.13	0.817657	0.0033856		chr5:42800637-42801282;+	TSS	threeUTR	1147.32	-1.63811	0.0016303
	chr8:1755699-1756082;+	TSS	promoter	1474.23	0.934868	0.0035023		chr2:196926630-196926661;-	TSS	promoter	257.778	-1.95072	0.0016352
	chr9:112379911-112380214;+	TSS	promoter	5436.31	0.682895	0.0035234		chr21:43774021-43774378;+	TSS	antisense	2241.11	-1.5888	0.0016812
	chr6:33410978-33411194;+	TSS	promoter	1365.98	0.784477	0.0035759		chr14:100128516-100128709;-	TSS	antisense	660.085	-1.40883	0.0016812
	chr5:32312780-32313039;-	TSS	promoter	2751.04	0.729279	0.0036121		chr21:8216036-8216096;-	TSS	antisense	2850.47	-1.75035	0.0016826
	chr19:38831612-38831918;-	TSS	promoter	7027.87	0.804785	0.0036221		chr21:8260265-8260325;-	TSS	intergenic	2850.47	-1.75035	0.0016826
	chr22:17207069-17207294;-	TSS	fiveUTR	746.093	1.15074	0.0036221		chr21:8399070-8399130;-	TSS	antisense	2850.47	-1.75035	0.0016826
	chr19:49453125-49453406;+	TSS	promoter	7703.23	0.924238	0.003625		chr4:499195-499376;+	TSS	promoter	1097.02	-1.10194	0.0016826
	chr10:74150672-74150865;-	TSS	promoter	9351.52	0.66991	0.0036815		chr10:70233308-70233507;-	TSS	promoter	850.884	-0.988319	0.0017207
	chr17:28950416-28950605;-	TSS	proximal	456.006	1.11737	0.0037015		chr17:51166708-51166944;+	TSS	fiveUTR	1022.99	-1.33994	0.0017432
	chr1:89272814-89272903;-	TSS	promoter	1405.46	1.27591	0.0037015		chr21:44893406-44893548;+	TSS	antisense	406.172	-1.5968	0.0017582
	chr17:78979840-78980009;-	TSS	promoter	15764	1.05769	0.0037442		chr1:237927125-237927216;-	TSS	antisense	279.962	-1.94303	0.0017592
	chr22:22720580-22720664;+	TSS	promoter	498.914	3.93032	0.0037982		chr11:10509952-10510016;-	TSS	proximal	5230.71	-0.891846	0.0017592
	chr7:127585307-127585631;-	TSS	promoter	3808.86	0.488543	0.0038316		chr12:884644-884966;-	TSS	antisense	234.871	-1.87293	0.001762
	chr19:54593526-54593718;+	TSS	promoter	6395.74	0.684288	0.0038316		chr8:73976163-73976485;+	TSS	CDS	3542.72	-1.13416	0.001762
	chr1:28592145-28592372;+	TSS	promoter	1787.39	0.774108	0.0038316		chr3:185937823-185938145;-	TSS	promoter	1564.05	-1.03844	0.0017792
	chr17:16653756-16653879;-	TSS	promoter	836.797	0.786926	0.0038316		chr11:62522324-62522936;+	TSS	antisense	290.116	-1.93682	0.0017823
	chr16:30762236-30762358;+	TSS	promoter	14358.3	0.947935	0.0038316		chr21:8216029-8216078;+	TSS	intron	1655.89	-1.56696	0.0018169
	chr6:142727339-142727368;-	TSS	intergenic	354.438	1.18336	0.0038316		chr21:8260258-8260307;+	TSS	intergenic	1655.89	-1.56696	0.0018169
	chr22:17203569-17203779;-	TSS	threeUTR	362.054	1.26436	0.0038316		chr21:8399063-8399112;+	TSS	intron	1655.89	-1.56696	0.0018169
	chr9:72930890-72931023;-	TSS	CDS	530.992	1.44873	0.0038489		chr6:31382025-31382071;+	TSS	intergenic	652.824	-1.43063	0.0018169
	chr1:46303124-46303411;-	TSS	promoter	8658.49	0.497737	0.0038744		chrX:30630629-30630694;-	TSS	antisense	719.336	-1.15669	0.0018169
	chr12:6341752-6342125;-	TSS	promoter	35723.9	0.512994	0.0038883		chr11:65919192-65919624;+	TSS	promoter	3329.25	-0.770199	0.0018169
	chr9:34126353-34126777;-	TSS	promoter	6806.37	0.645464	0.0038889		chr14:68788859-68789053;+	TSS	antisense	319.616	-1.37245	0.0018836
	chr6:32913908-32913933;+	TSS	intergenic	235.348	1.46554	0.003893		chr7:5527257-5527582;+	TSS	antisense	6107.76	-1.36463	0.0018877
	chr13:47775563-47775589;+	TSS	antisense	2575.85	1.00665	0.0039055		chr4:39973725-39973844;-	TSS	proximal	523.788	-1.68172	0.0018908
	chr7:36005488-36005512;-	TSS	intron	276.097	2.61098	0.003953		chr4:39044595-39045122;+	TSS	proximal	1833.91	-0.796905	0.0018908
	chr3:96349366-96349403;+	TSS	proximal	2198.79	0.696653	0.0039572		chr17:44319724-44320111;+	TSS	antisense	447.515	-1.15835	0.0019079
	chr6:109094760-109094923;-	TSS	promoter	972.508	0.855058	0.0039572		chr9:110256411-110256926;-	TSS	promoter	9965.69	-1.29186	0.0019808
	chr20:25195669-25196074;+	TSS	promoter	7210.28	0.557861	0.0039609		chr1:154157463-154157720;+	TSS	antisense	724.507	-1.49355	0.0020003
	chr6:149863782-149864102;-	TSS	promoter	384.767	1.08453	0.0040254		chr1:160358155-160358621;-	TSS	antisense	1078.5	-1.09589	0.0020592
	chr19:51458382-51458542;-	TSS	promoter	331.414	1.45385	0.0040254		chr17:45431902-45431976;-	TSS	intron	335.867	-1.46308	0.0020627
	chr2:108288707-108289072;+	TSS	promoter	6319.88	1.08709	0.0040453		chr10:26566971-26567350;-	TSS	antisense	1059.83	-0.943623	0.0020926
	chr10:96271352-96271677;-	TSS	promoter	15472.3	0.623757	0.0041736		chr19:19643463-19643691;-	TSS	promoter	1816.36	-1.00369	0.0021218
	chr12:57693905-57694312;+	TSS	promoter	110136	0.640018	0.0041736		chr19:32581062-32581307;+	TSS	promoter	3282.71	-0.780171	0.0021327
	chr5:95081439-95081715;-	TSS	promoter	1453.57	0.659176	0.0041736		chr4:55328156-55328286;+	TSS	intergenic	21384.7	-0.862695	0.0021473
	chr6:41372986-41373010;+	TSS	intergenic	566.971	1.52012	0.0041895		chr5:134926740-134926937;-	TSS	proximal	514.812	-1.56639	0.002256
	chr16:67110584-67110786;-	TSS	antisense	1010.11	0.902154	0.0041926		chr16:47460859-47461306;-	TSS	promoter	4329.77	-0.69732	0.0022928
	chr12:64759083-64759532;-	TSS	promoter	115787	0.493125	0.0042237		chr7:44765334-44765576;-	TSS	antisense	276.252	-1.38053	0.0023292
	chr17:79796986-79797195;-	TSS	promoter	642.417	1.01812	0.0042237		chr11:68027757-68028255;-	TSS	intron	456.39	-0.922933	0.0023292
	chr19:40369900-40370030;+	TSS	promoter	1905.58	0.878862	0.0044075		chr16:35170356-35170416;-	TSS	proximal	403.603	-1.51426	0.0023754
	chr20:3470904-3471184;+	TSS	promoter	9855	0.682829	0.0044437		chr13:27424563-27424878;+	TSS	promoter	4372.07	-0.712454	0.0023888
	chr5:153983793-153983817;-	TSS	intergenic	372.353	2.54796	0.0044493		chr5:39382608-39383263;+	TSS	antisense	2062.13	-1.33541	0.0024649
	chr15:44288685-44289125;+	TSS	promoter	9077.81	0.577048	0.0044521		chr1:205750104-205750285;-	TSS	promoter	965.118	-0.854869	0.0024688
	chr9:113221145-113221496;-	TSS	promoter	24317.4	0.502272	0.0044677		chr7:38311306-38311347;+	TSS	promoter	14341.9	-0.751016	0.002523
	chr5:17217418-17217813;+	TSS	promoter	32260.9	0.841508	0.0044858		chr5:172951104-172951484;-	TSS	antisense	248.935	-1.59798	0.0025481
	chr5:77087137-77087410;-	TSS	promoter	8994.37	0.740545	0.0045068		chr4:56907827-56908065;+	TSS	promoter	1048	-1.11387	0.0025752
	chr6:43628989-43629322;-	TSS	promoter	5740.35	0.756161	0.0045099		chr14:24232227-24232408;-	TSS	promoter	5422.99	-0.834677	0.0025752
	chr10:30999340-30999579;-	TSS	promoter	18137.5	0.666569	0.0045451		chr11:504809-505027;-	TSS	proximal	3730.84	-0.89386	0.0025849
	chr6:129710026-129710371;-	TSS	promoter	11265.7	0.673526	0.0045451		chr9:137188628-137188815;+	TSS	promoter	1034.05	-0.955761	0.0025856
	chr14:106422138-106422207;-	TSS	promoter	619.869	4.44349	0.0045451		chr7:2314300-2314504;-	TSS	promoter	2396.59	-0.669543	0.0025856
	chrX:65729436-65729715;+	TSS	CDS	381.527	1.76867	0.0045455		chr12:101877222-101877945;+	TSS	promoter	5732.88	-0.708855	0.0026302
	chr12:6631585-6631712;-	TSS	promoter	1152.09	1.11956	0.0045549		chr16:81035812-81035904;+	TSS	promoter	1277.88	-0.982067	0.0026443
	chr17:21126897-21127024;+	TSS	promoter	3756.94	0.485835	0.004566		chr1:36156091-36156474;+	TSS	promoter	14108.6	-0.787313	0.0026655
	chr6:30489382-30489630;+	TSS	promoter	123997	0.6451	0.0045669		chr17:8160414-8160878;+	TSS	antisense	477.31	-1.10284	0.0026867
	chr2:159798085-159798417;-	TSS	promoter	19199.7	0.490867	0.0046116		chr8:10054196-10054503;+	TSS	promoter	2124.42	-1.12617	0.0027187
	chr2:30231529-30231581;+	TSS	promoter	249.499	1.37796	0.0046299		chr7:5528283-5528788;+	TSS	antisense	3182.2	-0.978948	0.0027499
	chr1:51519198-51519393;-	TSS	promoter	7996.07	0.610113	0.0046603		chr10:89978662-89978789;+	TSS	promoter	1863.15	-0.829964	0.0027777
	chr7:27096042-27096278;+	TSS	promoter	1539.89	0.746822	0.0047164		chr7:54759158-54759256;-	TSS	promoter	1405.34	-0.888465	0.0028228
	chr16:19521706-19522170;-	TSS	promoter	15516.7	0.543659	0.0047421		chr1:160213880-160214582;-	TSS	antisense	1212.4	-1.32873	0.0028371
	chr5:180815338-180815799;-	TSS	promoter	63191.2	0.674969	0.0047421		chr12:56118177-56118322;+	TSS	promoter	593.485	-1.16019	0.0028371
	chr2:108719425-108719757;+	TSS	promoter	5486.93	0.684958	0.0047421		chr19:35030369-35030630;+	TSS	promoter	1855.84	-1.04012	0.0028371
	chr19:11435542-11435791;+	TSS	promoter	17174.6	0.775404	0.0047421		chr6:43221440-43221594;+	TSS	promoter	707.035	-1.51047	0.0028508
	chr17:40140467-40140589;+	TSS	promoter	3655.3	0.852213	0.0047421		chr17:45246864-45247246;-	TSS	intron	370.792	-1.05666	0.0028538
	chr11:74085479-74085709;-	TSS	promoter	1589.3	0.948114	0.0047421		chr1:109910751-109911066;+	TSS	promoter	3433.33	-1.48268	0.0030205
	chr1:175192617-175193149;-	TSS	promoter	1616	0.967467	0.0047421		chr7:47481204-47481400;-	TSS	promoter	6312.99	-0.842455	0.0030205
	chr3:49007226-49007531;+	TSS	promoter	3540.89	1.01922	0.0047421		chr1:161217910-161218191;+	TSS	CDS	1119.92	-1.80262	0.0030286
	chr14:23182767-23183343;-	TSS	CDS	1380.82	1.08514	0.0047421		chr17:7572750-7572859;+	TSS	promoter	4652.07	-0.820011	0.0030686
	chr2:199417461-199417484;-	TSS	intron	319.637	1.62459	0.0047421		chr4:46723948-46724396;+	TSS	antisense	589.582	-1.33561	0.0030689
	chr15:82809570-82809743;+	TSS	promoter	2196.07	0.721533	0.004921		chr20:34955668-34955849;-	TSS	promoter	1764.5	-0.81788	0.0030812
	chrX:120250596-120250979;+	TSS	promoter	5240.22	0.742973	0.0049873		chr10:128047508-128047728;+	TSS	promoter	1816.35	-0.760094	0.0030841
	chr11:86068576-86069299;-	TSS	promoter	20707.4	0.640357	0.0049886		chr9:87725909-87726426;+	TSS	promoter	56152.3	-0.800133	0.0031094
	chr3:52494859-52495516;+	TSS	promoter	97609.7	0.511974	0.0050296		chr18:9102552-9102800;+	TSS	promoter	3798.19	-0.973116	0.0031401
	chr11:6616668-6616865;-	TSS	proximal	484.162	1.12809	0.0050296		chr9:75088422-75088726;+	TSS	promoter	9072.14	-0.519247	0.0031485
	chr11:118572353-118572470;+	TSS	promoter	16604.3	0.652044	0.0050688		chr15:72200473-72200658;+	TSS	antisense	1795.43	-1.22294	0.0031678
	chr11:128891232-128891415;+	TSS	promoter	23742.5	0.869858	0.0050688		chr6:29890439-29890488;-	TSS	antisense	532.149	-1.56508	0.003185
	chr7:44082409-44082562;-	TSS	promoter	1454.37	0.646233	0.0052313		chr12:6537570-6537970;-	TSS	exon	1427.21	-1.02651	0.0033107
	chr15:50424194-50424577;+	TSS	promoter	9976.79	0.661353	0.0053438		chr3:119294548-119294783;+	TSS	fiveUTR	1495.4	-0.720313	0.0033284
	chr10:73591257-73591364;-	TSS	promoter	850.778	1.10631	0.0053438		chr7:99558516-99558982;+	TSS	promoter	1157.1	-0.890181	0.0033298
	chr8:63803656-63803686;-	TSS	intron	475.332	1.52526	0.0053438		chr3:156554962-156555207;-	TSS	promoter	6302.47	-0.674189	0.0033529
	chr7:133253013-133253189;+	TSS	promoter	10669.7	0.553211	0.00538		chr19:13774425-13774577;+	TSS	promoter	4962.86	-1.00415	0.0033686
	chr17:7579213-7580588;+	TSS	promoter	2.4404e+06	0.55272	0.0055851		chr1:171557269-171558102;-	TSS	antisense	1015	-1.34372	0.0033857
	chr4:41844027-41844057;-	TSS	promoter	2408.9	0.664505	0.00559		chr1:103569851-103569938;-	TSS	antisense	279.328	-1.91192	0.0033872
	chr19:11925041-11925190;+	TSS	promoter	1724.54	0.720575	0.00559		chr15:34224983-34225205;+	TSS	promoter	6226.47	-0.820266	0.0033918
	chr22:23299762-23299787;+	TSS	intron	2173.69	1.06278	0.0056015		chr19:18571730-18571920;+	TSS	promoter	23588	-1.29166	0.0034538
	chr16:3283354-3283627;+	TSS	promoter	2290.28	0.702374	0.0056021		chr16:234791-234866;+	TSS	promoter	777.371	-1.07205	0.0034808
	chr5:77030327-77030678;+	TSS	promoter	6135.38	0.593576	0.0056759		chr11:10509302-10509441;+	TSS	intergenic	591.724	-1.50802	0.0036007
	chr17:43021886-43022454;-	TSS	promoter	121120	0.695472	0.0056942		chr21:44353541-44353859;+	TSS	promoter	1334.03	-1.27942	0.003625
	chr5:112976678-112977011;+	TSS	promoter	7475.56	0.482026	0.0057345		chr3:32752829-32752894;+	TSS	promoter	1494.09	-1.10799	0.0036962
	chr8:66666964-66667287;-	TSS	fiveUTR	5942.31	0.54691	0.0057455		chr17:63699159-63699895;-	TSS	promoter	1133.33	-1.1635	0.0037015
	chr20:32109696-32109803;+	TSS	promoter	13537.3	0.603281	0.0057455		chr21:43719026-43719385;+	TSS	promoter	15589.6	-0.476162	0.0037015
	chr3:46407070-46407669;+	TSS	promoter	19540	0.709482	0.0057455		chr5:151028303-151028750;-	TSS	antisense	313.932	-2.12805	0.0037442
	chr19:54256956-54257369;-	TSS	promoter	29328.4	0.784806	0.0057455		chr10:59792714-59793110;+	TSS	antisense	892.559	-1.2297	0.0037442
	chr1:161505308-161505675;+	TSS	promoter	172025	0.716128	0.0057565		chr6:33711562-33711755;-	TSS	promoter	3387.4	-0.811642	0.003761
	chr6:149746477-149746585;-	TSS	promoter	1358.44	0.851565	0.0057756		chr6:136784006-136784268;+	TSS	promoter	2252.17	-1.16233	0.0037945
	chr8:26382843-26383142;+	TSS	promoter	38578.5	0.662796	0.0058196		chr1:85259513-85259697;-	TSS	promoter	602.64	-1.4462	0.0038316
	chr11:6617632-6617868;-	TSS	proximal	572.268	1.1068	0.0058196		chr11:61364249-61364510;+	TSS	fiveUTR	742.898	-1.04988	0.0038316
	chr20:34874900-34875129;+	TSS	promoter	14451	0.9366	0.0058413		chr9:35103053-35103204;-	TSS	promoter	1662.86	-0.945029	0.0038489
	chr2:64524215-64524694;+	TSS	promoter	2934.94	0.667101	0.0058514		chr2:190408081-190408413;+	TSS	promoter	396.978	-1.25801	0.0038883
	chr19:39391296-39391632;+	TSS	promoter	9857.89	0.490479	0.0058727		chr15:41279336-41279692;-	TSS	antisense	302.15	-2.06241	0.0039064
	chr17:75456544-75456755;+	TSS	promoter	6639.65	0.798724	0.0058767		chr11:121292634-121292885;+	TSS	promoter	2825.82	-0.595307	0.0039064
	chr1:155688193-155688823;-	TSS	promoter	1814.62	0.560404	0.0059121		chr1:159835144-159835736;-	TSS	threeUTR	579.337	-1.14963	0.0039572
	chr19:24087137-24087242;+	TSS	promoter	504.968	1.04037	0.0059358		chr16:30069295-30069669;-	TSS	antisense	1139.48	-1.09952	0.0039572
	chr2:70258069-70258204;+	TSS	promoter	17014.2	0.587221	0.0059753		chr11:85484088-85484206;+	TSS	antisense	1031.81	-1.96273	0.0039648
	chr15:85579157-85579595;+	TSS	CDS	915.432	0.745084	0.0060522		chr2:27393323-27393583;-	TSS	proximal	9613.27	-0.906409	0.0039648
	chr9:137188418-137188643;-	TSS	promoter	5605.32	0.780841	0.0060522		chr11:75169169-75169406;-	TSS	antisense	711.875	-1.50756	0.0040629
	chr11:125062848-125063443;+	TSS	promoter	90283.3	0.642478	0.0060767		chr1:10419627-10419960;-	TSS	antisense	393.861	-1.30225	0.0040629
	chr15:36818438-36818561;-	TSS	promoter	11690.2	0.561606	0.0061538		chrX:155612867-155612994;-	TSS	promoter	1201.11	-0.838338	0.0041368
	chr6:149864225-149864418;-	TSS	promoter	1283.8	0.734989	0.006195		chr5:176392780-176392950;+	TSS	intron	224.035	-1.74865	0.0041661
	chr19:4559452-4559949;-	TSS	proximal	58784.6	0.630242	0.0062315		chr19:35900517-35900548;-	TSS	promoter	399.758	-1.20665	0.0041736
	chr6:28267010-28267434;+	TSS	promoter	1970.88	0.758572	0.0062576		chr16:88857035-88857288;+	TSS	promoter	3072.69	-0.802892	0.0041895
	chr17:42980535-42980711;+	TSS	promoter	2736.62	0.67373	0.0062691		chr7:66921157-66921526;+	TSS	promoter	2068.81	-0.838044	0.0041926
	chr4:112231660-112232090;+	TSS	promoter	7040.13	0.509563	0.0063563		chr3:46371277-46371410;-	TSS	exon	836.131	-1.71697	0.0042015
	chr9:128504641-128504891;+	TSS	promoter	9908.15	0.799325	0.0063564		chr19:45691867-45692009;-	TSS	promoter	7736.14	-0.717381	0.0042015
	chr14:103126982-103127692;+	TSS	proximal	515.02	1.09729	0.0065084		chr1:1013466-1013557;+	TSS	promoter	338.559	-1.53495	0.0042237
	chr16:89657516-89657750;-	TSS	promoter	6280.8	0.70758	0.0065094		chr3:23805876-23806131;+	TSS	promoter	3516.6	-0.996538	0.0042237
	chr19:13152992-13153514;+	TSS	fiveUTR	21046	0.595819	0.0065621		chr17:21284643-21284954;+	TSS	promoter	5132.66	-0.850423	0.0042237
	chr11:20574130-20574166;+	TSS	promoter	2401.5	0.659281	0.0065621		chr15:72230921-72231430;-	TSS	promoter	18498.7	-0.921266	0.004229
	chr11:77175190-77175465;+	TSS	proximal	9284.01	0.844518	0.0065621		chr1:161749757-161749901;+	TSS	promoter	416.85	-1.58638	0.0042843
	chr5:149550839-149551603;-	TSS	promoter	20978.4	0.525765	0.0066939		chr12:57591132-57591303;+	TSS	promoter	516.853	-1.22431	0.0042964
	chr2:176002159-176002365;-	TSS	promoter	5716.82	0.579181	0.0066983		chr2:218292431-218292602;-	TSS	promoter	17052.8	-0.760172	0.0042982
	chr2:28904963-28905172;+	TSS	promoter	2311.62	1.01188	0.0067156		chr16:2513688-2514182;+	TSS	promoter	23520.3	-0.532059	0.0043509
	chr9:112333439-112333845;-	TSS	promoter	26541.1	0.57863	0.0067717		chr19:19192091-19192269;-	TSS	promoter	822.518	-1.00053	0.0044116
	chr16:55479131-55479631;+	TSS	promoter	9501.73	0.882192	0.0068058		chr11:62526078-62526841;+	TSS	antisense	521.387	-1.15986	0.0044322
	chr2:89143113-89143166;-	TSS	promoter	1557.59	4.11685	0.0068058		chr13:28658940-28659246;+	TSS	promoter	5262.75	-1.01271	0.0044677
	chr20:62937823-62937992;-	TSS	promoter	1601.72	1.02143	0.0068115		chr3:23202975-23203465;+	TSS	promoter	3494.62	-0.740093	0.0044677
	chr7:23246536-23247182;+	TSS	promoter	5.41728e+06	0.688929	0.0068208		chrX:129793703-129794269;-	TSS	antisense	883.358	-1.04242	0.0045016
	chr19:35319187-35319479;+	TSS	promoter	4096.31	0.731584	0.0068208		chr10:97292583-97292685;-	TSS	promoter	273.615	-1.51963	0.0045068
	chrX:70133845-70134166;+	TSS	fiveUTR	3284.42	0.928301	0.0068208		chrX:37810789-37811141;-	TSS	antisense	270.653	-2.31621	0.0046438
	chr1:19419663-19419753;-	TSS	promoter	443.842	1.01904	0.0069		chr12:51242331-51242987;+	TSS	threeUTR	2219.9	-1.13	0.0046438
	chr2:65204973-65205301;+	TSS	proximal	4006.27	1.39382	0.0069447		chr1:203179281-203179592;+	TSS	antisense	624.031	-1.90773	0.0046664
	chrX:101386065-101386321;-	TSS	promoter	8216.8	0.562807	0.0069488		chr12:7483344-7483669;-	TSS	promoter	232.956	-1.56803	0.0046949
	chr15:48810999-48811164;-	TSS	promoter	234.143	1.23135	0.0069488		chr12:57754886-57755189;+	TSS	promoter	559.126	-1.15208	0.0046949
	chr7:44490411-44490698;-	TSS	promoter	7123.18	0.744123	0.0069648		chr1:158177818-158177908;-	TSS	proximal	1456.62	-0.720597	0.0046949
	chr1:62784059-62784243;+	TSS	promoter	10566	0.57508	0.0069728		chrX:16719556-16719717;+	TSS	promoter	1691.66	-0.802524	0.0047097
	chr8:81686226-81686386;-	TSS	promoter	3650.57	0.680106	0.0069864		chr19:925968-926251;+	TSS	promoter	2289.48	-0.914147	0.0047421
	chr20:63865128-63865390;+	TSS	promoter	68940.5	0.796202	0.0069864		chr1:15428521-15429283;-	TSS	antisense	1350.65	-0.884841	0.0047421
	chr17:44350141-44350345;+	TSS	promoter	2500.7	1.1416	0.0069864		chr11:62621825-62622220;-	TSS	promoter	3352.33	-0.855318	0.0047421
	chr19:56478109-56478349;+	TSS	promoter	1094.09	1.14578	0.0069864		chr16:2223453-2223732;+	TSS	promoter	668.762	-0.841457	0.0047421
	chr10:132537753-132537941;+	TSS	promoter	1906.53	0.568905	0.006992		chr3:136861780-136862086;-	TSS	promoter	2090.51	-0.764681	0.0047421
	chr2:97348601-97348626;+	TSS	proximal	1841.79	3.99851	0.0070058		chr2:74833913-74834294;+	TSS	fiveUTR	5403.54	-0.693873	0.0047421
	chr1:42817060-42817165;+	TSS	promoter	1341.61	0.912868	0.0070171		chr9:35697363-35697921;+	TSS	antisense	2143.12	-0.947608	0.0047859
	chr8:30095373-30095530;+	TSS	promoter	2970.65	0.537442	0.0070508		chr2:131093213-131093512;-	TSS	promoter	1918.93	-0.729355	0.0047859
	chr2:135052220-135052324;+	TSS	promoter	5582.03	0.631449	0.0071155		chr16:2761526-2761957;-	TSS	antisense	2037.45	-0.870873	0.0047866
	chr12:110698626-110698796;-	TSS	intron	3666.63	0.920619	0.0072036		chr10:103245943-103246035;+	TSS	CDS	734.78	-0.775324	0.0048598
	chr1:154405288-154405654;+	TSS	promoter	16033	0.582332	0.0072404		chr20:17968368-17968651;-	TSS	promoter	2188.25	-0.858846	0.0048858
	chr1:226939214-226939546;+	TSS	intron	935.954	0.892416	0.0072404		chr1:31937987-31938466;-	TSS	promoter	5118.08	-0.574029	0.0048858
	chr9:35566593-35566617;-	TSS	intergenic	851.417	1.25264	0.0074787		chr9:128342151-128342185;+	TSS	promoter	134026	-0.730391	0.004921
	chr11:3855620-3855837;+	TSS	promoter	5091.9	0.780807	0.0074899		chr9:93096111-93096366;+	TSS	promoter	2456.09	-0.806908	0.0049262
	chr20:37527794-37527944;-	TSS	promoter	14949.6	0.510301	0.007496		chr15:75625550-75625843;-	TSS	promoter	891.749	-0.775143	0.0049671
	chr16:77190820-77191354;+	TSS	promoter	13322	0.639605	0.0075035		chr8:90001307-90001582;+	TSS	promoter	1124.4	-0.935132	0.0049873
	chr12:121400062-121400217;+	TSS	promoter	10273.6	0.566704	0.0075382		chr11:103410831-103410856;-	TSS	antisense	256.047	-1.37569	0.004996
	chr2:86106182-86106267;+	TSS	promoter	7544.32	0.596721	0.0075765		chr11:67398514-67398646;+	TSS	antisense	379.04	-1.28989	0.004996
	chr1:162497787-162498114;+	TSS	promoter	14177.6	0.512229	0.0076399		chr11:64237267-64237661;-	TSS	antisense	1498.77	-1.09719	0.004996
	chr22:36253008-36253206;+	TSS	promoter	2554.52	0.710773	0.0077228		chr17:75844020-75844636;-	TSS	promoter	3351.01	-0.730113	0.004996
	chr6:122471698-122471890;-	TSS	promoter	37477.2	0.607984	0.007728		chr11:67352937-67353636;-	TSS	promoter	11046.4	-0.99126	0.0050296
	chr9:92964210-92964373;+	TSS	promoter	10921.8	0.661146	0.0077371		chr4:2829464-2829833;-	TSS	antisense	760.868	-1.16884	0.0050324
	chr10:71819711-71819907;-	TSS	proximal	11466.4	0.848178	0.0077371		chrX:77899424-77899554;+	TSS	promoter	2248.18	-1.31743	0.0051329
	chr4:73222980-73223129;-	TSS	promoter	2484.54	0.946437	0.0077371		chr8:16140662-16141050;+	TSS	antisense	2895.31	-0.980781	0.0052059
	chr8:100613433-100613460;+	TSS	antisense	868.9	1.23845	0.0077371		chr17:4945794-4945992;+	TSS	antisense	986.645	-1.33968	0.0052733
	chr22:44172830-44173284;+	TSS	promoter	7194.4	0.846001	0.0077472		chr6:31354478-31354594;+	TSS	antisense	1161.5	-1.25739	0.0052948
	chr4:105146603-105146948;+	TSS	promoter	3913.78	0.647325	0.0078538		chr9:93134397-93134711;-	TSS	proximal	622.064	-1.10218	0.0052948
	chr11:75150951-75151520;+	TSS	promoter	156622	0.53662	0.0079173		chr12:16347538-16347897;+	TSS	promoter	10838.7	-1.00598	0.0052948
	chrX:11111266-11111575;+	TSS	promoter	6836.5	0.65735	0.0079173		chr3:52245722-52246100;+	TSS	promoter	1585.23	-0.829084	0.0052948
	chr6:15245944-15246314;+	TSS	promoter	5758.03	0.6151	0.0079251		chr1:154558201-154558944;-	TSS	promoter	3179.96	-0.697547	0.0053438
	chr2:74555657-74555820;-	TSS	promoter	2584.71	0.744421	0.0079585		chr4:145098240-145098378;+	TSS	promoter	982.582	-0.89447	0.0054601
	chr10:98134601-98134712;+	TSS	promoter	2357.07	0.677875	0.0079759		chrX:150768856-150769108;+	TSS	antisense	323.848	-1.27258	0.0054748
	chr17:44349153-44349307;+	TSS	promoter	2279.84	0.945172	0.0080198		chrM:560-1578;+	TSS	proximal	208495	-0.810404	0.0054919
	chr1:19210110-19210348;-	TSS	promoter	11147.3	0.646295	0.008112		chr16:24930827-24931446;+	TSS	antisense	1531.74	-1.01722	0.0055798
	chr16:71808706-71808877;-	TSS	promoter	2549.47	0.710931	0.008112		chr8:54135173-54135393;+	TSS	promoter	5775.02	-0.663982	0.00559
	chr3:23945114-23945413;+	TSS	promoter	5453.89	0.702536	0.0081647		chr19:16197832-16198071;+	TSS	promoter	3795.72	-0.672827	0.0055916
	chr1:222712219-222712541;-	TSS	promoter	13741.1	0.630641	0.008169		chr1:111473816-111474033;+	TSS	proximal	8184.49	-0.637341	0.0056021
	chr11:57761757-57762089;+	TSS	promoter	17285	0.596389	0.0081696		chr5:80651180-80651300;+	TSS	antisense	799.475	-1.42497	0.0056761
	chrX:1536961-1537590;-	TSS	promoter	10649.2	0.632436	0.0081696		chr7:100374035-100374501;+	TSS	CDS	1411.41	-1.08543	0.0056761
	chr16:27203464-27203588;+	TSS	promoter	547.288	1.05027	0.0082483		chr2:86199355-86199522;+	TSS	promoter	3146.15	-0.614435	0.0056885
	chr2:1480120-1480144;-	TSS	intron	2739.59	0.850758	0.0082653		chr1:202134139-202134518;+	TSS	antisense	1127.23	-1.18249	0.005712
	chr10:70170437-70170553;-	TSS	promoter	8352.06	0.467695	0.0082997		chr14:35880955-35881190;+	TSS	promoter	3430.62	-0.951203	0.0057772
	chr1:114780391-114780724;-	TSS	promoter	5237.7	0.662996	0.0083434		chr11:57712154-57712294;-	TSS	promoter	1412.61	-1.01024	0.0058196
	chr17:39927523-39927684;-	TSS	promoter	3440.53	0.635764	0.0084369		chr1:152036913-152037347;-	TSS	promoter	205158	-0.56846	0.0058196
	chr16:67444505-67444709;-	TSS	threeUTR	394.867	1.32826	0.0084538		chr3:50321378-50321512;-	TSS	proximal	1521.44	-0.704983	0.0058727
	chr2:55010092-55010465;-	TSS	fiveUTR	10657.3	0.786159	0.0084608		chr16:1959438-1959754;+	TSS	promoter	5958.32	-0.824849	0.0059121
	chr11:130109428-130109602;+	TSS	threeUTR	350.752	1.59034	0.0085304		chr22:36282491-36282791;+	TSS	antisense	687.784	-1.18401	0.0060307
	chr14:64986840-64986965;+	TSS	promoter	4329.71	0.586647	0.0085359		chr13:22696507-22696688;+	TSS	intergenic	2287.85	-1.29372	0.0060767
	chr20:34876533-34876792;+	TSS	promoter	1628.24	0.836536	0.0085359		chrX:47644746-47644772;+	TSS	antisense	509.499	-1.50797	0.0061061
	chr17:39461429-39461569;+	TSS	promoter	3287.97	1.02724	0.0085808		chr15:64866146-64866560;-	TSS	antisense	355.296	-1.33921	0.0061061
	chr16:47461275-47461427;+	TSS	promoter	7901.68	0.663348	0.0085916		chr13:52652670-52653103;+	TSS	promoter	2561.31	-0.966251	0.0061092
	chr11:27472426-27472901;-	TSS	promoter	3936.55	0.652713	0.0085956		chr9:136118281-136118443;-	TSS	promoter	504.178	-0.956706	0.0061538
	chr11:10806793-10806912;-	TSS	proximal	262.666	1.37157	0.0086216		chr20:32743307-32743671;-	TSS	promoter	2848.01	-1.06739	0.0061732
	chr4:70839563-70840032;-	TSS	promoter	7333.98	0.914542	0.0086749		chr14:23426490-23426529;-	TSS	intron	804.866	-0.999646	0.0061882
	chr9:68975728-68975881;-	TSS	antisense	7551.16	0.488395	0.0086916		chr11:64240946-64241205;+	TSS	promoter	4399.57	-0.773112	0.006195
	chr19:39445546-39445960;+	TSS	promoter	14760.3	0.736395	0.0086919		chr3:138608476-138608986;+	TSS	promoter	774.63	-1.19791	0.0062219
	chr19:40366607-40366713;+	TSS	proximal	1725.66	0.959708	0.0086919		chr6:32168817-32169477;+	TSS	intron	892.197	-1.01391	0.0062397
	chr9:129488561-129489349;+	TSS	promoter	14834.1	0.476002	0.0087326		chr20:30487352-30487392;-	TSS	intergenic	879.573	-1.54279	0.0062495
	chrX:150993465-150993525;+	TSS	promoter	2087.76	1.49777	0.0087326		chr12:49185782-49185984;+	TSS	intron	605.773	-1.10368	0.0063803
	chr1:109283030-109283197;-	TSS	promoter	1237.88	0.910615	0.0087752		chr21:46458809-46459251;+	TSS	promoter	902.473	-0.850626	0.0063922
	chr2:134119722-134120388;+	TSS	promoter	20541.1	0.703457	0.0089017		chr16:2519539-2520060;+	TSS	proximal	5863.5	-0.953836	0.0064067
	chr17:50346022-50346188;+	TSS	promoter	1708.57	0.99222	0.0089346		chr11:60906371-60906662;-	TSS	promoter	3854.85	-0.886393	0.0064067
	chr7:2656392-2656537;-	TSS	antisense	1960.1	0.547275	0.0090287		chr15:90868559-90868670;+	TSS	promoter	476.322	-1.88347	0.0066152
	chr1:9823690-9824204;-	TSS	promoter	15146.2	0.422106	0.00904		chr14:55140271-55140350;-	TSS	antisense	363.374	-2.22181	0.0066939
	chr22:23262839-23262879;+	TSS	promoter	330.14	0.932262	0.0091048		chr4:76148350-76148505;-	TSS	promoter	951.893	-0.714026	0.0066983
	chr8:115113608-115113634;+	TSS	intergenic	1037.91	1.01616	0.0091048		chr22:38700572-38701064;-	TSS	promoter	1846.48	-0.65437	0.0067014
	chr9:124940912-124941118;-	TSS	promoter	3180.69	0.674287	0.0091201		chr15:64866719-64867067;-	TSS	antisense	280.138	-1.8119	0.0069
	chr19:40366769-40366973;+	TSS	promoter	1243.49	1.04099	0.0091201		chr13:41457340-41457752;+	TSS	promoter	10565.2	-1.12797	0.0069488
	chr2:69643759-69644144;+	TSS	proximal	544.657	0.822771	0.0091595		chr16:11837806-11838108;+	TSS	antisense	939.571	-1.28804	0.0069864
	chr18:63367018-63367462;-	TSS	promoter	5046.28	0.576889	0.0092189		chr8:75377523-75377569;-	TSS	intergenic	234.126	-2.15102	0.0070508
	chr15:74956966-74957298;-	TSS	fiveUTR	1016.35	1.01324	0.0092596		chr3:76434659-76435012;-	TSS	antisense	412.915	-1.2319	0.0070643
	chr12:54384427-54384790;-	TSS	promoter	51710.3	0.674823	0.0093382		chr1:114537196-114537376;-	TSS	antisense	1356.83	-0.870391	0.0071127
	chr12:2812592-2812803;+	TSS	promoter	4422.77	0.76687	0.009349		chr6:163563420-163563759;-	TSS	antisense	404.466	-1.51756	0.0071264
	chr12:40105963-40106138;-	TSS	promoter	1535.4	0.768514	0.0093572		chr21:25855788-25855829;+	TSS	intergenic	1961.4	-1.37819	0.0071419
	chrX:47560999-47561253;+	TSS	promoter	12310	0.499669	0.009444		chr8:41490550-41490674;+	TSS	promoter	1724.84	-1.452	0.0072404
	chr12:47216479-47216660;+	TSS	promoter	5115.53	0.948282	0.0094683		chrX:1268776-1268884;+	TSS	promoter	1536.47	-0.958546	0.0072404
	chr20:58651094-58651370;+	TSS	promoter	9115.61	0.750947	0.0095741		chr12:63822890-63823105;-	TSS	proximal	483.144	-3.21958	0.0072574
	chr11:130110533-130110662;+	TSS	CDS	756.144	1.15861	0.0095741		chr19:2328537-2328624;-	TSS	promoter	2518.53	-0.745812	0.0072574
	chr3:138174788-138174955;-	TSS	promoter	4840.75	0.516175	0.0096185		chr14:53011927-53011969;+	TSS	promoter	421.667	-1.19685	0.0072621
	chr15:34969604-34969841;-	TSS	promoter	7348.84	0.539297	0.0096215		chr16:788260-788443;-	TSS	promoter	640.529	-0.848061	0.0072697
	chr4:15655273-15655541;-	TSS	promoter	11340.1	0.695016	0.0096215		chr17:81653646-81653821;-	TSS	promoter	1702.02	-1.23187	0.0072798
	chr1:39204590-39204883;+	TSS	fiveUTR	663.928	0.839144	0.0096287		chr1:39105286-39105503;+	TSS	promoter	994.42	-0.873971	0.0072892
	chr22:29883092-29883344;+	TSS	promoter	4947.25	0.538764	0.0096379		chr1:31372919-31373346;-	TSS	promoter	12309.8	-0.867025	0.007345
	chr9:120842883-120843071;-	TSS	promoter	5613.26	0.633386	0.0097023		chr20:63894993-63895361;+	TSS	promoter	2815.82	-0.841285	0.007345
	chr19:54159661-54159808;-	TSS	promoter	1871.67	0.71204	0.0097462		chr11:73974643-73975153;+	TSS	antisense	6384.92	-0.934688	0.0074366
	chr15:59689131-59689527;-	TSS	promoter	7692.91	0.619232	0.0097947		chr2:202201266-202201433;-	TSS	antisense	347.273	-1.81294	0.0074787
	chr10:102743885-102744208;+	TSS	promoter	10476.6	0.656787	0.0097947		chr12:53462481-53462566;-	TSS	antisense	265.979	-1.33813	0.0075938
	chr1:119140377-119140468;+	TSS	promoter	639.648	0.921186	0.0097947		chr1:202958152-202958435;-	TSS	promoter	9761.18	-0.773498	0.0076304
	chr2:75243371-75243394;+	TSS	intergenic	409.58	0.813489	0.0098171		chr10:79298412-79298578;-	TSS	antisense	407.633	-1.09349	0.0076399
	chr10:73909136-73909308;+	TSS	promoter	322.607	1.12006	0.0098261		chr19:54874139-54874310;+	TSS	promoter	875.975	-1.16746	0.0076629
	chr10:88183849-88183872;+	TSS	intergenic	235.306	1.1186	0.0098683		chr17:18491947-18491988;-	TSS	antisense	572.279	-1.13668	0.0077345
	chr15:69585632-69585656;+	TSS	intron	3461.22	0.80186	0.0099303		chr8:43200787-43201468;-	TSS	antisense	276.604	-1.64916	0.0077842
	chr10:71825696-71825978;-	TSS	CDS	1398.72	1.26304	0.0099303		chr5:151252993-151253403;+	TSS	promoter	35738.6	-0.606519	0.007813
	chr12:50085153-50085487;+	TSS	promoter	4266.82	0.56998	0.009962		chr19:50511076-50511430;-	TSS	promoter	1198.84	-0.74016	0.007865
	chr14:93332770-93333134;-	TSS	promoter	1951.74	0.577332	0.0099629		chr19:35282111-35282664;+	TSS	promoter	21431.3	-1.06208	0.0078742
	chr15:44427544-44427723;+	TSS	promoter	4929.41	0.526069	0.0099932		chr17:7579807-7580330;-	TSS	antisense	60628.4	-0.5565	0.0078742
	chr17:35880231-35880392;-	TSS	promoter	10387.1	1.02704	0.0100882		chr11:10800728-10800838;+	TSS	intron	274.172	-1.46975	0.0078956
	chr11:19221609-19221633;+	TSS	intron	2887.49	0.766217	0.0101759		chr1:228109198-228109355;-	TSS	promoter	472.762	-1.01304	0.0078956
	chr1:236523769-236524060;+	TSS	promoter	9887.39	0.526081	0.0102029		chr19:41303979-41304263;-	TSS	intron	1853.22	-0.999644	0.0079251
	chr7:100852677-100852870;+	TSS	promoter	6029.88	0.508022	0.0102497		chr17:40818788-40819157;-	TSS	promoter	1095.55	-1.09695	0.0079255
	chr2:157838240-157838418;-	TSS	promoter	461.583	0.923437	0.0102688		chr2:74458387-74458701;+	TSS	promoter	1457.6	-1.17517	0.0079585
	chr8:11853306-11853534;-	TSS	promoter	8747.62	1.10345	0.0102688		chr19:6413787-6414140;-	TSS	threeUTR	384.552	-1.39746	0.0079731
	chr17:81869718-81869961;-	TSS	proximal	643.645	0.96113	0.0103946		chr7:102248360-102248388;-	TSS	antisense	379.349	-1.51418	0.0080198
	chr1:114757873-114758060;-	TSS	promoter	79840.3	0.46354	0.0104642		chr12:66130659-66130822;-	TSS	promoter	1651.43	-0.846789	0.0080517
	chr10:71827947-71828221;-	TSS	promoter	22262.5	0.689409	0.0106293		chr14:102362839-102362920;-	TSS	promoter	1231.64	-1.0281	0.0080741
	chr5:157106694-157107134;-	TSS	exon	830.641	1.30857	0.0106914		chr20:31665450-31666088;+	TSS	antisense	904.393	-0.855171	0.0081056
	chr1:18956583-18956754;-	TSS	promoter	785.376	0.834537	0.0107269		chr17:81511187-81511631;+	TSS	antisense	1369.43	-1.05676	0.008112
	chr19:19320736-19320967;+	TSS	promoter	3225.76	0.577862	0.0107408		chr22:19941687-19941873;-	TSS	promoter	989.926	-0.890634	0.008169
	chr13:111336247-111336271;+	TSS	intron	3712.08	0.620169	0.0107408		chr6:5973669-5973711;-	TSS	antisense	307.789	-1.14613	0.0081696
	chr6:152301818-152302458;-	TSS	promoter	4508.95	0.67318	0.0107408		chr9:135907151-135907621;-	TSS	proximal	415.731	-0.999212	0.0081696
	chr6:159000056-159000289;-	TSS	promoter	2622.94	0.618173	0.0108087		chr21:44901494-44901734;+	TSS	antisense	1897.98	-0.936132	0.0082439
	chr19:17469950-17470122;+	TSS	proximal	660.547	1.00119	0.0108087		chr7:140673317-140673729;-	TSS	intron	332.034	-1.30253	0.008307
	chr10:71820217-71820340;-	TSS	CDS	8069.8	1.13356	0.0108087		chr5:134925358-134925525;-	TSS	exon	1984.91	-1.07661	0.0083219
	chr11:68460673-68460865;+	TSS	promoter	6202.66	0.445612	0.0108151		chr9:128552542-128552691;+	TSS	promoter	3473.5	-0.825938	0.0083262
	chr22:26481757-26482296;-	TSS	fiveUTR	1541.56	0.783742	0.0108475		chr14:73458198-73458665;-	TSS	promoter	2740.1	-0.495082	0.0083386
	chr7:135509889-135510156;-	TSS	promoter	4792.57	0.612915	0.0108511		chr17:46923101-46923246;+	TSS	promoter	2004.4	-0.640637	0.0083962
	chr9:71911568-71911740;+	TSS	promoter	1569.22	0.601949	0.0109088		chr1:19596912-19597110;+	TSS	promoter	5973.39	-0.620741	0.0083962
	chr16:29678908-29679213;+	TSS	promoter	16459.7	0.602827	0.0109821		chr4:78008584-78008703;-	TSS	promoter	8159.31	-0.967399	0.0085023
	chr11:35617895-35618076;+	TSS	proximal	423.526	1.65725	0.0109903		chrX:103356446-103356581;+	TSS	promoter	2208.22	-0.885694	0.0085344
	chr10:27242006-27242177;-	TSS	promoter	614.91	0.784699	0.0110207		chrY:5338911-5338984;-	TSS	promoter	3706.78	-0.797021	0.0085359
	chr19:44072084-44072216;+	TSS	promoter	604.443	1.00825	0.0110207		chr1:23845478-23845860;+	TSS	antisense	464.77	-1.51016	0.0085663
	chr13:72782046-72782273;+	TSS	promoter	2643.83	0.587063	0.0110399		chr22:30425720-30425948;+	TSS	promoter	742.128	-0.934552	0.0085794
	chr5:64768505-64768731;-	TSS	promoter	2956.99	0.697319	0.0111413		chr7:7640908-7641010;-	TSS	promoter	243.741	-2.64046	0.0085956
	chr2:130373153-130373258;+	TSS	CDS	564.791	0.973034	0.0111674		chr19:49908922-49909648;+	TSS	antisense	797.453	-1.08263	0.0085956
	chr5:74684997-74685624;+	TSS	promoter	185843	0.429143	0.0112755		chr9:136849299-136849582;+	TSS	promoter	12596.2	-0.629738	0.0085956
	chr6:108561134-108561237;+	TSS	fiveUTR	529.543	0.819789	0.0112844		chr12:48938726-48939155;+	TSS	antisense	1456.69	-1.29688	0.0085979
	chr19:21329259-21329448;-	TSS	promoter	1279.47	0.607563	0.0115361		chr3:122383170-122383251;-	TSS	promoter	436.192	-0.967802	0.0086159
	chr11:18698595-18698964;+	TSS	promoter	32959.7	0.716406	0.0115361		chr16:83807873-83808105;+	TSS	promoter	2343.35	-0.849415	0.0086428
	chr14:74713002-74713138;-	TSS	promoter	5943.52	0.501839	0.0115619		chr19:18919664-18919811;+	TSS	promoter	915.973	-0.817219	0.0087326
	chr22:46620129-46620363;+	TSS	proximal	16306.5	0.748162	0.0115666		chr6:25962769-25962895;+	TSS	promoter	2171.57	-1.01206	0.0087548
	chr10:103193182-103193347;-	TSS	promoter	13519.5	0.621125	0.011588		chr19:47230858-47231289;-	TSS	promoter	1539.79	-2.48119	0.0088107
	chr7:123748897-123749204;-	TSS	promoter	1180	0.612354	0.011642		chr14:96223042-96223077;+	TSS	promoter	534.708	-1.19438	0.008848
	chr19:58573212-58573597;-	TSS	promoter	631.944	0.731886	0.0116453		chr2:74178659-74178961;-	TSS	promoter	8501.34	-0.683236	0.0088756
	chrX:47232955-47233070;+	TSS	promoter	5450.53	0.828011	0.0116453		chr8:22570907-22571284;-	TSS	antisense	1533.21	-1.0075	0.0091009
	chr17:49788621-49788784;+	TSS	promoter	9840.09	0.55231	0.0117187		chr17:75261844-75261988;+	TSS	promoter	1331.86	-0.821552	0.0091081
	chr11:35662689-35662977;+	TSS	promoter	11946.1	0.812685	0.011721		chr19:9827875-9828000;+	TSS	promoter	14991.8	-0.907295	0.0092596
	chr1:167936559-167936845;+	TSS	promoter	16823.4	0.469188	0.0117868		chr21:8259272-8259351;+	TSS	intergenic	1977.33	-2.36376	0.0093751
	chr13:112587946-112588214;-	TSS	promoter	5922.21	0.451334	0.0118159		chrX:92114292-92114481;-	TSS	promoter	3723.1	-0.787841	0.0094071
	chr18:50819585-50819789;-	TSS	promoter	449.425	1.15032	0.0118159		chr12:49128593-49128697;+	TSS	exon	2544.29	-0.879895	0.0094115
	chr3:33097017-33097263;-	TSS	promoter	63646.7	0.640156	0.0118988		chr2:96680855-96680879;+	TSS	intron	322.538	-1.74926	0.0094123
	chr10:123154347-123154487;+	TSS	promoter	4900.42	0.578151	0.0121302		chr3:139343981-139344087;+	TSS	promoter	1410.6	-0.699234	0.009444
	chr3:52507907-52508030;+	TSS	promoter	660.973	0.895289	0.0121796		chr1:31296719-31296863;-	TSS	promoter	988.539	-0.792943	0.0094907
	chr18:63422316-63422576;-	TSS	promoter	13663	0.48589	0.0122133		chr5:80651896-80651998;-	TSS	intron	16918.8	-0.90986	0.009531
	chr14:53152831-53153357;-	TSS	promoter	7429.53	0.688439	0.0122285		chr12:49272496-49272600;-	TSS	intron	2545.03	-0.878879	0.009531
	chr1:3624952-3625379;+	TSS	promoter	9296.49	0.741389	0.0122292		chr11:94188981-94189040;-	TSS	promoter	1332.92	-0.811884	0.009531
	chr20:20052329-20052496;-	TSS	promoter	5362.22	0.403855	0.0123392		chr21:8215081-8215122;+	TSS	intron	1971.08	-2.35907	0.0097121
	chr19:41397774-41397899;+	TSS	promoter	24547.7	0.583533	0.0123392		chr21:8398115-8398156;+	TSS	intron	1971.08	-2.35907	0.0097121
	chr14:23567690-23567865;-	TSS	promoter	5493.75	0.653864	0.0123392		chr10:64826629-64826659;-	TSS	intergenic	343.579	-1.73501	0.0097491
	chr2:36966455-36966677;-	TSS	promoter	5009.84	0.709411	0.0123392		chr22:45163635-45163881;-	TSS	promoter	895.656	-0.954699	0.0097587
	chr6:110815013-110815474;-	TSS	promoter	2516.33	0.714646	0.0123896		chr14:52314152-52314518;+	TSS	promoter	793.409	-1.1215	0.0097947
	chr19:51795007-51795339;+	TSS	promoter	20445.6	0.570984	0.0124295		chr7:106112146-106112415;-	TSS	promoter	4352.73	-0.682189	0.0097947
	chr13:45120434-45120721;+	TSS	promoter	3077.24	0.524169	0.0124797		chr1:154983319-154983438;+	TSS	promoter	1350.07	-0.562043	0.0097988
	chr9:136482985-136483132;-	TSS	intron	5454.7	0.767671	0.0124797		chr11:10508907-10508988;+	TSS	antisense	1249.43	-2.51601	0.0099091
	chr18:74499294-74499476;+	TSS	promoter	560.425	0.842787	0.0124797		chr22:30626459-30626672;-	TSS	antisense	330.233	-1.21243	0.0099091
	chr7:138460105-138460684;+	TSS	promoter	3165.71	0.575241	0.0125233		chr2:138287599-138288037	Enhancer	intergenic	672.842	-1.545	0.0099303
	chr4:24912822-24913350;-	TSS	promoter	3405.83	0.684124	0.0125233		chr17:78853766-78854235;+	TSS	antisense	1649.4	-1.11518	0.0099303
	chr12:106302710-106303220;+	TSS	promoter	2048.68	0.903205	0.0125415		chr19:10259574-10259824;-	TSS	intron	266.404	-1.9037	0.0099962
	chr8:123768396-123768776;+	TSS	promoter	12757.6	0.590055	0.0125421		chr22:38484276-38484841;-	TSS	threeUTR	325.509	-1.02512	0.0102029
	chr1:3426401-3426425;-	TSS	antisense	948.75	1.29453	0.0125774		chr22:39018380-39018719;-	TSS	antisense	490.108	-0.799891	0.0102029
	chr11:117185895-117186190;+	TSS	promoter	2966.76	1.11264	0.0126498		chr17:1179878-1180003;-	TSS	promoter	2536	-0.610134	0.0103221
	chr1:22451789-22452107;+	TSS	promoter	2010.4	0.479263	0.0126627		chr7:150791392-150791621;+	TSS	antisense	868.097	-1.92918	0.0103522
	chr4:55546786-55546995;-	TSS	promoter	1718.11	0.817625	0.0128255		chr9:32572945-32573194;-	TSS	promoter	752.922	-1.41984	0.0103826
	chr17:56978076-56978249;+	TSS	promoter	47592	0.399579	0.0129978		chr11:66070058-66070572;+	TSS	promoter	591.004	-0.898111	0.0103826
	chr7:105268879-105269081;-	TSS	promoter	1455.11	0.669854	0.0129996		chr1:42500386-42500420;-	TSS	promoter	563226	-0.729486	0.0104116
	chr7:157854435-157854857;+	TSS	promoter	4114.77	0.732979	0.0130233		chr9:97238365-97238547;+	TSS	promoter	1907.61	-0.883145	0.0104642
	chr6:74875297-74875322;-	TSS	intergenic	1303.98	0.887657	0.01311		chr5:69313225-69313275;-	TSS	intron	619.798	-1.27513	0.0105013
	chr6:79077705-79077944;-	TSS	intron	1920.2	0.686813	0.0131601		chr16:87392275-87392492;+	TSS	promoter	7750.3	-0.44258	0.0105318
	chr16:22437055-22437315;-	TSS	promoter	984.232	0.749145	0.013173		chr10:123008944-123009065;+	TSS	promoter	452.732	-1.5049	0.0106293
	chr14:103126268-103126696;+	TSS	proximal	398.585	1.27265	0.013173		chr13:81690416-81690464;-	TSS	antisense	509.49	-1.33186	0.01066
	chr5:88883036-88883319;-	TSS	promoter	1386.11	0.560174	0.0132477		chr3:14947336-14947623;-	TSS	promoter	1205.8	-0.586052	0.0107269
	chr19:51119674-51119863;+	TSS	proximal	1977.28	0.82347	0.0132723		chr3:128765030-128765084;+	TSS	intron	694.486	-1.2816	0.0107408
	chr1:225882238-225882622;-	TSS	promoter	11473.2	0.698308	0.0133331		chr22:37844226-37844473;-	TSS	promoter	462.767	-0.960137	0.0107408
	chr16:2911808-2912159;+	TSS	promoter	4176.06	0.807704	0.0133331		chr7:139359763-139360097;+	TSS	promoter	3437.42	-0.867444	0.0108087
	chr17:45487764-45487937;-	TSS	promoter	588.694	1.5004	0.0134121		chr17:20452354-20452395;+	TSS	antisense	572.609	-1.10364	0.0108475
	chr19:32691749-32692094;+	TSS	proximal	3323.87	0.58691	0.0134159		chr15:63121779-63122230;+	TSS	promoter	5630.84	-0.665393	0.0108511
	chr19:12891128-12891233;+	TSS	promoter	2454.23	0.610638	0.0134609		chr11:65134396-65134570;-	TSS	promoter	1785.03	-0.641563	0.0108511
	chr1:150578991-150579696;-	TSS	promoter	14049.2	0.630276	0.0134784		chr2:43226279-43226500;+	TSS	proximal	249.454	-1.9642	0.0109322
	chr11:18322248-18322381;+	TSS	promoter	752.936	0.837485	0.0135006		chr11:69641062-69641511;+	TSS	promoter	978.321	-1.52287	0.0109821
	chr9:128371291-128371458;+	TSS	promoter	8584.3	0.684742	0.0135031		chr20:34558572-34558810;+	TSS	promoter	362.604	-1.16541	0.0110207
	chr4:27585133-27585157;+	TSS	promoter	1812.36	1.04686	0.0135031		chrX:48521763-48521974;+	TSS	promoter	4928.33	-0.626537	0.0110399
	chr13:29849698-29850728;-	TSS	fiveUTR	12105.2	0.529575	0.0136459		chr22:39875295-39875519;+	TSS	promoter	1042.97	-0.809126	0.0110765
	chr11:85664966-85665153;-	TSS	promoter	2079.29	0.723321	0.0136459		chr11:18526783-18526971;-	TSS	promoter	3850.3	-0.94265	0.0111674
	chr13:54643230-54643253;-	TSS	antisense	600.692	1.01662	0.0136718		chr15:32968803-32969355;+	TSS	antisense	1180.97	-0.819052	0.0111674
	chr6:31463130-31463219;+	TSS	promoter	3569.23	0.970361	0.0137176		chr20:45894987-45895232;+	TSS	threeUTR	3227.99	-0.882855	0.011228
	chr3:8963393-8963526;-	TSS	promoter	1529.39	0.702523	0.0137348		chr12:15911113-15911415;+	TSS	promoter	2541.33	-0.483037	0.0112554
	chr16:1474835-1475124;-	TSS	promoter	26895.2	0.637251	0.0137362		chr8:130060593-130061074;+	TSS	antisense	723.399	-0.944925	0.0114291
	chr1:169711509-169711716;-	TSS	promoter	2848.45	1.12465	0.0137879		chr2:63841764-63842015;+	TSS	promoter	971.098	-0.969431	0.011437
	chrX:46836873-46837207;+	TSS	promoter	9787.62	0.551665	0.0138061		chr1:156699770-156700083;+	TSS	intron	459.829	-2.96248	0.0115361
	chr2:20447051-20447173;+	TSS	promoter	4793.03	1.01698	0.0138193		chr12:118372611-118372949;-	TSS	promoter	869.012	-0.768718	0.0115361
	chr19:21836059-21836269;-	TSS	promoter	1135.63	0.614338	0.0138913		chr1:39026247-39026405;+	TSS	promoter	32268.3	-0.552355	0.0115812
	chr7:56064188-56064382;+	TSS	promoter	43464	0.556682	0.0139226		chr21:17612697-17613016;-	TSS	promoter	549.894	-1.13267	0.0116453
	chr5:149345410-149345675;+	TSS	promoter	1302.93	0.587707	0.0139226		chr19:53873719-53874306;-	TSS	antisense	486.619	-1.07511	0.0116453
	chr19:40370107-40370243;+	TSS	threeUTR	3138.51	0.831713	0.0139226		chr3:138348402-138348958;+	TSS	promoter	2681.2	-0.84096	0.0116453
	chr15:72474453-72475015;+	TSS	promoter	660.475	0.856065	0.0139226		chr19:1095215-1095430;-	TSS	promoter	5533.66	-0.682041	0.0116453
	chr14:76864106-76864335;-	TSS	antisense	471.442	1.03274	0.0139226		chr14:75522381-75522608;+	TSS	promoter	1752.36	-0.778447	0.0116956
	chr15:59611826-59611940;+	TSS	promoter	254.124	1.67023	0.0139671		chr4:39638741-39639090;-	TSS	promoter	1963.74	-0.909284	0.011721
	chr5:56815294-56815896;+	TSS	promoter	12076.9	0.637495	0.0139794		chr19:49642122-49642387;+	TSS	promoter	848.482	-0.737889	0.011721
	chr1:32964731-32964939;-	TSS	proximal	2930.61	0.668483	0.0139794		chr5:179836430-179836693;-	TSS	threeUTR	2051.29	-1.02534	0.0117262
	chr4:152679919-152680079;-	TSS	promoter	423.925	1.09461	0.0139999		chr7:141014913-141015022;-	TSS	promoter	587.937	-0.733852	0.0117262
	chr16:31117600-31118103;+	TSS	promoter	5556.22	0.667546	0.0140769		chr1:51236243-51236657;+	TSS	promoter	1395.28	-1.16268	0.0117359
	chr4:128287371-128287866;-	TSS	promoter	13257.1	0.565295	0.0141468		chr20:62937419-62937599;+	TSS	proximal	280.675	-1.23126	0.0117729
	chr13:19633597-19633806;+	TSS	promoter	4643.59	0.700042	0.0143079		chr19:5904838-5904937;+	TSS	promoter	430.587	-1.22499	0.0117919
	chr4:38804746-38804877;-	TSS	promoter	6064.66	0.63609	0.014313		chr17:1858419-1858465;-	TSS	promoter	2255.6	-0.666027	0.0118159
	chr8:51898940-51899212;-	TSS	promoter	5785.69	0.659254	0.0143192		chr14:30622257-30622400;+	TSS	promoter	1735.35	-0.880474	0.0118627
	chr16:31149417-31149592;-	TSS	promoter	529.112	1.0385	0.0143542		chr17:1005685-1006059;+	TSS	antisense	279.681	-1.45053	0.0119142
	chr18:35344375-35344500;-	TSS	promoter	5369.16	0.512029	0.0144051		chr19:11574833-11575251;+	TSS	intron	235.093	-1.4263	0.0119142
	chr8:27311427-27311697;+	TSS	promoter	568.447	0.914315	0.0144051		chr15:72208619-72208886;+	TSS	antisense	1070.43	-1.07184	0.0119142
	chr19:2950583-2950694;-	TSS	intergenic	281.355	1.16713	0.0144051		chr7:76329626-76330064;+	TSS	antisense	301.18	-1.74195	0.0121051
	chr22:19122178-19122489;-	TSS	promoter	7921.03	0.547387	0.0144835		chr2:146588590-146588740;-	TSS	antisense	425.423	-1.3862	0.0121302
	chr1:28176592-28177002;-	TSS	promoter	24411	0.47751	0.0144936		chrX:148052101-148052260;-	TSS	intergenic	432.152	-1.14749	0.0121528
	chr1:153963458-153963650;-	TSS	promoter	20062.2	0.633087	0.0144958		chr17:63699917-63700183;-	TSS	promoter	1236.63	-1.13732	0.0121796
	chr5:36151797-36151973;-	TSS	promoter	2300.93	0.58635	0.0146017		chr20:46012341-46012614;+	TSS	CDS	5485.91	-1.85258	0.0122119
	chr1:9234653-9235106;+	TSS	promoter	8368.38	0.666984	0.0147177		chr1:154974633-154974738;+	TSS	promoter	730.9	-1.19571	0.0122119
	chr4:158172338-158172502;-	TSS	fiveUTR	12484.9	0.689021	0.0147453		chr22:45199868-45200074;+	TSS	antisense	2430.66	-1.0763	0.012261
	chrX:18983899-18984185;-	TSS	promoter	542.547	0.765426	0.0147725		chr6:5974505-5974566;-	TSS	intergenic	243.915	-1.283	0.0122857
	chr16:74607011-74607163;-	TSS	promoter	29919.5	0.673178	0.0148239		chr12:110343251-110343423;-	TSS	antisense	314.274	-1.45655	0.012321
	chr17:81097947-81098197;+	TSS	promoter	2727.05	0.712266	0.0148239		chr20:9168941-9168972;-	TSS	antisense	818.792	-1.15579	0.0123392
	chr4:2843798-2844016;+	TSS	promoter	15234.6	0.586359	0.0148339		chr2:210002545-210002700;+	TSS	promoter	2925.91	-0.482485	0.0123875
	chr1:160546825-160548324;-	TSS	threeUTR	968.629	1.05494	0.0149952		chr22:29331782-29331993;+	TSS	antisense	676.389	-0.916435	0.0124186
	chr19:54256492-54256836;-	TSS	CDS	661.794	1.04159	0.0150183		chr2:219279293-219279595;+	TSS	promoter	2641.01	-0.704249	0.012499
	chr17:41918846-41919097;-	TSS	promoter	10274.9	0.624639	0.015021		chr1:52020400-52020954;+	TSS	antisense	245.161	-1.13781	0.0125233
	chr10:114938149-114938343;+	TSS	promoter	2882.09	0.559918	0.015165		chr8:130112095-130112325;+	TSS	antisense	229.661	-1.07036	0.0125233
	chr1:235367357-235367523;+	TSS	promoter	2374.2	0.821673	0.0151823		chr5:80650519-80651051;-	TSS	proximal	75573.6	-0.858581	0.0125233
	chr15:50686476-50686864;-	TSS	promoter	6760.2	0.478638	0.0151894		chr22:43151860-43152064;+	TSS	promoter	523.096	-0.980411	0.0125577
	chr16:74802991-74803014;-	TSS	intergenic	340.719	1.45028	0.0152126		chr14:103562919-103563086;+	TSS	promoter	2342.89	-0.618442	0.0125577
	chr17:44350443-44350597;+	TSS	promoter	1977.2	0.752594	0.0152264		chr7:45997611-45997648;+	TSS	intron	463.49	-1.24449	0.0125774
	chr1:12595995-12596395;-	TSS	fiveUTR	895.325	0.798952	0.0152264		chr1:159925429-159925576;-	TSS	promoter	10937.3	-0.738819	0.0125774
	chr13:49444057-49444751;+	TSS	promoter	13177.3	0.586277	0.0152534		chrX:153598975-153599198;-	TSS	promoter	3114.54	-0.646063	0.0125774
	chr17:1229477-1229858;-	TSS	promoter	21483.2	0.776708	0.0154637		chr19:56121175-56121332;-	TSS	promoter	871.641	-0.953706	0.0126881
	chr5:14143186-14143896;+	TSS	promoter	3418.11	0.643506	0.0155173		chr6:32443756-32443946;+	TSS	CDS	988.263	-1.63956	0.0126906
	chr16:67833817-67833948;-	TSS	promoter	5089.76	0.54325	0.0155186		chr16:66934134-66934494;-	TSS	promoter	9242.98	-0.638853	0.0127397
	chr9:113187770-113188152;-	TSS	intron	5766.27	0.602365	0.0155186		chr11:61368633-61369066;-	TSS	antisense	346.069	-1.66702	0.0127433
	chr12:82358446-82358636;+	TSS	promoter	993.417	0.842937	0.0155296		chrX:20141632-20141906;-	TSS	promoter	898.985	-0.925954	0.0127931
	chr5:115625717-115626187;-	TSS	promoter	12704.2	0.412986	0.0158203		chr12:10130030-10130332;-	TSS	promoter	4486.08	-0.700969	0.01311
	chr17:82450278-82450853;-	TSS	promoter	12694	0.500963	0.015858		chr11:68038947-68039144;+	TSS	promoter	29165.4	-0.785188	0.0131429
	chr11:60077228-60077258;+	TSS	proximal	1017.52	0.962185	0.015858		chr22:50185870-50186031;+	TSS	promoter	1193.59	-0.785122	0.013148
	chr16:1242073-1242384;+	TSS	CDS	303.626	1.97259	0.0158608		chr10:78944088-78944583;+	TSS	antisense	236.549	-1.29743	0.013173
	chr8:90645986-90646168;-	TSS	promoter	995.563	0.824787	0.0158737		chr1:66332111-66332409;+	TSS	promoter	232.619	-1.20474	0.0133221
	chr3:185824940-185825136;-	TSS	promoter	728.476	0.997972	0.0158881		chr15:56918374-56918637;-	TSS	promoter	759.608	-0.873323	0.0133331
	chr1:22710710-22710887;+	TSS	promoter	737.915	1.0996	0.0158881		chr8:33011718-33011750;+	TSS	intron	292.535	-1.15121	0.0133446
	chr20:63235856-63236048;+	TSS	promoter	2009.55	1.35421	0.0158881		chr3:51969007-51969409;+	TSS	antisense	704.196	-1.31458	0.0133674
	chr3:189341017-189341041;-	TSS	intergenic	692.347	0.811536	0.0159151		chr2:174634522-174634641;-	TSS	promoter	2879.33	-0.876419	0.0134014
	chr3:56682940-56683319;-	TSS	promoter	4539.15	0.671087	0.0160028		chrX:44633327-44633456;+	TSS	proximal	999.197	-0.825962	0.0134961
	chr15:43105952-43106173;-	TSS	promoter	1095.3	0.81066	0.0160109		chr16:89948731-89948837;+	TSS	promoter	902.493	-0.816993	0.0135053
	chr1:9651644-9651828;+	TSS	promoter	6074.89	0.579327	0.0160304		chr19:41860172-41860322;+	TSS	promoter	1447.76	-1.44242	0.0135129
	chr2:27356591-27357146;-	TSS	promoter	8010.77	0.448737	0.0160633		chr12:9239946-9239992;+	TSS	promoter	510.248	-1.33403	0.0137348
	chr16:71895435-71895591;+	TSS	promoter	22313.7	0.609136	0.0160633		chr7:97117629-97117810;+	TSS	promoter	808.847	-0.696719	0.0137348
	chr1:109667976-109668147;+	TSS	promoter	1542.38	0.765073	0.0160633		chr10:7788008-7788263;+	TSS	promoter	3827.88	-0.615131	0.0137348
	chr15:45402328-45402446;+	TSS	promoter	1075.88	0.853792	0.0160633		chr9:131739773-131740158;-	TSS	promoter	4734.82	-0.545573	0.0137348
	chr2:173075760-173075978;+	TSS	promoter	2588.3	0.54771	0.0160735		chr22:23966807-23967101;+	TSS	promoter	6388.62	-0.844269	0.0138913
	chr14:31561382-31561547;+	TSS	promoter	1187.77	0.704076	0.0160735		chr12:122225922-122226067;-	TSS	promoter	798.511	-0.745001	0.0138913
	chr2:201451349-201451636;-	TSS	promoter	7343.42	0.63017	0.0160842		chrX:40580795-40581102;+	TSS	promoter	27245.1	-0.63818	0.0138913
	chr3:127763861-127764113;-	TSS	intron	1168.61	1.07633	0.0160842		chr17:78171746-78172070;-	TSS	antisense	646.915	-1.27473	0.0139226
	chr17:59106630-59106919;-	TSS	promoter	770.522	0.869539	0.0161173		chr8:6406579-6406732;+	TSS	promoter	709.687	-0.902274	0.0139226
	chr12:19439474-19439741;+	TSS	promoter	2005.53	0.66657	0.0161726		chr20:1937225-1938444;-	TSS	antisense	8546.1	-0.790603	0.0139226
	chr2:217897806-217897972;-	TSS	fiveUTR	310.617	1.26621	0.0161726		chr10:80157639-80157811;-	TSS	CDS	1658.85	-0.762941	0.0139226
	chr2:95165746-95165851;+	TSS	promoter	715.482	0.793532	0.0161761		chr10:104254609-104255034;+	TSS	promoter	13372.8	-0.602389	0.0139226
	chr8:27325454-27325684;+	TSS	promoter	8429.33	0.642972	0.0162683		chr19:3762642-3762822;+	TSS	promoter	1503.07	-0.78944	0.0139671
	chr14:103715365-103715506;-	TSS	promoter	815.423	0.885821	0.0163565		chr2:33767473-33767529;-	TSS	antisense	2393.19	-0.955691	0.0139999
	chr20:63865664-63865999;-	TSS	antisense	4659	0.819154	0.0163586		chr2:10448303-10448631;-	TSS	promoter	884.235	-0.878007	0.0139999
	chr6:158818145-158818300;-	TSS	promoter	9822.75	0.744263	0.0163969		chr16:48853990-48854019;+	TSS	intergenic	262.739	-1.31239	0.0140539
	chr1:202950928-202951154;-	TSS	CDS	965.39	0.825389	0.0164731		chr10:97714930-97715308;-	TSS	antisense	366.718	-1.37408	0.0141738
	chr12:51324026-51324398;-	TSS	promoter	9354.51	0.724429	0.0164849		chr9:135500612-135500761;+	TSS	promoter	1613.16	-0.573015	0.0141738
	chr16:5071804-5071876;+	TSS	promoter	5234.12	0.716275	0.0165341		chr19:35904403-35904640;+	TSS	antisense	7218.81	-0.950809	0.0141927
	chr11:66466836-66467025;+	TSS	promoter	364.51	1.05713	0.0165341		chr4:174522358-174522680;-	TSS	promoter	868.433	-1.78435	0.0143192
	chr19:6737457-6737648;-	TSS	promoter	27161.4	0.612932	0.0165633		chr8:96261510-96261655;-	TSS	promoter	1006.4	-0.815826	0.0143192
	chr15:99251318-99251568;+	TSS	promoter	2534.58	0.564362	0.0167241		chr10:87095040-87095248;+	TSS	promoter	754.448	-0.786393	0.0143192
	chr1:22643405-22644206;+	TSS	promoter	773346	0.62301	0.0167241		chr6:52576905-52577140;-	TSS	promoter	466.288	-0.862473	0.0143244
	chr1:101236756-101237098;+	TSS	proximal	2757.23	1.30329	0.0167241		chr8:33013817-33013855;+	TSS	proximal	1227.9	-2.09617	0.0143542
	chr1:182589176-182589288;-	TSS	promoter	2500.47	0.764793	0.0167287		chr11:62526897-62527708;+	TSS	antisense	389.582	-1.4704	0.0144051
	chr16:66934411-66935249;+	TSS	promoter	5908.32	0.583239	0.0167706		chr2:53786998-53787369;+	TSS	promoter	4309.74	-0.562048	0.0144051
	chr12:10172030-10172204;-	TSS	promoter	735.589	1.16612	0.016785		chr4:4541801-4542100;-	TSS	promoter	4527.59	-0.502309	0.0144051
	chr5:180803267-180804038;-	TSS	promoter	56642.7	0.383179	0.0168957		chr19:17305745-17305994;+	TSS	promoter	5111.87	-0.67271	0.014458
	chr1:54764410-54764581;-	TSS	promoter	1667.9	0.674186	0.01695		chr12:46372571-46372881;-	TSS	promoter	2017.94	-1.02721	0.0144936
	chr2:165953689-165953842;-	TSS	promoter	851.817	0.66849	0.0170712		chr17:68247943-68248520;+	TSS	promoter	3924.97	-0.610771	0.0144958
	chr16:4538730-4538869;-	TSS	promoter	8985.32	0.555002	0.0170724		chr19:3871997-3872038;-	TSS	antisense	469.019	-1.22851	0.0146672
	chr15:91022357-91022644;-	TSS	promoter	2564.65	0.623951	0.0170724		chr1:212608657-212608860;+	TSS	promoter	803.292	-1.20823	0.0146672
	chrX:48475982-48476410;+	TSS	promoter	3179.67	0.633791	0.0171713		chr19:49932339-49932702;-	TSS	intron	695.06	-1.25412	0.0147008
	chr16:75556196-75556313;-	TSS	promoter	794.515	0.653609	0.0171982		chr16:81961924-81961949;+	TSS	promoter	1462.19	-1.46935	0.0147177
	chr12:13095625-13095740;-	TSS	promoter	425.626	1.24026	0.017268		chr6:32444658-32444952;-	TSS	antisense	301.382	-2.5298	0.014718
	chr10:49941784-49942047;-	TSS	promoter	4392.42	0.691293	0.0173228		chr10:102152322-102152432;+	TSS	promoter	906.938	-0.911221	0.0147725
	chr4:56977515-56977682;-	TSS	promoter	3314.24	0.612768	0.0174112		chr5:80650434-80650556;+	TSS	antisense	443.64	-1.66122	0.0148129
	chr9:128067082-128067365;-	TSS	promoter	1205.48	0.848708	0.0174635		chr1:183916444-183916628;-	TSS	antisense	319.562	-1.22404	0.0148215
	chr19:54364428-54365409;-	TSS	promoter	83142	0.615642	0.0174927		chr11:67438210-67438544;+	TSS	antisense	399.356	-1.01615	0.0148215
	chr1:226407820-226408172;-	TSS	promoter	6634.95	0.693116	0.0174927		chr8:75377194-75377313;-	TSS	intergenic	407.265	-0.836923	0.0148239
	chr1:151347151-151347386;-	TSS	promoter	4240.53	0.597511	0.0175155		chrY:19652893-19652919;-	TSS	intergenic	533.823	-0.836674	0.0148239
	chr4:6575126-6575348;+	TSS	promoter	17033.5	0.470259	0.0175301		chr9:137205530-137205675;-	TSS	promoter	1165.57	-0.815457	0.0148239
	chr13:30617855-30618057;+	TSS	promoter	1628.74	0.60697	0.0175301		chr11:57530630-57530844;-	TSS	promoter	1845.88	-0.794379	0.0148239
	chrX:154547293-154547517;+	TSS	promoter	1035.55	0.878795	0.0177386		chr2:38751159-38751464;-	TSS	promoter	7467.18	-0.492588	0.0148239
	chr2:74502517-74502711;+	TSS	promoter	889.697	0.624488	0.0177497		chr16:641798-642024;+	TSS	promoter	783.938	-0.831486	0.0148254
	chr21:45288001-45288157;+	TSS	promoter	568.399	0.842892	0.017783		chr2:76445356-76445413;-	TSS	promoter	1458.97	-1.46523	0.0148356
	chr2:31138335-31138524;-	TSS	promoter	957.347	1.64198	0.0177871		chr11:58527269-58527727;-	TSS	threeUTR	356.098	-1.41141	0.0149431
	chr20:56468577-56468772;+	TSS	promoter	11663.1	0.624867	0.0178372		chr2:190880767-190881127;+	TSS	promoter	1807.35	-0.817649	0.0149431
	chr14:103121118-103121626;+	TSS	antisense	22941	0.739628	0.0178372		chr7:23260367-23261001;-	TSS	antisense	90604.7	-1.03081	0.0149952
	chr1:111200542-111200753;-	TSS	promoter	719.588	0.87511	0.0178372		chr3:129315799-129316291;-	TSS	promoter	15089.5	-0.955737	0.0149952
	chr10:60943940-60944334;-	TSS	promoter	2862.83	0.608116	0.0179716		chr12:55927711-55927967;-	TSS	promoter	2055.63	-0.749198	0.0149952
	chr2:46617114-46617288;+	TSS	promoter	3274.26	0.63339	0.0180063		chr3:186108938-186109176;-	TSS	promoter	3382.41	-0.862064	0.015021
	chr15:40405585-40405975;+	TSS	promoter	6366.31	0.656217	0.0180213		chr9:94639140-94639846;-	TSS	promoter	6709.09	-1.16817	0.015172
	chr17:44349644-44349853;+	TSS	proximal	2033.35	0.707401	0.0180213		chr1:37807690-37807892;+	TSS	promoter	471.705	-0.88431	0.015172
	chr2:121530502-121530664;-	TSS	exon	224.12	1.14685	0.0182614		chr20:36605663-36605881;+	TSS	promoter	7373.08	-0.607785	0.015172
	chr12:14365627-14365811;+	TSS	promoter	3247.05	0.592525	0.0183356		chr6:52995615-52995643;+	TSS	promoter	1458.37	-1.46087	0.0152126
	chr11:125080612-125080777;+	TSS	CDS	472.621	0.839174	0.0183356		chr13:20525767-20525904;-	TSS	promoter	2507.81	-0.93776	0.0152126
	chr1:52055025-52055255;-	TSS	promoter	33980.1	0.62815	0.0184103		chr4:86949585-86950133;+	TSS	intron	591.113	-0.89252	0.0152452
	chr17:74748571-74749330;+	TSS	promoter	17397.4	0.799049	0.0184703		chr8:73991288-73991579;+	TSS	promoter	5723.92	-1.66547	0.0152534
	chr5:76402674-76403617;+	TSS	promoter	27648.4	0.579191	0.0185086		chr8:143992677-143993256;-	TSS	intron	579.926	-1.17461	0.0152667
	chr1:12617547-12618418;-	TSS	proximal	23328.5	0.629631	0.0185482		chr9:128808444-128808837;-	TSS	antisense	260.138	-1.21984	0.0152695
	chr15:75647721-75648101;+	TSS	promoter	1524.3	0.587245	0.0185717		chr19:10848371-10848523;+	TSS	promoter	661.978	-1.32784	0.0153057
	chr6:28252182-28252325;-	TSS	promoter	723.992	0.873215	0.0186057		chr12:6970414-6970772;-	TSS	promoter	3454.32	-0.702862	0.0153365
	chr7:149460562-149460733;-	TSS	intron	2749.23	0.6932	0.0186246		chr1:160213829-160214967;+	TSS	threeUTR	1688.85	-1.10671	0.0153584
	chr2:26244540-26244909;-	TSS	promoter	14012.8	0.542833	0.0186808		chr19:40214978-40215045;-	TSS	antisense	381.52	-1.04804	0.0153584
	chr7:87345613-87345716;+	TSS	promoter	1589.34	0.580151	0.0186808		chr2:240136236-240136329;-	TSS	promoter	3203.18	-0.820921	0.0153584
	chr6:132798247-132798705;-	TSS	promoter	18867.7	0.784277	0.0187818		chr1:236484213-236484260;+	TSS	threeUTR	1738.49	-1.10578	0.0154637
	chr3:122055292-122055503;+	TSS	promoter	31674.7	0.537805	0.0188322		chr9:37592443-37592653;-	TSS	promoter	5037.65	-0.702964	0.015465
	chr4:80072410-80073353;-	TSS	proximal	10440.3	0.587171	0.0188322		chr9:127916945-127917113;-	TSS	promoter	983.442	-1.08606	0.0155102
	chr17:1616539-1616775;-	TSS	CDS	521.516	1.1762	0.0189047		chr6:113860210-113860754;-	TSS	antisense	2921.91	-1.02892	0.0155186
	chr12:121132740-121132983;+	TSS	promoter	6251.33	0.678359	0.0189628		chr6:144008140-144008298;-	TSS	promoter	296.832	-1.16917	0.0155759
	chr3:127721051-127721167;-	TSS	promoter	251.472	1.36864	0.0190337		chr19:36114792-36114975;-	TSS	promoter	1042.85	-0.987458	0.0156517
	chr1:44843136-44843469;-	TSS	promoter	434.175	1.81238	0.0190337		chr1:42696196-42696271;-	TSS	antisense	261.494	-1.68225	0.0157663
	chr19:48469133-48469516;+	TSS	promoter	10696.3	0.595877	0.0190377		chr14:67359718-67359979;-	TSS	promoter	3381.6	-0.59236	0.0158289
	chrX:81121586-81121774;-	TSS	promoter	412.835	1.09291	0.019121		chr19:3062180-3062865;-	TSS	promoter	3630.94	-0.784665	0.015858
	chr19:55675081-55675585;+	TSS	promoter	6711.95	0.550759	0.0191658		chr1:151254713-151254806;+	TSS	promoter	2437.65	-0.62329	0.015858
	chr6:33200773-33200975;+	TSS	promoter	7896.97	0.450163	0.019187		chr3:49840421-49840445;-	TSS	exon	325.004	-1.70424	0.0158608
	chr2:230514923-230514952;+	TSS	promoter	4744.41	0.704245	0.019294		chr2:113957360-113957948;+	TSS	threeUTR	602.914	-1.5134	0.0158608
	chr15:68054212-68054407;+	TSS	promoter	19216.4	0.492611	0.0193643		chr3:61743097-61743142;-	TSS	promoter	14789.7	-1.00015	0.0158608
	chr12:610541-610740;-	TSS	proximal	1164.49	0.758135	0.0193876		chr7:149195436-149195727;+	TSS	promoter	403.888	-0.902976	0.0158881
	chrX:65667559-65667851;+	TSS	promoter	88238.3	0.723011	0.0194366		chr22:45196438-45197291;+	TSS	antisense	2069.48	-0.784533	0.0158924
	chr7:23013944-23014184;-	TSS	promoter	2756.32	0.733801	0.0194527		chr17:3846203-3846297;-	TSS	promoter	1186.07	-0.601759	0.0159356
	chr10:73413968-73414122;-	TSS	promoter	16337.7	0.452589	0.0194772		chr10:14604186-14604453;-	TSS	promoter	3603.56	-0.756027	0.0160028
	chr9:127826512-127826675;-	TSS	fiveUTR	346.209	1.20888	0.0196723		chr11:116772933-116773049;-	TSS	promoter	629.243	-0.731719	0.0160304
	chr8:142403029-142403274;-	TSS	promoter	936.322	0.804523	0.0197892		chrX:111417082-111417158;-	TSS	intergenic	1219.25	-2.06349	0.0160633
	chr16:1228508-1228819;-	TSS	CDS	300.396	1.95361	0.0198784		chr4:37488721-37488752;-	TSS	antisense	15079.2	-0.734223	0.0160633
	chr9:127122613-127123009;-	TSS	promoter	741.608	1.69768	0.0198844		chr1:171671038-171671092;-	TSS	proximal	249.288	-1.80755	0.0160735
	chrX:101623089-101623317;+	TSS	promoter	6233.65	0.596175	0.0199051		chr12:108292024-108292962;+	TSS	antisense	1093.51	-1.16668	0.0160735
	chr14:102139795-102139982;+	TSS	promoter	2982.92	0.549126	0.0199178		chr13:98576594-98577207;-	TSS	promoter	925.866	-1.00996	0.0160735
	chr10:32346939-32347235;-	TSS	promoter	4352.1	0.577303	0.0199178		chr19:1407411-1407803;+	TSS	promoter	1707.6	-0.614643	0.0160735
	chr11:64917038-64917297;-	TSS	promoter	2454.04	0.593256	0.0199178		chr10:80518550-80519098;-	TSS	antisense	527.62	-1.09294	0.0160842
	chr1:11925211-11926525;-	TSS	promoter	26004.1	0.691842	0.0199789		chr2:113976977-113977004;-	TSS	antisense	1497.77	-0.872265	0.0160842
	chr1:222644247-222644478;+	TSS	promoter	4671.56	0.688249	0.0199808		chr10:119651281-119651681;+	TSS	promoter	982.8	-0.810211	0.0161647
	chr17:60600144-60600494;+	TSS	promoter	1931.73	0.588154	0.0199903		chr11:61967403-61967883;-	TSS	promoter	574145	-0.684704	0.0161774
	chr3:46208102-46208693;-	TSS	promoter	57439.5	0.703113	0.0199926		chr6:30725082-30725302;-	TSS	antisense	653.374	-1.39704	0.0162842
	chr6:41695904-41695928;+	TSS	antisense	233.488	1.46708	0.0200119		chr9:37784869-37785096;-	TSS	promoter	1115.26	-0.846905	0.0163095
	chr3:87227246-87227529;+	TSS	promoter	14110	0.512117	0.0201509		chr8:143992459-143992611;-	TSS	intron	603.153	-0.801842	0.0163291
	chr1:180631981-180632273;+	TSS	promoter	6605.5	0.703289	0.0201509		chr16:67480934-67481243;-	TSS	promoter	33633.3	-0.676115	0.0164052
	chr20:3706330-3706741;-	TSS	CDS	260.939	1.12978	0.0201975		chr3:182793443-182793696;+	TSS	promoter	705.41	-0.782627	0.0164465
	chr17:39637046-39637241;+	TSS	promoter	21943.2	0.593222	0.0202022		chr19:54250802-54251151;+	TSS	antisense	673.207	-1.51451	0.0164591
	chr1:149927703-149927840;-	TSS	promoter	10436.6	0.556535	0.0202143		chr14:35292288-35292522;+	TSS	promoter	3241.82	-0.629558	0.0164591
	chr14:59188610-59188775;+	TSS	promoter	1498.75	0.832848	0.0202143		chr2:53970906-53971073;-	TSS	promoter	261.227	-1.13327	0.0164684
	chrX:106802616-106802835;+	TSS	promoter	501.305	1.03524	0.0202143		chr13:49495924-49496101;+	TSS	promoter	417.667	-1.09167	0.0164833
	chr10:72216196-72216376;-	TSS	promoter	1629.78	0.680246	0.0202529		chr19:8321251-8321428;-	TSS	promoter	8087.72	-1.00071	0.0165341
	chr10:118342250-118342390;-	TSS	promoter	4493.98	0.700016	0.020283		chr3:58491818-58492194;+	TSS	proximal	501.201	-0.667371	0.0165341
	chr8:123748230-123748254;+	TSS	intergenic	622.082	0.954107	0.0202946		chr19:48873700-48874882;-	TSS	antisense	728.795	-1.06686	0.0165915
	chr10:100868844-100868869;+	TSS	intergenic	246.036	1.59494	0.0202946		chr11:8810560-8810749;-	TSS	promoter	337.108	-1.40481	0.0166662
	chrX:154547577-154547718;+	TSS	promoter	10136.4	0.786276	0.0203086		chr11:35229127-35229745;-	TSS	antisense	709.066	-1.25181	0.0166662
	chr9:132354721-132355130;-	TSS	promoter	4240.02	0.623329	0.0203789		chr15:24954911-24955101;+	TSS	promoter	2156.43	-0.78134	0.0166662
	chr1:77779616-77779709;+	TSS	promoter	706.941	0.920062	0.0204256		chr8:100721511-100721878;+	TSS	antisense	1222.46	-1.16773	0.0166967
	chr8:144373994-144374109;+	TSS	promoter	1918.05	0.624325	0.020428		chr10:64826556-64826591;-	TSS	antisense	647.364	-1.45938	0.0167462
	chr12:8949275-8949790;-	TSS	promoter	111196	0.697246	0.020478		chr22:23974230-23974524;-	TSS	promoter	6408.81	-0.831978	0.0167462
	chr2:97113469-97113799;+	TSS	promoter	739.101	0.726024	0.0205964		chr5:61162215-61162497;-	TSS	promoter	2682.01	-0.585236	0.0168957
	chr7:99439195-99439364;-	TSS	proximal	319.485	0.79672	0.0205964		chr1:156978202-156978384;+	TSS	antisense	258.115	-1.3424	0.0169694
	chr18:50281350-50281803;-	TSS	promoter	11223.6	0.627396	0.0206486		chr12:120201078-120201139;-	TSS	promoter	18721.7	-0.91926	0.0170724
	chr19:52212687-52212818;+	TSS	promoter	281.697	1.12683	0.0206486		chr12:50167249-50167452;-	TSS	promoter	965.555	-0.883509	0.0170724
	chr3:13015584-13015746;-	TSS	intron	823.583	0.883609	0.0207157		chr4:24584324-24584634;-	TSS	promoter	1774.73	-0.647712	0.0170724
	chr17:75784765-75784965;+	TSS	promoter	4309.15	0.494645	0.0207696		chr14:58141238-58141264;+	TSS	promoter	11060.6	-1.22355	0.0171982
	chr19:44051985-44052148;+	TSS	promoter	1131.66	0.579474	0.0207696		chr16:57447341-57447449;-	TSS	promoter	1259.34	-0.682613	0.017239
	chr15:85689849-85690044;+	TSS	promoter	1832.06	0.897394	0.0207696		chr2:32010199-32010772;-	TSS	promoter	1928.22	-0.651695	0.0172548
	chr10:95756093-95756222;+	TSS	promoter	7635.84	0.922916	0.0207785		chr20:17570010-17570214;+	TSS	promoter	6486.46	-0.527782	0.0173133
	chr16:68037991-68038144;+	TSS	promoter	452.202	1.31619	0.0207785		chr3:170037924-170038216;+	TSS	promoter	858.67	-0.975622	0.0173594
	chr2:48314498-48315132;+	TSS	promoter	3338.43	0.539005	0.0208097		chr3:158672350-158672714;-	TSS	promoter	2883.76	-0.778838	0.0174927
	chr9:35115681-35116109;-	TSS	promoter	11154.7	0.743468	0.0208806		chr2:136115134-136115832;+	TSS	antisense	298.224	-1.4887	0.0175155
	chr12:121352142-121352486;-	TSS	promoter	9137.58	0.603461	0.02089		chrX:101418253-101418461;+	TSS	promoter	358.279	-0.895968	0.0175155
	chr17:42020012-42020215;+	TSS	promoter	4226.2	0.525417	0.0209081		chr1:2586660-2586882;+	TSS	promoter	1793.51	-0.573804	0.0175155
	chr10:48684750-48684983;+	TSS	promoter	9650.25	0.654732	0.020913		chr2:70087270-70088908;+	TSS	promoter	28987.6	-0.616403	0.0175301
	chr8:73294204-73294328;+	TSS	proximal	624.38	1.03886	0.0210352		chr16:23596137-23596351;-	TSS	promoter	3074.89	-0.647675	0.0175987
	chr5:139482554-139482910;-	TSS	promoter	3313.44	0.802466	0.0210761		chr10:17233767-17233934;-	TSS	exon	598.593	-1.08853	0.0177386
	chrX:123961702-123961869;+	TSS	promoter	1809.16	0.59141	0.021125		chr5:32444614-32444775;-	TSS	promoter	2013.7	-1.06391	0.0177386
	chr3:48472996-48473213;-	TSS	promoter	28051	0.504556	0.0213396		chr14:92121639-92121816;-	TSS	promoter	5773.5	-0.93771	0.0177386
	chr14:67816509-67816661;-	TSS	promoter	19805.6	0.67498	0.0213396		chr8:100919319-100919679;-	TSS	threeUTR	363.738	-1.28001	0.0177497
	chr5:126595105-126595283;-	TSS	promoter	2309.75	0.687677	0.0213396		chr1:19339194-19339622;+	TSS	antisense	2855.69	-1.18015	0.0177716
	chr17:30378835-30379347;+	TSS	promoter	7599.82	0.570257	0.0213547		chr8:38030435-38030720;+	TSS	promoter	3839.22	-1.00864	0.0177716
	chr11:70203178-70203414;+	TSS	fiveUTR	4825.31	0.68664	0.0213591		chr19:19498436-19498709;-	TSS	antisense	724.154	-0.7135	0.0177871
	chr3:122077832-122077963;+	TSS	promoter	910.171	1.09806	0.021371		chr9:122264718-122264881;-	TSS	promoter	1384.26	-0.592938	0.0177949
	chr7:127651938-127652454;+	TSS	promoter	22681.8	0.57642	0.0214903		chr3:49530999-49531998;-	TSS	antisense	482.536	-1.22626	0.0178314
	chr3:50236122-50236491;+	TSS	promoter	216721	0.610933	0.0214903		chr21:43776080-43776711;-	TSS	promoter	453976	-0.842127	0.017852
	chr10:45972237-45972459;-	TSS	proximal	4230.07	0.678094	0.0214903		chr1:8863236-8863345;-	TSS	threeUTR	2702.84	-1.14482	0.0180213
	chr14:60981303-60981769;-	TSS	proximal	1399.01	0.497492	0.0215268		chr19:48966143-48966879;-	TSS	antisense	12220.1	-0.941114	0.0180213
	chr10:113854603-113854804;+	TSS	promoter	1365.48	0.660772	0.0215268		chrX:149480201-149480580;+	TSS	antisense	335.684	-1.1956	0.0180655
	chr8:38105492-38105665;+	TSS	promoter	10294.1	0.661316	0.0215268		chr14:93184938-93185129;+	TSS	promoter	2599.64	-0.802809	0.0182724
	chr2:70034855-70035124;-	TSS	promoter	14367	1.06705	0.0215268		chr7:2403531-2403708;+	TSS	promoter	595.772	-1.24769	0.0182771
	chr19:44094327-44094503;+	TSS	promoter	1606.53	0.535356	0.0216746		chr13:30427973-30428033;+	TSS	promoter	700.873	-1.159	0.0183356
	chr6:43576103-43576363;+	TSS	promoter	2529.69	0.710762	0.0216746		chr17:42128259-42128383;+	TSS	antisense	291.771	-1.10681	0.0183623
	chr13:52012329-52012465;+	TSS	promoter	2786.49	0.696782	0.0217033		chr4:87046725-87047588;-	TSS	antisense	864.296	-1.0056	0.0183781
	chr1:193121800-193122241;+	TSS	promoter	2879.92	0.610242	0.0218223		chr2:10122675-10122932;+	TSS	promoter	803.247	-1.48102	0.0184614
	chr17:80287906-80288367;+	TSS	promoter	6766.42	0.941665	0.0218223		chr16:1309613-1309760;+	TSS	promoter	4710.72	-0.694001	0.0184614
	chr10:71831813-71831925;-	TSS	CDS	2514.79	0.986028	0.0218223		chr16:11742483-11742974;-	TSS	promoter	1614.13	-0.665259	0.0185003
	chr4:70666446-70666662;-	TSS	promoter	1045.13	3.75891	0.0218223		chr19:16571946-16572458;-	TSS	promoter	2625.08	-0.587419	0.0185536
	chr12:6451973-6452276;+	TSS	promoter	11741.1	0.699106	0.0218372		chr3:128813326-128814341;+	TSS	threeUTR	3179.71	-0.89596	0.0186204
	chr14:23166333-23166542;-	TSS	promoter	417.474	1.14278	0.0218372		chr19:48810991-48811065;-	TSS	promoter	648.836	-0.837732	0.0186448
	chr10:19815824-19817193;+	TSS	promoter	8933.48	0.598766	0.0219132		chr12:6329804-6330062;+	TSS	antisense	290.654	-1.17428	0.0186538
	chr1:116909874-116910233;+	TSS	fiveUTR	3101.55	0.712687	0.0219246		chr5:39153452-39153606;+	TSS	antisense	566.526	-1.08952	0.0186775
	chrX:86047509-86047567;-	TSS	promoter	1413.55	0.462685	0.0219335		chr20:45894819-45894905;-	TSS	antisense	544.161	-1.29908	0.0186808
	chr14:23953981-23954203;-	TSS	promoter	1386.71	0.640737	0.0219488		chr19:14529442-14529716;+	TSS	promoter	12573.2	-0.869633	0.0186808
	chr6:157981700-157981980;+	TSS	promoter	898.329	0.968245	0.0219488		chr20:18504596-18504642;+	TSS	promoter	1248.34	-1.40915	0.0187212
	chr6:161273938-161274164;-	TSS	promoter	4173.71	0.610407	0.0220132		chr17:78168520-78168720;+	TSS	promoter	31018.7	-0.458179	0.0187539
	chr5:25909312-25909630;+	TSS	proximal	47087.8	0.689052	0.0220228		chr8:85220322-85220445;-	TSS	promoter	845.727	-1.0872	0.0187995
	chr8:38836075-38836252;+	TSS	intron	497.28	0.920431	0.0220796		chr17:27648835-27649485;-	TSS	antisense	1395.57	-0.861513	0.0189047
	chr17:31936971-31937088;+	TSS	promoter	5878.03	0.560419	0.0221255		chr10:100185883-100186077;-	TSS	promoter	992.903	-0.677226	0.0189628
	chr7:135147903-135148303;+	TSS	promoter	14335.5	0.61314	0.0221277		chr16:67438146-67438694;+	TSS	antisense	895.609	-0.949624	0.0189813
	chr3:32106503-32106728;+	TSS	promoter	1771.59	0.758351	0.0222327		chr19:13774650-13774708;+	TSS	proximal	371.664	-1.40783	0.0190337
	chr1:161069388-161070043;-	TSS	promoter	14753.4	0.559298	0.0222611		chr5:5197620-5197643;+	TSS	intron	226.489	-0.976286	0.0190337
	chr9:127424366-127424519;+	TSS	promoter	2541.73	0.589231	0.0222611		chr19:19192715-19193036;+	TSS	promoter	1567.16	-0.907192	0.0190337
	chr2:231961684-231961784;+	TSS	promoter	2120.78	0.657812	0.0222611		chr5:10761025-10761384;-	TSS	promoter	4894.54	-0.727373	0.0190337
	chr5:16465644-16465861;-	TSS	promoter	5299.48	0.777304	0.0222611		chr7:5423404-5423841;-	TSS	promoter	2177.69	-0.658366	0.0190337
	chr2:118969026-118969251;+	TSS	fiveUTR	13847.8	1.00443	0.0222611		chr1:167162822-167162865;-	TSS	promoter	1747.28	-0.75135	0.0191254
	chr17:8867529-8867790;-	TSS	promoter	8022.03	0.535843	0.0223432		chr16:23835894-23836303;+	TSS	promoter	2148.21	-0.817543	0.0192331
	chr10:71871465-71871617;+	TSS	intergenic	876.979	0.972326	0.0225089		chr14:74881892-74881987;+	TSS	promoter	1042.8	-0.71204	0.0192353
	chr2:46978027-46978265;+	TSS	promoter	737.825	0.954602	0.0226737		chr13:48256175-48256384;-	TSS	antisense	305.484	-1.57882	0.019372
	chr5:154038840-154038947;-	TSS	promoter	4098.95	0.609155	0.022725		chr10:80155621-80155917;+	TSS	antisense	369.848	-1.40334	0.0194772
	chr3:140399958-140399981;-	TSS	antisense	585.019	1.23338	0.0227569		chr16:684256-684441;-	TSS	promoter	1813.04	-0.586156	0.0194772
	chr17:79009662-79009877;-	TSS	promoter	5644.66	0.468167	0.0228443		chr2:231712865-231713020;-	TSS	antisense	1043.24	-1.20273	0.0195078
	chr17:44349424-44349555;+	TSS	proximal	1699.53	0.946863	0.0228443		chr5:172656682-172656739;-	TSS	promoter	2519.13	-0.791953	0.0196568
	chr19:17555537-17555977;+	TSS	promoter	97461.2	0.434353	0.0228853		chr1:17053950-17054241;-	TSS	promoter	7613.97	-0.672674	0.0196896
	chr7:39949949-39950446;+	TSS	promoter	2519.92	0.552858	0.0230053		chr11:66276070-66276662;-	TSS	intron	404.695	-0.925574	0.0198586
	chr1:28581830-28581909;-	TSS	promoter	4387.49	1.03517	0.0230125		chr6:52362053-52362250;+	TSS	promoter	1137.84	-1.06391	0.0198844
	chr13:48532840-48533404;-	TSS	proximal	10065.2	0.547235	0.023121		chr2:74147822-74148026;-	TSS	promoter	2478.21	-1.02119	0.0199178
	chr3:127821691-127821839;-	TSS	CDS	300.399	1.314	0.023212		chr20:35277452-35277929;+	TSS	antisense	276.714	-1.21955	0.0199826
	chr11:75169171-75169410;+	TSS	CDS	866.981	0.920471	0.0233871		chr8:55879746-55880151;+	TSS	promoter	6631.19	-0.6679	0.0199926
	chr1:84574245-84574511;-	TSS	promoter	12538	0.52246	0.0234325		chr1:11273228-11273253;-	TSS	antisense	1215.14	-1.05986	0.0200909
	chr3:38165475-38165700;+	TSS	promoter	4821.1	0.770891	0.0234621		chr8:43093474-43093564;+	TSS	promoter	983.069	-0.654061	0.0200909
	chr1:186375101-186375459;-	TSS	promoter	4654.32	0.4637	0.0236579		chr6:30676543-30677285;+	TSS	antisense	1513.21	-0.862686	0.0201157
	chr15:81000823-81001297;+	TSS	promoter	9743.66	0.754181	0.023739		chr15:74873198-74873407;-	TSS	promoter	7588.89	-0.668384	0.02017
	chr16:58683957-58684118;-	TSS	promoter	1027.41	0.915619	0.023739		chr2:110212408-110212580;-	TSS	promoter	3670.58	-0.998927	0.0202022
	chr20:3340503-3340662;-	TSS	CDS	448.286	1.00026	0.023739		chr11:62531800-62533450;+	TSS	antisense	1102.99	-0.978432	0.0202022
	chr3:143848168-143848555;-	TSS	promoter	14544.3	0.484207	0.0237756		chr9:33264976-33265171;+	TSS	promoter	2286.22	-0.859208	0.0202022
	chr6:31943644-31943810;+	TSS	promoter	462.872	1.14968	0.0238148		chrX:120629902-120630225;-	TSS	promoter	1812.23	-0.71165	0.0202031
	chr14:22919004-22919199;-	TSS	promoter	4028.93	0.476177	0.0238229		chr11:134253238-134253406;-	TSS	promoter	2182.69	-0.702121	0.0202344
	chr1:36385654-36385973;-	TSS	promoter	19535	0.700705	0.0238687		chr14:35046232-35046725;+	TSS	promoter	1428.14	-0.858414	0.0202529
	chr10:70146532-70146746;-	TSS	promoter	1571.42	0.601344	0.0238848		chr5:118974206-118974292;-	TSS	intron	313.858	-1.68721	0.0202946
	chr16:85911380-85911660;+	TSS	intron	1453.63	0.8148	0.0238929		chr5:17354401-17354447;+	TSS	exon	794.005	-0.996285	0.0202946
	chr10:78029443-78029623;-	TSS	promoter	906.177	0.61248	0.0238996		chr12:6884594-6884679;+	TSS	promoter	1381.6	-0.503257	0.0202946
	chr7:23347712-23347851;-	TSS	promoter	1167.77	1.21001	0.0238996		chrX:37805007-37805172;-	TSS	antisense	388.781	-1.79961	0.0205866
	chr5:115841412-115841594;-	TSS	promoter	7203.94	0.381838	0.0240404		chr1:38859887-38860103;+	TSS	promoter	780.082	-0.731245	0.0205964
	chr6:18264386-18264864;-	TSS	promoter	10856.7	0.487577	0.0240554		chr9:98086651-98087725;+	TSS	antisense	451.387	-0.869164	0.0206486
	chr3:120348992-120349472;-	TSS	promoter	7609.93	0.437352	0.0240898		chr14:20469328-20469492;+	TSS	promoter	652.71	-1.00632	0.0207785
	chr20:46894756-46894991;+	TSS	promoter	992.273	0.601302	0.0240898		chr13:99815933-99815958;+	TSS	intron	271.545	-1.13316	0.0208474
	chr19:45886078-45886210;-	TSS	promoter	1939.23	0.687102	0.0241386		chr17:28335349-28335509;-	TSS	promoter	587.349	-0.937565	0.0208474
	chr20:59007605-59007899;-	TSS	proximal	3423.56	0.60017	0.0242564		chr15:40323621-40323795;+	TSS	promoter	819.779	-0.632829	0.02089
	chr3:52770653-52770982;-	TSS	promoter	2201.83	0.490138	0.0243923		chr3:149527836-149527984;-	TSS	CDS	439.637	-1.59299	0.0210613
	chr14:92121885-92122302;+	TSS	promoter	12983.3	0.628122	0.0244677		chr15:75412762-75413048;+	TSS	antisense	510.267	-1.26562	0.0210613
	chr3:52506607-52506875;+	TSS	CDS	375.169	1.08815	0.0244677		chr16:70438971-70439291;-	TSS	promoter	642.451	-0.83863	0.0210943
	chr20:41028650-41029101;+	TSS	promoter	5703.3	0.587301	0.024515		chr7:55732034-55732108;+	TSS	promoter	1694.94	-0.689387	0.0211034
	chr11:121576723-121576947;+	TSS	promoter	366.757	1.06322	0.0245921		chr1:93345843-93346040;+	TSS	promoter	2592.28	-0.569793	0.0212686
	chr17:45490652-45490804;-	TSS	promoter	10272.7	0.553261	0.0246414		chr20:38165204-38165419;-	TSS	promoter	3274.69	-1.22606	0.0213591
	chr3:9649421-9649766;+	TSS	promoter	28093.8	0.655744	0.0246414		chr21:46286145-46286365;-	TSS	promoter	969.093	-0.715439	0.0213643
	chr9:113188372-113188651;-	TSS	promoter	3506.22	0.860006	0.0247184		chr5:132556894-132557068;+	TSS	promoter	1241.13	-0.686716	0.021371
	chr3:108090872-108091285;-	TSS	promoter	14331.6	0.48162	0.0247673		chr6:36686402-36686694;-	TSS	antisense	237.459	-1.57544	0.0215268
	chr10:22321319-22321755;+	TSS	promoter	3017.19	0.530755	0.0248454		chr12:106247862-106248168;-	TSS	promoter	332.645	-1.10399	0.0215268
	chr19:38899233-38899746;-	TSS	promoter	34536.1	0.579787	0.0248645		chr17:75667112-75667208;-	TSS	promoter	548.8	-0.978772	0.0215268
	chr2:96305405-96305619;-	TSS	promoter	13951.1	0.612288	0.0248799		chr17:31859099-31859350;-	TSS	promoter	3619.91	-0.633617	0.0215268
	chr3:9749880-9750390;+	TSS	promoter	3614.07	0.530916	0.0249075		chr19:19516201-19516332;+	TSS	promoter	4099.21	-0.624432	0.0215268
	chr6:117602425-117602568;-	TSS	promoter	4678.32	0.461821	0.024986		chr12:93441866-93442272;-	TSS	promoter	6939.56	-0.539492	0.0215268
	chr20:35092679-35092915;-	TSS	promoter	15386.6	0.523143	0.024986		chr7:44796557-44796794;+	TSS	promoter	26354.7	-0.871971	0.0216746
	chr1:92299004-92299171;+	TSS	promoter	1158.18	0.655227	0.024986		chr1:149923841-149923990;-	TSS	CDS	395.305	-1.13596	0.0216768
	chr17:4263906-4264013;-	TSS	promoter	9754.54	0.65253	0.0250491		chrX:134796879-134797237;-	TSS	promoter	1042.79	-0.751857	0.0216973
	chr22:26483694-26483995;-	TSS	promoter	2679.19	0.627938	0.0250712		chr11:103409686-103409785;-	TSS	promoter	34773.2	-0.724348	0.0216973
	chr19:3135958-3136580;+	TSS	promoter	12561.1	0.784295	0.0250833		chr7:122681291-122681316;+	TSS	promoter	18566	-0.86437	0.0217033
	chr17:76072363-76072580;-	TSS	promoter	3847.19	0.802392	0.02511		chr19:10252139-10252303;+	TSS	promoter	4512.98	-0.54191	0.0217662
	chr16:30472609-30472876;+	TSS	promoter	2897.91	0.704475	0.0251149		chr3:187729053-187729933;+	TSS	intron	396.675	-0.972485	0.0218146
	chr1:169367933-169368079;+	TSS	promoter	785.795	0.632767	0.025344		chr11:67326334-67326358;-	TSS	antisense	1205.93	-0.796967	0.0218223
	chr18:30032227-30032251;-	TSS	intergenic	923.99	1.01104	0.0253869		chr2:43224316-43225843;+	TSS	antisense	2372.74	-0.772956	0.0218223
	chr16:70785721-70785874;-	TSS	threeUTR	248.907	1.54575	0.0253994		chr17:81832948-81833323;-	TSS	promoter	4476.56	-0.889353	0.0218372
	chr20:41618316-41618455;-	TSS	promoter	2212.73	0.589631	0.0254354		chr8:43056287-43056581;+	TSS	promoter	2039.13	-0.605463	0.0218372
	chr3:58306473-58306638;+	TSS	promoter	1303.7	0.590141	0.0254354		chr6:158644665-158644866;-	TSS	promoter	4287.43	-0.772073	0.0218495
	chr1:207669381-207669449;+	TSS	promoter	15026.1	0.63641	0.0255301		chr22:45202986-45203189;+	TSS	antisense	1415.44	-1.15317	0.0218627
	chr8:11850843-11851027;-	TSS	proximal	7946.38	0.881257	0.0255301		chr9:136837346-136837665;-	TSS	antisense	626.428	-0.794092	0.0219132
	chr7:37448705-37448952;-	TSS	promoter	10842.6	0.548013	0.0255681		chrX:23907696-23907768;-	TSS	fiveUTR	494.49	-1.216	0.0219246
	chr3:46693632-46693747;-	TSS	promoter	659.593	1.08088	0.0255681		chr20:45898001-45898113;-	TSS	antisense	748.05	-1.35774	0.0219488
	chr5:177516516-177517017;-	TSS	promoter	21454.5	0.567342	0.0255831		chr6:29636403-29636489;-	TSS	promoter	2999.87	-0.761245	0.0219488
	chr16:31412893-31412973;+	TSS	CDS	244.16	1.25306	0.0256626		chr7:5374158-5374483;+	TSS	antisense	305.592	-1.4358	0.0219527
	chr5:36151971-36152211;+	TSS	promoter	2046.79	0.520192	0.0257269		chr8:144901397-144901478;-	TSS	promoter	243.365	-1.12765	0.0219527
	chr20:2840680-2840798;+	TSS	promoter	4611.37	0.670508	0.0257618		chr5:134176823-134177069;-	TSS	promoter	11795.7	-0.661144	0.0219952
	chrX:64976363-64976510;-	TSS	promoter	694.352	1.03237	0.0258612		chr1:66924898-66925094;+	TSS	promoter	509.298	-0.89408	0.0220132
	chr4:41609143-41609170;-	TSS	exon	330.952	0.791384	0.0260534		chr1:35641348-35641745;-	TSS	promoter	4407.71	-0.597915	0.0220132
	chr1:170074435-170074782;-	TSS	promoter	2539.27	0.568703	0.0262254		chr10:117982815-117982839;-	TSS	intergenic	559.52	-0.936211	0.0221303
	chr14:24114708-24114923;+	TSS	promoter	3092.85	0.572968	0.0262257		chr6:18387318-18387625;+	TSS	promoter	2727.9	-0.862613	0.0221441
	chr8:109345233-109345263;-	TSS	antisense	475.178	0.72806	0.0263249		chr1:93180055-93180580;-	TSS	promoter	5918.19	-0.679408	0.022168
	chr6:32968828-32969050;+	TSS	proximal	516.208	0.909046	0.0263572		chr2:97645941-97646185;+	TSS	promoter	6498.21	-0.822384	0.0222464
	chr10:117005020-117005498;-	TSS	promoter	6014.36	0.567033	0.0263624		chr21:5022454-5022607;+	TSS	promoter	645.85	-0.771344	0.0222611
	chr9:137077319-137077950;+	TSS	promoter	16112.9	0.611371	0.0264983		chr19:7629691-7629887;+	TSS	promoter	1640.01	-1.06101	0.0223215
	chr12:48956301-48956562;-	TSS	promoter	406.294	1.08035	0.0264983		chrX:154019549-154019995;-	TSS	promoter	5310.6	-0.560563	0.0223215
	chr10:93566484-93566831;+	TSS	promoter	454.384	1.21495	0.0265131		chr2:131460681-131460789;+	TSS	proximal	3577.03	-0.667527	0.0225372
	chr14:60091910-60092388;+	TSS	promoter	2927.37	0.453821	0.0265771		chr12:55817661-55817786;-	TSS	promoter	3133.97	-0.649236	0.0225372
	chr11:106077521-106077896;+	TSS	promoter	7837.45	0.558385	0.0265771		chr11:1802674-1802757;-	TSS	intergenic	3045.43	-0.926764	0.0225699
	chr2:73984780-73985156;+	TSS	proximal	1326.09	0.677938	0.0265771		chr9:137112949-137113302;+	TSS	antisense	510.728	-0.897788	0.0227196
	chr11:65386570-65386761;+	TSS	promoter	4468.35	0.603316	0.0267745		chr11:62530171-62531750;+	TSS	antisense	1463.72	-1.11123	0.0227258
	chr18:74499734-74500033;+	TSS	promoter	25339.9	0.712813	0.0267745		chrX:63560801-63561128;-	TSS	promoter	2080.83	-0.869788	0.0227258
	chr3:69080265-69080431;-	TSS	promoter	15653.4	0.50648	0.0268217		chr9:36136662-36136824;+	TSS	promoter	3577.72	-0.741951	0.0227258
	chr20:45891135-45891879;+	TSS	promoter	320100	0.461159	0.026862		chr19:12730713-12731072;+	TSS	antisense	1315.88	-1.08017	0.0227912
	chr1:109548510-109548829;+	TSS	promoter	17273.5	0.614323	0.026862		chr6:79234574-79234743;-	TSS	promoter	1017.75	-0.684809	0.0228078
	chr17:58332469-58332552;-	TSS	promoter	2044.76	0.724347	0.0269747		chr17:41688864-41689069;+	TSS	promoter	185298	-0.592964	0.0228626
	chr22:49853783-49853989;+	TSS	promoter	1808.29	0.591324	0.0270058		chr8:17246876-17247089;+	TSS	promoter	1206.18	-0.710359	0.0228853
	chr2:43995828-43996035;-	TSS	promoter	8120.84	0.563842	0.0270498		chr10:111558919-111558947;+	TSS	intergenic	1841.77	-0.738294	0.0229311
	chr3:114056722-114057045;+	TSS	promoter	2781.24	0.579029	0.0270498		chr12:110450232-110450432;-	TSS	promoter	50483.9	-0.622907	0.0229616
	chr20:58895610-58895736;+	TSS	fiveUTR	336.855	0.998876	0.0270598		chr2:180873392-180873461;-	TSS	promoter	2361.31	-0.930117	0.023037
	chr1:69919345-69919370;+	TSS	promoter	586.076	0.98544	0.0270955		chr2:216109276-216109454;+	TSS	promoter	4611.64	-0.515699	0.0231096
	chr8:144517941-144518067;+	TSS	promoter	2570.93	0.606084	0.0271472		chr2:38778170-38778269;+	TSS	promoter	665.287	-0.859092	0.023121
	chrX:130165549-130165895;-	TSS	promoter	11599.3	0.616035	0.0271535		chr17:7513027-7513966;+	TSS	CDS	931.46	-1.09078	0.0231599
	chr16:19555565-19555750;+	TSS	promoter	18187.2	0.614775	0.0271908		chrX:48688799-48689059;+	TSS	proximal	258.094	-1.2953	0.0235653
	chr18:2846602-2847326;+	TSS	promoter	80514.7	0.535076	0.0272496		chr19:50482946-50483101;-	TSS	intron	409.146	-1.09879	0.0236579
	chr10:102065230-102065568;+	TSS	promoter	2777.78	0.565299	0.0272933		chr2:42568611-42568810;+	TSS	promoter	358.315	-0.901384	0.023739
	chr12:71754774-71755310;+	TSS	promoter	25665.4	0.643569	0.0272933		chr5:69234832-69235061;+	TSS	promoter	943.011	-0.610043	0.0238687
	chr3:184181669-184181821;+	TSS	promoter	841.786	0.705523	0.0273357		chr1:53889723-53889849;-	TSS	promoter	740.546	-0.805033	0.0238996
	chr1:45012097-45012355;+	TSS	promoter	30633.4	0.57826	0.0273976		chr8:37762574-37762765;+	TSS	promoter	3685.74	-0.50665	0.0238996
	chr16:3443577-3443826;+	TSS	promoter	863.958	0.698277	0.0275566		chr17:75847795-75847978;+	TSS	antisense	519.166	-1.38892	0.0240795
	chr10:11196570-11196595;+	TSS	intron	234.681	1.3549	0.0275882		chrX:12974933-12975721;+	TSS	promoter	22551.9	-0.630536	0.024204
	chr17:39451185-39451346;-	TSS	promoter	4326.66	0.591701	0.0278295		chr20:3786609-3786831;-	TSS	promoter	2116.44	-0.837737	0.0242671
	chr3:49094163-49094263;-	TSS	promoter	489.5	0.833804	0.0278295		chrM:2501-4218;+	TSS	proximal	147964	-0.684909	0.024278
	chr8:38996384-38996671;-	TSS	promoter	6068.39	0.536161	0.0278607		chr19:11553141-11553552;+	TSS	antisense	227.575	-1.14889	0.0243576
	chr8:128260101-128260125;+	TSS	intergenic	3071.01	0.651681	0.0278607		chr10:96656794-96657075;-	TSS	fiveUTR	921.842	-0.88645	0.024377
	chr1:160031820-160032022;-	TSS	promoter	3210.45	0.64023	0.027871		chr4:121671547-121671646;+	TSS	antisense	416.355	-1.56419	0.0244634
	chr17:35243005-35243144;+	TSS	promoter	824.37	0.673745	0.027871		chr19:55258433-55259147;-	TSS	promoter	8186.21	-0.484301	0.024515
	chr20:64079229-64080066;-	TSS	promoter	22012.6	0.48175	0.027973		chr17:82750612-82751027;-	TSS	antisense	299.738	-1.35514	0.024546
	chr10:89888878-89889055;+	TSS	intron	867.787	1.02398	0.0279832		chr11:46120934-46121254;-	TSS	promoter	271.148	-1.29652	0.0245921
	chr8:143919170-143920084;-	TSS	CDS	255.406	1.36905	0.028106		chr9:114805994-114806195;-	TSS	promoter	1569.99	-1.24763	0.0245921
	chr13:113152478-113152583;+	TSS	antisense	252.694	1.34701	0.0281731		chr2:9423094-9423266;-	TSS	promoter	1307.81	-0.712728	0.0245921
	chr16:13920095-13920241;+	TSS	promoter	1526.48	0.571765	0.0282522		chr8:86152814-86153305;-	TSS	intron	280.329	-1.28975	0.0247184
	chr3:179472593-179472617;+	TSS	intergenic	482.491	1.15292	0.0283388		chr4:56634074-56634128;-	TSS	intergenic	949.779	-1.12545	0.0247184
	chr1:27959912-27960100;+	TSS	fiveUTR	1447.44	0.593974	0.0284228		chr21:44240892-44241045;-	TSS	promoter	643.32	-0.766951	0.0247184
	chr1:205121866-205122025;-	TSS	promoter	936.496	0.80641	0.0284901		chr6:3258890-3259089;+	TSS	promoter	866.433	-0.76571	0.0247184
	chr2:127294094-127294197;-	TSS	promoter	6562.65	0.475528	0.0284976		chr17:27647028-27647115;-	TSS	antisense	299.148	-1.19722	0.024831
	chr19:7747400-7747667;-	TSS	promoter	724.16	1.04795	0.0286088		chr16:31380519-31380627;-	TSS	antisense	443.333	-0.964849	0.024831
	chr12:53321022-53321689;-	TSS	promoter	5920.4	0.435515	0.028682		chr6:32517422-32517795;+	TSS	antisense	1955.93	-2.11474	0.0248799
	chr21:25735113-25735580;+	TSS	promoter	3239.26	0.545357	0.0288898		chr11:65854904-65855473;-	TSS	threeUTR	4634.05	-1.00053	0.0248799
	chr11:119101731-119101955;-	TSS	promoter	16454.6	0.461825	0.0289135		chr9:15527661-15527814;-	TSS	promoter	1659.23	-0.889411	0.0248799
	chr1:120069535-120069697;-	TSS	promoter	43413.6	0.646365	0.0289135		chr2:240025230-240025427;-	TSS	promoter	3250.47	-0.761602	0.0248886
	chr19:41292251-41292512;+	TSS	threeUTR	702.865	0.918456	0.0289312		chr1:111449276-111449580;+	TSS	promoter	7895.34	-0.571297	0.0248886
	chr17:43017809-43017935;-	TSS	CDS	1912.82	0.702225	0.0289374		chr20:46013242-46013538;+	TSS	CDS	1443.74	-1.40275	0.024986
	chr1:8871868-8871976;-	TSS	promoter	267.507	0.870639	0.0289374		chrX:103607842-103608084;+	TSS	promoter	1466.01	-0.557747	0.024986
	chr13:113490590-113490732;-	TSS	promoter	937.583	0.885117	0.0289374		chr20:45894998-45895137;-	TSS	antisense	702.32	-1.76957	0.0250075
	chr15:56918467-56918932;+	TSS	promoter	5815.63	0.472734	0.0289713		chr11:1891769-1892264;-	TSS	promoter	10008.3	-0.555602	0.0250491
	chr16:69339616-69339926;+	TSS	promoter	2780.75	0.606832	0.0290609		chr4:2934732-2934889;-	TSS	promoter	3255.42	-0.663451	0.0250833
	chr1:10472307-10472588;-	TSS	promoter	4223.57	0.489136	0.0290921		chr8:11847676-11847865;+	TSS	antisense	1915.37	-0.855099	0.0250937
	chr15:58771111-58771347;+	TSS	promoter	2080.79	0.607273	0.0291192		chr1:6785283-6785624;+	TSS	promoter	9066.06	-0.636361	0.0251448
	chr1:182388573-182388911;-	TSS	CDS	1436.95	0.954657	0.0291192		chr16:69132482-69132614;-	TSS	promoter	6714.77	-0.571664	0.0251498
	chr1:11806035-11806292;+	TSS	promoter	6925.81	0.738471	0.0291206		chr22:37631921-37632109;+	TSS	CDS	275.77	-1.7654	0.0253994
	chr1:151327559-151327729;-	TSS	promoter	4383.74	0.757935	0.0291206		chr17:5486115-5486369;-	TSS	promoter	860.856	-0.84763	0.0254253
	chr19:58326993-58327156;+	TSS	promoter	596.8	0.833467	0.0291206		chr15:65029557-65029678;-	TSS	promoter	1370.81	-0.701359	0.0255059
	chr19:49513877-49514163;+	TSS	promoter	751.836	1.07316	0.0292683		chr17:16381024-16381189;+	TSS	promoter	21399.1	-0.747806	0.025514
	chr7:158740010-158740284;-	TSS	intron	630.2	1.11894	0.0293527		chr1:26826633-26827138;+	TSS	promoter	845.38	-0.838428	0.0255301
	chr2:195657083-195657427;+	TSS	promoter	5866.29	0.566678	0.0294702		chr1:167935844-167936215;-	TSS	promoter	2310.68	-0.640082	0.0255422
	chr16:20409460-20409638;+	TSS	promoter	1002.02	0.965838	0.0294898		chr19:55600201-55600409;+	TSS	promoter	1814.41	-0.743374	0.0255466
	chrX:98422024-98422060;+	TSS	promoter	543.065	0.781712	0.0295432		chr4:151760919-151761037;-	TSS	promoter	969.905	-0.729267	0.0255806
	chr12:130862596-130862622;-	TSS	intergenic	248.374	1.35971	0.0295432		chr12:66169859-66170191;-	TSS	promoter	12143.6	-1.19134	0.0255831
	chrX:51743335-51743474;+	TSS	promoter	1309.68	0.721239	0.0295923		chr6:32843900-32844058;-	TSS	promoter	1668.01	-0.676178	0.0255831
	chr4:55853583-55853983;+	TSS	promoter	7239.09	0.467344	0.0296019		chr1:155911089-155911468;-	TSS	promoter	5394.7	-0.603503	0.0256626
	chr4:139177126-139177355;-	TSS	promoter	1374.83	0.605153	0.0296019		chr1:120176284-120176647;-	TSS	promoter	17023.5	-0.657563	0.0257876
	chr15:72686150-72686248;+	TSS	promoter	1446.34	0.631632	0.0296019		chr5:154941059-154941175;+	TSS	promoter	689.253	-0.877259	0.0258207
	chr19:17101655-17102281;+	TSS	proximal	457.959	1.04205	0.0296019		chrX:47803927-47804394;-	TSS	antisense	1267.93	-0.860414	0.0258612
	chr19:10333339-10333666;-	TSS	promoter	8587.04	0.579102	0.0296214		chr4:90838970-90839121;-	TSS	promoter	23870.3	-0.638726	0.0261162
	chr6:167421862-167421888;-	TSS	intergenic	1092.85	0.854839	0.0296214		chr1:160343132-160343346;-	TSS	promoter	3111.03	-0.636198	0.0262155
	chr6:167422037-167422063;-	TSS	intergenic	1092.85	0.854839	0.0296214		chr7:76048015-76048219;+	TSS	promoter	8562.13	-0.585327	0.0262498
	chr6:152983475-152983669;-	TSS	promoter	575.166	0.711937	0.0297047		chr2:99154928-99155107;+	TSS	promoter	292.564	-1.23324	0.0263572
	chr4:56435469-56435669;-	TSS	promoter	773.737	0.607908	0.0297456		chr3:123584886-123585108;-	TSS	promoter	1980.42	-0.796112	0.0263624
	chr12:76348279-76348446;-	TSS	promoter	1965.3	0.485046	0.0299257		chr13:106567840-106568175;-	TSS	promoter	1075.33	-0.688218	0.0264983
	chr4:37686207-37686535;-	TSS	promoter	8174.89	0.483818	0.0300894		chr6:159727468-159727703;+	TSS	promoter	2047.8	-0.660798	0.0264983
	chr11:65614000-65614392;-	TSS	promoter	11665.7	0.643358	0.0300894		chr1:145995146-145995297;+	TSS	antisense	438.818	-1.34251	0.0265131
	chr20:35771909-35772089;+	TSS	promoter	6199.48	0.464714	0.0302044		chr3:49359932-49360384;+	TSS	antisense	847.854	-1.12892	0.0265131
	chr22:37746159-37746455;+	TSS	promoter	10693.8	0.628895	0.0302191		chr2:87972510-87972868;+	TSS	proximal	1510.79	-1.1876	0.0265313
	chr4:158805708-158806031;+	TSS	proximal	2140.62	0.760216	0.0302191		chr12:123633567-123633799;-	TSS	promoter	803.69	-0.776132	0.0265771
	chr20:3795702-3796363;+	TSS	promoter	4871.43	0.436378	0.0302294		chr17:752128-752319;-	TSS	promoter	790.622	-0.68076	0.0267106
	chr11:124622830-124623090;+	TSS	promoter	7610.48	0.459831	0.0302294		chr1:231241072-231241251;-	TSS	promoter	656.369	-0.882498	0.0267634
	chr6:75601655-75602338;+	TSS	promoter	2642.44	0.651641	0.0302294		chrX:80574979-80575042;-	TSS	proximal	1448.26	-0.673598	0.0268217
	chr18:57621707-57621947;-	TSS	promoter	22774.9	0.663621	0.0302294		chr1:40067541-40067716;-	TSS	antisense	304.497	-1.75581	0.0270247
	chr6:56672308-56672376;-	TSS	intron	317.705	1.32223	0.0302294		chr6:46711494-46711634;-	TSS	CDS	818.767	-0.937695	0.0270498
	chr14:57268783-57269379;+	TSS	promoter	10797	0.470625	0.0302712		chr3:196661451-196661894;-	TSS	antisense	234.118	-1.19055	0.0270623
	chr22:37282321-37282591;+	TSS	promoter	23135.5	0.577017	0.0302712		chr7:7566971-7567015;-	TSS	promoter	261.144	-1.32042	0.0271472
	chr17:28728760-28728861;+	TSS	promoter	966.213	0.842686	0.0302712		chr9:119369318-119369344;-	TSS	promoter	5322.18	-0.424031	0.0272435
	chr3:52533605-52533929;-	TSS	promoter	5339.52	0.629618	0.0303369		chr12:132084257-132084345;+	TSS	promoter	351.789	-1.23492	0.0272899
	chr11:1852827-1853208;+	TSS	fiveUTR	109675	0.732199	0.0304336		chr19:40377983-40378434;-	TSS	antisense	3971.83	-1.05201	0.0273113
	chr7:91264375-91264986;+	TSS	promoter	2551.52	0.515023	0.0304632		chr3:96617480-96618201;-	TSS	fiveUTR	97844.6	-0.683732	0.0273357
	chr13:113759166-113759305;+	TSS	promoter	3098.3	0.564926	0.0304724		chr8:38382152-38382385;-	TSS	promoter	723.05	-0.67052	0.0275152
	chr14:77616560-77616863;-	TSS	fiveUTR	4516.87	0.608224	0.0304958		chr19:17568497-17568696;-	TSS	antisense	650.419	-1.2491	0.0276472
	chr20:63537296-63537381;-	TSS	promoter	269.155	0.974565	0.0304958		chr11:2400681-2400840;+	TSS	promoter	534.625	-0.727327	0.0276472
	chr7:2652912-2653035;+	TSS	CDS	289.533	1.36608	0.0304958		chr7:139777577-139778192;-	TSS	promoter	860.186	-0.707694	0.0276472
	chr3:52455472-52455733;+	TSS	promoter	5016.16	0.511024	0.0305262		chr3:53161136-53161318;+	TSS	promoter	1731.3	-0.591279	0.0276472
	chr1:43761652-43761677;+	TSS	intron	310.026	0.943384	0.0305442		chr2:24360241-24360646;-	TSS	promoter	3353.49	-0.537267	0.0276472
	chr3:184180787-184180992;+	TSS	proximal	1284.05	0.73493	0.030553		chr3:50252393-50252542;-	TSS	antisense	241.61	-1.44258	0.027694
	chr5:95731306-95731625;+	TSS	promoter	4284.71	0.627484	0.0306217		chr17:63698068-63698468;+	TSS	antisense	308.482	-1.51557	0.0277744
	chr4:155953785-155954124;-	TSS	promoter	9957	0.535894	0.0306434		chr1:74732975-74733150;-	TSS	promoter	1511.41	-0.77767	0.0278536
	chr12:57477433-57477960;-	TSS	promoter	10978.1	0.457931	0.0306957		chr11:62671628-62671750;+	TSS	promoter	389.088	-1.38725	0.0278607
	chr7:149873882-149874145;+	TSS	promoter	7112.05	0.476441	0.030769		chr19:54667666-54668230;-	TSS	antisense	970.554	-1.02004	0.0278607
	chr17:48048178-48048462;+	TSS	promoter	11190.6	0.620783	0.030769		chr20:59042723-59042951;-	TSS	promoter	735.811	-0.783826	0.0278607
	chr4:6709737-6709930;-	TSS	promoter	4783.52	0.413991	0.030785		chr20:10434106-10434268;-	TSS	promoter	1445.55	-0.728711	0.0278607
	chr1:58546562-58546826;-	TSS	promoter	1884.11	0.659468	0.030787		chr2:86930544-86930902;-	TSS	proximal	1519.77	-1.18765	0.0278655
	chr17:1629096-1629351;-	TSS	proximal	335.143	0.894654	0.0309138		chr11:61967403-61967666;+	TSS	proximal	8076.91	-1.11181	0.027871
	chr10:75401275-75401567;-	TSS	proximal	495.365	0.695315	0.0309139		chr16:4624654-4625023;+	TSS	promoter	2319.93	-0.657188	0.0278782
	chr1:222713280-222713485;+	TSS	promoter	2181.96	0.590856	0.0309168		chr17:410295-410423;+	TSS	promoter	326.426	-1.29405	0.0281567
	chr18:59358985-59359451;-	TSS	promoter	17167.5	0.477691	0.0309177		chr11:130033145-130033279;-	TSS	promoter	1196.47	-0.718175	0.0281731
	chr14:44897156-44897369;+	TSS	promoter	1711.71	0.636386	0.0309177		chr6:83393081-83393174;+	TSS	exon	271.543	-1.06164	0.028298
	chr17:43018031-43018225;-	TSS	proximal	3810.05	0.585971	0.0310593		chr21:44906892-44907100;-	TSS	threeUTR	1693.15	-1.0722	0.0283388
	chr3:33113827-33114553;+	TSS	promoter	28476.6	0.515667	0.0310993		chr7:17298564-17299004;+	TSS	promoter	3131.01	-0.730067	0.0289135
	chr1:77811651-77811939;-	TSS	proximal	3399.54	0.616328	0.0311433		chr16:67227099-67227232;+	TSS	promoter	1312.26	-0.669964	0.0289135
	chr6:33313649-33314635;-	TSS	promoter	71372.4	0.533039	0.0312638		chr12:109573416-109573588;-	TSS	promoter	1162.77	-0.653483	0.0289135
	chr1:120558421-120558607;-	TSS	intron	1124.08	0.762027	0.031287		chr18:51030700-51030746;+	TSS	intron	299.86	-1.18102	0.0289374
	chrX:109537135-109537298;+	TSS	fiveUTR	2366.06	0.559442	0.0312968		chr3:46979608-46979880;+	TSS	fiveUTR	1171.95	-1.0115	0.0289551
	chr6:32178004-32178125;-	TSS	promoter	671.658	1.10573	0.0314142		chr17:4946638-4946821;+	TSS	antisense	1058.04	-0.928316	0.0289943
	chr1:149390542-149390741;+	TSS	promoter	42821	0.64319	0.0316281		chr11:35189833-35190070;-	TSS	antisense	1465.98	-0.634232	0.0289943
	chr6:136534214-136534238;+	TSS	antisense	3290.44	0.648989	0.0316281		chr1:631556-632403;-	TSS	proximal	10926.3	-0.963436	0.0291206
	chr10:71821819-71822399;-	TSS	CDS	12354.9	0.738859	0.0316695		chr13:30735470-30735669;+	TSS	promoter	7070.78	-0.703225	0.0291206
	chr20:23049575-23049920;-	TSS	promoter	6998.58	0.764043	0.0317074		chr10:73782017-73782194;+	TSS	promoter	3320	-0.647739	0.0291206
	chr2:29226926-29227094;-	TSS	CDS	360.556	1.01063	0.0317074		chr16:12803641-12803954;-	TSS	promoter	8045.48	-0.441756	0.0291206
	chr4:80073404-80073579;-	TSS	promoter	352.512	0.819712	0.0317821		chr16:84566595-84566962;+	TSS	antisense	5513.21	-1.04011	0.0292698
	chr11:82900196-82900606;-	TSS	promoter	36623.4	0.398585	0.0318093		chr5:78486881-78487189;+	TSS	antisense	337.444	-3.68194	0.0292889
	chr11:120210760-120211088;+	TSS	promoter	3806.45	0.678146	0.0318266		chr4:98995519-98995868;+	TSS	promoter	823.12	-0.918545	0.0293253
	chr2:218270061-218270202;-	TSS	promoter	7670.77	0.576219	0.0318358		chr1:228097852-228098203;-	TSS	antisense	1223.09	-1.03291	0.029456
	chr1:228103018-228103464;-	TSS	promoter	2123.41	0.557829	0.0318643		chr6:27139197-27139356;+	TSS	fiveUTR	2083.52	-0.900358	0.0294702
	chr1:146228913-146229071;-	TSS	promoter	42836.9	0.640598	0.0318994		chr4:37977245-37977520;+	TSS	fiveUTR	1920.8	-0.571469	0.0294702
	chr15:89088395-89088563;+	TSS	promoter	25121.8	0.477697	0.0320958		chr2:27771678-27771823;+	TSS	promoter	1487.13	-0.79945	0.0294898
	chr8:125091598-125091828;-	TSS	promoter	11884	0.544351	0.0321489		chr22:45203840-45203982;+	TSS	antisense	1020.99	-1.33781	0.0295432
	chr8:144462820-144462925;-	TSS	promoter	4903.61	0.57436	0.0321489		chr11:62573743-62574075;-	TSS	promoter	22791.4	-0.736791	0.0295432
	chr11:1761286-1761658;-	TSS	CDS	17467.1	0.86269	0.0321489		chr11:59210936-59212730;+	TSS	antisense	3166.98	-0.813511	0.0296019
	chr5:58491331-58491540;+	TSS	promoter	615.346	1.10678	0.0321743		chr22:30544166-30544575;-	TSS	intron	4546.11	-0.77463	0.0296019
	chr17:8909911-8910068;-	TSS	intron	239.904	1.36682	0.0322656		chr15:90529859-90530003;+	TSS	promoter	536.89	-0.694927	0.0296214
	chr16:48609795-48610265;-	TSS	promoter	5457.83	0.596917	0.0325485		chr4:185425861-185425990;-	TSS	promoter	1283.01	-0.69859	0.029644
	chr5:179907653-179907971;-	TSS	promoter	17961.8	0.613424	0.0325485		chr22:18077912-18078144;+	TSS	promoter	1282.39	-0.540854	0.0297456
	chr3:30671642-30672340;+	TSS	CDS	235.91	1.22473	0.0325485		chr3:129278773-129279123;+	TSS	promoter	557.529	-0.903913	0.0297591
	chr7:107168957-107169112;+	TSS	promoter	12118.1	0.613512	0.0325599		chr10:89214617-89215020;+	TSS	antisense	774.319	-1.00972	0.0298145
	chr1:35557216-35557480;-	TSS	promoter	3270.14	0.561296	0.0326769		chr5:139561165-139561819;+	TSS	proximal	6701.27	-0.711373	0.0300432
	chr15:58749359-58750015;-	TSS	promoter	31489	0.429836	0.0328033		chr2:74472363-74472709;-	TSS	promoter	4933.81	-0.711086	0.0301006
	chr7:151080511-151080939;-	TSS	promoter	3534.72	0.581203	0.0328033		chr2:96253454-96254113;+	TSS	antisense	1789.2	-0.602525	0.0301994
	chr7:39733371-39733701;+	TSS	promoter	774.584	0.71772	0.032958		chr10:132669703-132669728;+	TSS	intron	275.117	-1.182	0.0302143
	chr12:109477617-109477741;+	TSS	promoter	5506.17	0.669638	0.0330558		chrM:1615-2930;-	TSS	antisense	56851.2	-0.900582	0.0302143
	chr11:128916562-128917447;+	TSS	threeUTR	547.509	0.861774	0.0330679		chr11:111105898-111105927;-	TSS	promoter	1563.37	-0.732427	0.0302191
	chr1:160098453-160098704;-	TSS	promoter	4246.93	0.653396	0.0331725		chr1:203229609-203229874;-	TSS	promoter	120742	-2.55157	0.0302294
	chr10:101032314-101032484;+	TSS	fiveUTR	16663.6	0.706371	0.0331725		chr1:241532251-241532492;+	TSS	promoter	360.414	-1.03953	0.0302294
	chr12:110661161-110661865;-	TSS	intron	1920.61	0.733485	0.0331732		chr17:17281149-17281308;-	TSS	promoter	2609.1	-0.55431	0.0302294
	chr20:35541973-35542218;+	TSS	promoter	24295.8	0.615433	0.0331788		chr4:87981472-87981800;-	TSS	intron	676.499	-1.46454	0.0302712
	chr6:31651885-31652184;-	TSS	promoter	1113.12	0.689683	0.0332215		chr19:15418940-15419046;-	TSS	promoter	808.691	-0.787023	0.0302712
	chr20:37693940-37694154;+	TSS	promoter	8321.76	0.546046	0.0332788		chr12:53153256-53153304;+	TSS	promoter	10596.8	-0.579441	0.0302712
	chr4:18021634-18022005;-	TSS	promoter	6317.37	0.531026	0.0333339		chr11:10455093-10455541;+	TSS	promoter	1032.54	-0.889807	0.0303369
	chr10:27240692-27240866;-	TSS	promoter	2684.86	0.745463	0.0334493		chr12:120496036-120496272;+	TSS	promoter	64083	-0.499732	0.0303369
	chr16:28491482-28492374;-	TSS	promoter	9474.36	0.454149	0.0334588		chr1:145992875-145993772;-	TSS	threeUTR	1647.81	-0.88044	0.0303373
	chr22:42070290-42070969;-	TSS	promoter	39434.6	0.507462	0.0334939		chr14:23071491-23071633;-	TSS	promoter	279.054	-1.50864	0.0304724
	chr9:128787137-128787390;+	TSS	promoter	5364.85	0.417439	0.0334986		chr10:102107910-102108303;+	TSS	antisense	231.276	-1.67366	0.0305262
	chr5:170389484-170389682;-	TSS	promoter	852.103	0.776645	0.0334986		chr6:31355316-31355597;-	TSS	promoter	4291.31	-0.906799	0.0305262
	chr19:35268309-35269031;+	TSS	promoter	25327.5	0.519047	0.0335066		chr7:65979710-65979914;+	TSS	antisense	845.273	-0.886264	0.0305262
	chr12:9099376-9099525;-	TSS	CDS	258.577	0.999532	0.0335066		chr16:28537370-28537767;+	TSS	antisense	547.885	-1.38648	0.0305577
	chr19:7524956-7525212;+	TSS	CDS	765.235	0.794989	0.0337267		chrX:1386440-1386753;+	TSS	antisense	543.039	-1.08243	0.0305863
	chr17:64837056-64837217;-	TSS	promoter	9994.71	0.531244	0.0337383		chr17:48944698-48944875;-	TSS	promoter	2724.8	-0.647282	0.0306024
	chr19:36489621-36489687;+	TSS	promoter	262.7	1.0494	0.0337994		chr19:36139928-36140171;+	TSS	promoter	25895.7	-0.469205	0.0306297
	chr21:41168055-41168254;+	TSS	promoter	370.653	1.38364	0.0338646		chr12:113388456-113389742;-	TSS	antisense	1839.97	-0.873886	0.0307861
	chr11:27890632-27890760;-	TSS	exon	243.496	1.13406	0.0339357		chr22:19479087-19479227;-	TSS	promoter	4614.57	-0.417163	0.030787
	chr15:82262623-82262765;-	TSS	promoter	2644.25	0.468461	0.0340576		chr1:111755894-111755990;+	TSS	promoter	340.075	-1.79817	0.0308131
	chr22:18967061-18967116;+	TSS	intergenic	3047.95	0.795778	0.0340694		chr1:234607183-234607854;+	TSS	intron	755.969	-0.810137	0.0308173
	chr4:113761083-113761988;-	TSS	promoter	1784.65	0.432362	0.0341623		chr14:60981089-60981681;+	TSS	promoter	8753.8	-0.73151	0.0308881
	chr1:148952319-148952505;+	TSS	fiveUTR	1180.54	0.776305	0.0341736		chr9:34048829-34048959;-	TSS	promoter	400.379	-1.08251	0.0309168
	chr17:56960999-56961092;-	TSS	promoter	1148.31	0.587508	0.0342297		chr5:34929531-34929721;+	TSS	promoter	646.751	-0.671777	0.0309168
	chr11:843232-843480;+	TSS	promoter	496.711	0.828157	0.0342297		chr14:58244740-58244941;+	TSS	promoter	3214.67	-0.571765	0.0309525
	chr9:127735044-127735401;-	TSS	promoter	11206.8	0.385055	0.0342846		chr5:17354474-17354543;+	TSS	exon	1896.14	-1.21045	0.0309576
	chr7:10973816-10973974;+	TSS	promoter	1651.31	0.532153	0.0343993		chr5:77785364-77785406;-	TSS	intron	224.597	-1.04249	0.0309768
	chr15:44728964-44729367;+	TSS	promoter	5869.87	0.569122	0.0343993		chr1:2591023-2591408;-	TSS	intron	263.72	-1.1769	0.0311011
	chr3:49689476-49689733;+	TSS	promoter	3781.73	0.735776	0.0343993		chr1:75724658-75724841;+	TSS	promoter	1709.22	-0.618985	0.0311011
	chr15:74957328-74957483;-	TSS	promoter	508.965	0.914926	0.0343993		chr19:54664183-54664489;-	TSS	antisense	1084.32	-0.710564	0.0311433
	chr5:172770876-172771261;-	TSS	promoter	8174.46	0.608668	0.0344313		chr1:161599631-161600283;-	TSS	antisense	967.567	-0.990008	0.0312111
	chr9:78031110-78032007;-	TSS	proximal	9159.04	0.552419	0.034498		chrX:153942851-153943069;-	TSS	proximal	445.556	-0.96014	0.0312111
	chrX:134373241-134373438;+	TSS	promoter	3962.38	0.50025	0.0345105		chr13:23889136-23889467;-	TSS	promoter	1032.72	-0.746836	0.0312111
	chr4:156970818-156971009;-	TSS	promoter	687.663	0.674086	0.0345332		chr21:36130032-36130596;+	TSS	promoter	1498.68	-0.593067	0.0312111
	chr10:99731985-99732187;-	TSS	promoter	6766.09	0.539479	0.0345395		chr13:46127096-46127724;-	TSS	threeUTR	962.938	-0.867588	0.031386
	chr2:98444808-98445081;+	TSS	promoter	5363.29	0.507313	0.034671		chr19:37172632-37172805;-	TSS	promoter	3083.92	-0.667608	0.031446
	chr8:43140353-43140568;+	TSS	promoter	10871.9	0.534768	0.034671		chr1:155610161-155610384;+	TSS	promoter	346.811	-0.974764	0.0314597
	chr9:33290401-33290600;+	TSS	promoter	7653.38	0.573033	0.034671		chr1:155745741-155745964;+	TSS	promoter	346.811	-0.974764	0.0314597
	chr2:27370237-27370500;-	TSS	promoter	5463.9	0.747866	0.034671		chr4:121325019-121325045;-	TSS	intergenic	380.132	-0.918128	0.0314978
	chr12:124989013-124989166;-	TSS	promoter	2715.88	0.595568	0.0348425		chr13:94167301-94167326;+	TSS	intron	300.174	-1.31709	0.0315408
	chr19:35612715-35612887;+	TSS	promoter	1084.11	0.6882	0.0349507		chr9:134326141-134326661;+	TSS	promoter	5740.82	-0.594827	0.0315586
	chr15:75903855-75903984;+	TSS	promoter	2095.29	0.524727	0.0350866		chr6:31354581-31354690;-	TSS	CDS	549.743	-1.66523	0.0317074
	chr9:35161931-35162170;+	TSS	promoter	2691.5	0.577635	0.0350975		chr15:72207130-72207280;+	TSS	antisense	1656.6	-1.11184	0.0317074
	chr8:92965954-92966163;-	TSS	promoter	3398.58	0.539117	0.0351722		chr19:1275891-1276186;+	TSS	promoter	816.999	-0.991324	0.0317074
	chr8:18084755-18085021;-	TSS	promoter	1739.19	0.597467	0.0351722		chr2:70082917-70082942;+	TSS	antisense	5303.73	-0.900966	0.0317074
	chr20:44966422-44966603;+	TSS	promoter	13271.2	0.521231	0.0351725		chr5:70049598-70049758;+	TSS	promoter	4908.07	-0.493887	0.0317074
	chr19:42283933-42283957;-	TSS	antisense	360.365	0.940988	0.0354344		chr5:70925016-70925176;+	TSS	promoter	4908.07	-0.493887	0.0317074
	chr17:74712833-74713039;-	TSS	promoter	7922.69	0.542388	0.0354822		chr6:70566895-70567014;+	TSS	promoter	2268.18	-0.761271	0.0318218
	chr16:30658355-30658577;+	TSS	promoter	4320.73	0.644756	0.0355878		chr1:26317677-26318048;+	TSS	promoter	25705.4	-1.47712	0.0319132
	chr10:68407168-68407315;-	TSS	promoter	1021.31	0.693543	0.0357401		chr12:49651930-49652218;+	TSS	antisense	720.836	-1.15518	0.0319219
	chr19:49527935-49528102;+	TSS	promoter	1680.18	1.0426	0.0361275		chr8:102412544-102412905;-	TSS	promoter	1917.38	-0.771512	0.0319268
	chr11:64770259-64770415;-	TSS	proximal	397.518	1.16245	0.0361536		chr12:104757093-104757761;-	TSS	antisense	426.553	-1.30345	0.0321489
	chr1:27366864-27367016;-	TSS	promoter	1973.89	0.601674	0.0362329		chr18:49487001-49487289;-	TSS	promoter	10943.1	-0.664769	0.0321489
	chr12:13196667-13196897;+	TSS	promoter	98656.6	0.55587	0.0362493		chr1:235609253-235609279;-	TSS	intron	518.865	-0.719577	0.03216
	chr20:36951413-36951923;-	TSS	promoter	58448.6	0.546029	0.0362707		chr6:20403427-20403772;+	TSS	promoter	311.489	-0.922025	0.0321743
	chr15:66293417-66293685;+	TSS	promoter	1842.4	0.723984	0.0363634		chr15:30044787-30045288;-	TSS	intron	703.458	-0.98877	0.0323047
	chr17:60391827-60392190;-	TSS	promoter	4921.37	0.539559	0.0364365		chr1:161517971-161518627;-	TSS	antisense	1268.78	-0.911853	0.0323359
	chr15:40108262-40109011;-	TSS	promoter	25898.5	0.892516	0.0365322		chr17:1345295-1345502;+	TSS	antisense	563.763	-1.80433	0.0324028
	chrX:48801896-48802274;+	TSS	promoter	3148.61	0.556092	0.0365597		chr9:101398817-101398997;+	TSS	promoter	391.162	-0.840812	0.0324486
	chrX:57910315-57910558;-	TSS	fiveUTR	1449.85	0.486702	0.0366582		chr17:36544899-36545114;+	TSS	promoter	862.646	-0.598225	0.0325323
	chr1:226186632-226186764;-	TSS	promoter	13143.5	0.566194	0.0367164		chr22:50529424-50530161;-	TSS	promoter	9500.99	-0.557094	0.0325396
	chr15:72474267-72474423;+	TSS	promoter	8181.79	0.590671	0.0367164		chrX:104648030-104648075;-	TSS	promoter	317.944	-0.954471	0.0325878
	chr19:10270349-10270538;+	TSS	proximal	903.554	0.766337	0.0367164		chr17:7241324-7241467;+	TSS	proximal	273.089	-0.906725	0.0325972
	chr22:19750166-19750197;-	TSS	intergenic	623.813	0.814949	0.0367164		chr9:99222233-99222386;+	TSS	promoter	4279.18	-0.602868	0.0326285
	chr8:37736519-37737177;+	TSS	promoter	3718.41	0.472668	0.0367759		chr14:99199446-99199470;+	TSS	antisense	230.451	-3.88749	0.0326699
	chr6:109009400-109009617;-	TSS	promoter	3815	0.407774	0.0367841		chr12:49051539-49052429;+	TSS	antisense	590.372	-0.879683	0.0326699
	chr7:99616928-99617075;+	TSS	promoter	1778.69	0.627515	0.0367877		chr8:143992199-143992376;-	TSS	intron	332.542	-1.16638	0.0327793
	chr10:79068381-79069272;+	TSS	promoter	18416.3	0.483856	0.0368083		chr14:21024999-21025108;-	TSS	promoter	352.01	-1.43454	0.0328033
	chr19:50476424-50476682;+	TSS	promoter	33385.2	0.547675	0.0368083		chr11:130143957-130144710;-	TSS	antisense	680.839	-0.937337	0.0328033
	chr4:42949770-42949795;+	TSS	intron	8929.88	0.652504	0.0370414		chr18:35497873-35498072;-	TSS	promoter	411.239	-0.932658	0.0328678
	chr1:171271663-171271688;-	TSS	promoter	1591.35	0.701517	0.0370414		chr14:99510150-99510610;-	TSS	threeUTR	559.207	-0.936007	0.0330558
	chr1:207496121-207496579;+	TSS	promoter	25111.6	0.592478	0.0372546		chr2:218344810-218345551;-	TSS	intron	704.894	-0.846463	0.033094
	chr10:79149669-79149943;+	TSS	intron	890.826	0.724968	0.0373586		chr10:72367931-72368392;+	TSS	antisense	356.214	-1.30918	0.0331725
	chr12:54419124-54419389;-	TSS	promoter	22282.5	0.691817	0.03761		chr14:31457285-31457527;-	TSS	promoter	407.668	-1.3167	0.0331788
	chr1:1116019-1116188;-	TSS	promoter	1611.9	0.560837	0.0376361		chr22:50532455-50532677;-	TSS	promoter	575.732	-1.1386	0.0332195
	chr16:11915572-11916084;-	TSS	promoter	21800.4	0.662929	0.0376361		chr5:168579519-168579659;-	TSS	proximal	549.248	-0.833415	0.0333006
	chr1:3796413-3796536;-	TSS	promoter	7641.2	0.549728	0.0376879		chr1:243255985-243256212;+	TSS	promoter	923.919	-0.695209	0.0333084
	chr3:160755374-160755990;+	TSS	promoter	3856.05	0.512322	0.0377195		chr4:171515680-171515708;-	TSS	intron	1405.84	-0.878535	0.0334427
	chr5:56952075-56952214;-	TSS	promoter	1287.96	0.521857	0.0377195		chr6:36685746-36686144;-	TSS	antisense	787.891	-0.929896	0.0334493
	chr1:161132337-161132822;-	TSS	promoter	7487.37	0.526086	0.0377325		chr4:47485214-47485373;+	TSS	promoter	924.866	-0.540192	0.0334588
	chr8:142727166-142727354;+	TSS	promoter	2707.95	0.576114	0.0378218		chr10:102395652-102396006;+	TSS	promoter	1418.31	-0.734579	0.0336087
	chr18:62187248-62187410;+	TSS	promoter	2005.11	0.778412	0.0378267		chr22:41866960-41867283;-	TSS	antisense	2604.45	-0.867406	0.0337267
	chr9:37636702-37637036;-	TSS	exon	407.07	0.94431	0.0379131		chr12:6493067-6493340;-	TSS	promoter	4699.33	-0.523794	0.033989
	chr7:33129513-33129651;+	TSS	promoter	697.173	0.879137	0.0379157		chr20:58910688-58911063;-	TSS	antisense	1722.71	-0.975204	0.0340694
	chr19:3983108-3983291;-	TSS	proximal	567.715	0.980251	0.0379157		chr5:39274412-39274623;-	TSS	promoter	1629.71	-0.715282	0.0340908
	chr22:44581366-44581391;+	TSS	intergenic	7830.21	0.586125	0.0380669		chr6:87590058-87590187;+	TSS	promoter	589.496	-0.934113	0.0341523
	chr2:86720143-86720640;+	TSS	promoter	1945.36	0.46798	0.0381373		chr6:144150152-144150695;+	TSS	promoter	1061.9	-0.538083	0.0341736
	chr22:17219292-17219629;-	TSS	promoter	69156.7	0.790039	0.0382091		chr6:85678690-85678782;-	TSS	promoter	828.397	-0.716701	0.0341987
	chr5:43603113-43603303;+	TSS	promoter	5997.21	0.558257	0.0382835		chrX:53379981-53380191;+	TSS	antisense	311.305	-1.30981	0.0342297
	chr19:3366308-3366709;+	TSS	promoter	11227	0.457644	0.038375		chr5:115841869-115842105;+	TSS	promoter	3479.18	-0.493203	0.0342835
	chrX:57591913-57592156;+	TSS	fiveUTR	1438.62	0.48683	0.038375		chr2:201071968-201072070;+	TSS	promoter	1116.17	-0.845733	0.0345105
	chr8:100951465-100953278;-	TSS	promoter	83380.6	0.687762	0.038375		chr16:4673495-4673661;-	TSS	antisense	302.533	-1.06086	0.0345332
	chr6:73461727-73462004;+	TSS	promoter	1249.11	0.705775	0.0384827		chr17:20564957-20565048;-	TSS	intergenic	1066.97	-1.25843	0.0347032
	chr4:143336142-143336701;+	TSS	proximal	952.149	0.880229	0.0384827		chrX:76172822-76173170;+	TSS	promoter	1568.05	-0.74162	0.0347195
	chr7:240246-240538;+	TSS	intron	273.953	1.54159	0.0385405		chr11:123431068-123431181;+	TSS	CDS	258.034	-1.25623	0.0347324
	chr19:45862939-45863331;-	TSS	promoter	9208.12	0.447198	0.0386047		chr9:93529351-93529573;-	TSS	antisense	595.67	-1.15779	0.0347324
	chr11:694976-695285;-	TSS	promoter	2086.71	0.562651	0.0386191		chr11:72001727-72002414;-	TSS	antisense	6915.24	-0.561971	0.0350866
	chr2:196799519-196799761;-	TSS	promoter	1574.48	0.679547	0.0386191		chr6:13574415-13574679;+	TSS	promoter	504.886	-0.836031	0.0353767
	chr7:98106856-98106915;+	TSS	promoter	908.286	0.803021	0.0386191		chr7:39855035-39855264;-	TSS	proximal	837.029	-0.760188	0.0353767
	chr3:126524007-126524447;+	TSS	promoter	16793.7	0.806478	0.0386191		chr19:35720321-35720804;-	TSS	antisense	538.161	-0.606666	0.0353767
	chr12:62466757-62467038;+	TSS	promoter	4387.25	0.406337	0.038843		chr19:1104563-1104996;+	TSS	promoter	1078.72	-1.00035	0.0354344
	chr2:28906775-28906915;+	TSS	intron	592.874	1.02756	0.038843		chr7:100088934-100089062;+	TSS	promoter	2819.26	-0.702906	0.0354919
	chr2:159616378-159616611;-	TSS	promoter	1152.81	0.680555	0.0388649		chr5:144170544-144170716;-	TSS	promoter	1489.49	-0.762126	0.0356005
	chr1:228493049-228493270;+	TSS	CDS	917.297	0.681097	0.0389629		chr17:61069855-61069889;+	TSS	promoter	1462.26	-0.785667	0.0356144
	chr2:232697245-232697407;+	TSS	promoter	7617.32	0.450634	0.0390028		chr1:26280982-26281364;-	TSS	antisense	2934.92	-0.969619	0.0359727
	chr7:73578503-73578723;-	TSS	promoter	3141.97	0.511889	0.0390028		chr16:2762316-2763543;-	TSS	antisense	1046.25	-0.957729	0.0359948
	chr7:74289386-74289508;+	TSS	promoter	2083.11	0.576311	0.0390028		chr1:167220776-167220954;+	TSS	promoter	519.908	-0.938545	0.0362224
	chr16:30610030-30610401;-	TSS	promoter	1674.01	0.677131	0.0390028		chr16:29466879-29467195;-	TSS	proximal	437.387	-1.33771	0.0362329
	chr12:6852007-6852268;+	TSS	promoter	12546.7	0.702652	0.0390028		chr16:30206228-30206544;-	TSS	proximal	437.387	-1.33771	0.0362329
	chr20:57710506-57710614;-	TSS	promoter	283.065	0.974592	0.0390617		chr1:202941194-202941656;+	TSS	antisense	425.667	-1.32153	0.0362329
	chr1:100249763-100249907;-	TSS	promoter	1324.98	0.529585	0.0390874		chr6:42217829-42217891;-	TSS	promoter	1668.28	-0.485862	0.0362329
	chr10:103850625-103850752;-	TSS	intron	1685.41	0.742439	0.0390874		chr5:7868965-7869070;-	TSS	promoter	251.273	-1.18709	0.0362493
	chr2:57802545-57802570;+	TSS	intergenic	889.266	0.908188	0.0390951		chr8:26656550-26657348;+	TSS	threeUTR	473.595	-0.875319	0.0362493
	chr19:32820247-32820278;-	TSS	antisense	488.063	0.97716	0.0390951		chr17:42125156-42125903;+	TSS	antisense	2593.47	-0.747797	0.0362493
	chr10:113679158-113679325;+	TSS	promoter	360.742	0.77226	0.039112		chr2:156436181-156436501;+	TSS	promoter	943.335	-0.719103	0.0362493
	chr13:33350328-33350796;-	TSS	promoter	5532.52	0.577652	0.0391639		chr3:96617303-96617388;-	TSS	fiveUTR	4359.56	-0.623854	0.0362493
	chr1:50399842-50399867;-	TSS	promoter	560.139	0.671704	0.0393074		chr22:42090584-42090822;-	TSS	promoter	8919.21	-0.47958	0.0362572
	chr2:11307868-11307995;+	TSS	proximal	2735.96	0.662091	0.0393108		chr8:100150572-100150724;+	TSS	promoter	10656.5	-0.578303	0.0363132
	chr12:49741486-49741713;+	TSS	promoter	266475	0.387448	0.0393234		chr1:13780313-13780986;-	TSS	antisense	778.411	-0.931447	0.0364158
	chr12:7444096-7444322;-	TSS	promoter	44841.9	0.682483	0.0393956		chr5:39376739-39377321;+	TSS	antisense	1466.24	-0.995362	0.0364175
	chr13:48094990-48095157;-	TSS	promoter	5072.94	0.461927	0.0394706		chr7:76482511-76483113;-	TSS	antisense	764.533	-0.606166	0.0365322
	chr5:179908037-179908298;-	TSS	proximal	924.155	0.688438	0.039505		chr3:9194016-9194040;+	TSS	exon	511.3	-1.16988	0.0365482
	chr10:125160480-125160606;-	TSS	promoter	2891.96	0.512624	0.0396256		chr1:152032521-152032826;+	TSS	intron	1585.85	-1.02599	0.0366275
	chr7:17940377-17940531;-	TSS	promoter	6252.21	0.379547	0.0399312		chr4:73091354-73091731;+	TSS	antisense	341.465	-1.09907	0.0366582
	chr14:36320446-36320691;-	TSS	promoter	4337.21	0.533081	0.04002		chr18:45828983-45829174;+	TSS	promoter	924.032	-0.960541	0.0366582
	chr1:23368000-23368392;-	TSS	fiveUTR	845.382	0.607753	0.04002		chr10:80078579-80078792;+	TSS	promoter	2904.43	-0.592508	0.0366939
	chr20:56392593-56392718;+	TSS	promoter	2437.12	0.440806	0.040163		chr2:223957347-223957498;+	TSS	promoter	1144.42	-0.917507	0.0367164
	chr17:4716412-4716742;+	TSS	proximal	630.483	0.833309	0.040163		chr6:31620569-31620862;+	TSS	promoter	5795.68	-0.435531	0.0367164
	chr16:56730059-56730214;+	TSS	promoter	8070.86	0.571795	0.0403766		chr7:76302347-76303083;+	TSS	promoter	18448.1	-0.591048	0.0367841
	chr6:81752478-81752801;-	TSS	promoter	1935.23	0.532455	0.0404447		chr5:112922073-112922425;-	TSS	promoter	19368.7	-0.415203	0.0367841
	chr10:71834371-71834510;-	TSS	CDS	17169.8	0.569756	0.0404447		chr5:80650116-80650192;-	TSS	promoter	4361.11	-0.622626	0.0367877
	chr4:184474016-184474245;-	TSS	promoter	898.733	0.645958	0.0405019		chr1:151694373-151694772;-	TSS	antisense	254.033	-1.17052	0.0368083
	chr3:183697745-183697992;+	TSS	promoter	2246.28	0.466837	0.0405401		chr12:45738921-45738993;-	TSS	antisense	3597.39	-0.740683	0.0368083
	chr10:15860406-15860570;-	TSS	promoter	2190.9	0.561504	0.0405401		chr20:49134451-49134491;+	TSS	promoter	351.762	-0.806028	0.0368254
	chr6:47284033-47284381;-	TSS	CDS	234.676	1.144	0.0405423		chr2:37084245-37084393;-	TSS	promoter	585.703	-0.935268	0.0368613
	chr19:36528220-36528413;-	TSS	promoter	658.697	0.621475	0.0406403		chr19:11346015-11346418;-	TSS	promoter	16900.8	-0.453955	0.036961
	chr6:148342658-148342929;+	TSS	promoter	478.27	1.08753	0.0407523		chr1:33349510-33349961;-	TSS	promoter	1783.39	-0.618042	0.037007
	chr4:146521835-146522001;-	TSS	promoter	2287.14	0.382569	0.0408311		chr2:27393269-27393504;+	TSS	antisense	1452.66	-1.17201	0.0371046
	chr17:45148468-45148859;+	TSS	promoter	4386.14	0.81987	0.0408357		chr16:2759567-2759665;-	TSS	antisense	456.789	-1.6581	0.0374543
	chr12:110073587-110073757;-	TSS	promoter	3942.23	0.657637	0.0408988		chr12:49758680-49758768;+	TSS	promoter	778.84	-1.00129	0.0374606
	chr22:20271594-20271778;-	TSS	promoter	3350.01	0.765084	0.0408988		chr2:85326514-85327562;+	TSS	antisense	833.061	-1.25144	0.0376361
	chr6:31356638-31357338;-	TSS	promoter	1.60041e+06	0.595148	0.0410117		chr2:46542484-46543179;+	TSS	promoter	5536.1	-0.594116	0.0376361
	chr17:81870976-81871428;-	TSS	promoter	57231.9	0.558641	0.0410605		chr11:67469083-67469331;-	TSS	promoter	2141.37	-0.482843	0.0376361
	chr17:80220048-80220535;-	TSS	promoter	18715.1	0.548667	0.0410931		chr1:17011852-17012013;-	TSS	promoter	1537.54	-0.766482	0.0376497
	chr1:25338270-25338540;+	TSS	promoter	25474.3	0.413012	0.0411097		chr14:99502725-99502982;-	TSS	threeUTR	693.627	-0.895054	0.0376605
	chr20:37178945-37179209;+	TSS	promoter	16537.3	0.498267	0.0411097		chr1:32292056-32292197;+	TSS	promoter	1283.23	-0.596398	0.037665
	chr1:155323439-155323537;+	TSS	promoter	293.163	0.77137	0.0411097		chr6:35468334-35468465;+	TSS	promoter	3091.64	-0.92874	0.0376945
	chrX:130495131-130495287;+	TSS	promoter	4394.81	0.474916	0.0411154		chrX:154428585-154428879;+	TSS	promoter	37720.2	-0.511389	0.0376945
	chr9:83980505-83980701;-	TSS	promoter	32086.2	0.336404	0.0413484		chr12:14803376-14803532;-	TSS	promoter	2360.04	-0.757416	0.0376975
	chrX:48597416-48597573;+	TSS	promoter	2201.66	0.617893	0.0413484		chr17:7240617-7240927;+	TSS	antisense	406.999	-1.5703	0.0378451
	chr19:11197435-11197632;-	TSS	promoter	637.402	1.04151	0.041367		chr12:48957186-48957557;-	TSS	promoter	19128.4	-0.453951	0.0379157
	chr1:243254927-243255525;-	TSS	proximal	4462.93	0.577801	0.0415113		chr9:127785971-127786281;+	TSS	promoter	3800.39	-0.545237	0.0379724
	chr7:155644430-155644571;+	TSS	promoter	405.548	0.869519	0.0415113		chr1:150364489-150364919;+	TSS	promoter	765.121	-0.772501	0.0381354
	chr3:122577523-122577681;+	TSS	promoter	896.082	0.870156	0.0415422		chr16:636107-636380;-	TSS	promoter	2195.79	-0.625182	0.0381584
	chr4:3524905-3525049;-	TSS	threeUTR	366.395	1.13419	0.0415516		chr4:108620534-108620670;+	TSS	promoter	6161.23	-1.00883	0.0381842
	chr9:125706967-125707319;-	TSS	promoter	24279.3	0.66167	0.0415549		chr7:5527986-5528129;+	TSS	antisense	273.845	-1.4623	0.0382294
	chr9:96654714-96655001;-	TSS	proximal	560.895	0.645168	0.0415561		chr10:80157605-80157764;+	TSS	antisense	266.91	-1.11893	0.0383149
	chr5:96935882-96936204;+	TSS	promoter	5943.22	0.497159	0.0416431		chr1:86704510-86704959;+	TSS	promoter	2819.67	-0.599866	0.0383297
	chr12:111685852-111686006;-	TSS	promoter	5269.84	0.357697	0.0416911		chr19:45067466-45067511;+	TSS	promoter	247.038	-1.04927	0.038375
	chr2:178413855-178414027;+	TSS	promoter	2858.13	0.368806	0.0418152		chr1:156338131-156338366;-	TSS	promoter	2509.24	-0.520534	0.038375
	chr17:55561546-55561612;-	TSS	promoter	7802.25	0.752969	0.0418152		chr14:64388195-64388504;+	TSS	promoter	1478.31	-0.689256	0.0384159
	chr1:228487257-228487915;+	TSS	promoter	19456.4	0.520982	0.0419304		chr1:159836629-159837004;-	TSS	threeUTR	326.746	-1.39107	0.0385405
	chr5:140639340-140639603;+	TSS	promoter	858.565	0.829501	0.0419531		chr12:130871993-130872183;+	TSS	promoter	5612.63	-0.569824	0.0385513
	chr21:44873500-44873905;-	TSS	promoter	56784.7	0.465288	0.0422053		chr9:38069058-38069341;-	TSS	promoter	1324.14	-0.654728	0.0386191
	chr3:22381721-22381809;+	TSS	promoter	5905.04	0.519229	0.0422363		chr16:22297384-22297463;+	TSS	promoter	478.832	-0.852457	0.0388014
	chr6:42746050-42746168;-	TSS	promoter	8260.58	0.547605	0.0422363		chr1:150487367-150487509;+	TSS	promoter	1852.29	-0.639618	0.0388664
	chr9:5629040-5629335;+	TSS	promoter	5267.12	0.474257	0.0423114		chr11:70398511-70398606;+	TSS	promoter	272.409	-1.73488	0.0390028
	chr9:128322327-128322516;-	TSS	promoter	4348.92	0.632074	0.0423734		chr11:78079577-78079958;-	TSS	promoter	40615.8	-0.541742	0.0390028
	chr4:3532202-3532511;-	TSS	promoter	122932	0.588904	0.0423778		chr4:87114498-87114695;-	TSS	antisense	404.988	-0.874964	0.0390745
	chr19:51224945-51225591;+	TSS	promoter	9583.64	0.521086	0.0423857		chr1:38005424-38005717;-	TSS	promoter	558.276	-0.811765	0.0390874
	chr9:32552520-32552643;-	TSS	promoter	1775.55	0.575918	0.0424071		chr2:3519368-3519594;-	TSS	promoter	4552.02	-0.524828	0.0390874
	chr3:45689265-45689500;+	TSS	promoter	4496.17	0.574542	0.0424072		chr11:72103179-72103443;-	TSS	promoter	32205.7	-0.50067	0.0392173
	chr7:4973987-4974153;+	TSS	promoter	2979.38	0.735039	0.0424756		chr1:145918643-145918765;-	TSS	promoter	709.268	-0.584098	0.0395912
	chr20:63708004-63708107;+	TSS	promoter	3481.33	0.759012	0.0425089		chr1:629693-630109;-	TSS	intron	319.148	-1.01275	0.0397117
	chr22:36506927-36507106;-	TSS	promoter	4268.3	0.49496	0.0425551		chr5:61332151-61332501;+	TSS	promoter	4587.68	-0.63025	0.0397117
	chr16:71808933-71809193;-	TSS	promoter	4352.88	0.559749	0.0426902		chr22:37953644-37953808;+	TSS	promoter	3831.95	-0.651857	0.039722
	chr11:126268696-126268961;-	TSS	promoter	16857.8	0.539867	0.0427111		chr1:42682332-42682729;+	TSS	promoter	4787.12	-0.532144	0.039879
	chr10:1056759-1057010;+	TSS	promoter	5878.8	0.374588	0.0427402		chr8:133297126-133297318;-	TSS	promoter	7446.24	-0.844223	0.0399656
	chr14:44962154-44962290;+	TSS	promoter	1990.95	0.501873	0.0428245		chr7:2663657-2664097;-	TSS	antisense	888.583	-0.844372	0.0400078
	chr5:43313305-43313544;-	TSS	promoter	3486.02	0.505506	0.0428646		chr1:193105275-193105491;-	TSS	promoter	2085.49	-0.536826	0.0402515
	chr6:31897523-31897738;-	TSS	promoter	4966.6	0.569249	0.0429009		chr18:76822179-76822321;-	TSS	promoter	2242.75	-0.749379	0.0402809
	chr8:35459291-35459316;+	TSS	intron	320.971	0.931042	0.0431074		chr17:75847486-75847615;+	TSS	antisense	476.427	-1.01627	0.040299
	chr1:16904953-16905027;+	TSS	intron	297.947	1.31695	0.0431747		chr15:75206647-75206946;-	TSS	antisense	420.674	-0.817051	0.0403595
	chr17:13017926-13018217;-	TSS	promoter	13585.5	0.520596	0.0432418		chr2:136118056-136118214;-	TSS	promoter	8928.8	-1.01956	0.0404106
	chr2:97094756-97094905;-	TSS	promoter	564.742	0.670041	0.0434589		chr3:132660302-132660668;+	TSS	promoter	595.664	-0.754014	0.0404447
	chr19:52189874-52190167;+	TSS	promoter	30960	0.52872	0.0436377		chr9:128689172-128689698;+	TSS	promoter	8275.64	-0.528584	0.0404954
	chr9:4740948-4741399;-	TSS	promoter	8027.66	0.411839	0.0436769		chr16:88706459-88706590;+	TSS	promoter	223.302	-1.16284	0.0405019
	chr1:220272334-220272551;-	TSS	promoter	5252.21	0.438417	0.0436769		chr22:23767802-23768020;-	TSS	promoter	63420.5	-0.517363	0.0405408
	chr20:290348-290526;-	TSS	promoter	587.007	0.599965	0.0437393		chrX:153743609-153743960;-	TSS	intron	374.373	-0.827167	0.0405423
	chr1:155859393-155859682;+	TSS	promoter	2909.64	0.519864	0.0437823		chr10:97849817-97850120;+	TSS	promoter	788.368	-1.24105	0.0406403
	chr2:241356240-241356389;+	TSS	promoter	2733.37	0.555666	0.0437823		chr10:73744205-73744467;+	TSS	promoter	3867.31	-0.398909	0.0406729
	chr2:32265618-32265914;-	TSS	promoter	966.511	0.650826	0.0437823		chr1:25808585-25808795;-	TSS	antisense	377.429	-1.17758	0.040764
	chr1:117929536-117929703;-	TSS	promoter	3811.89	0.510062	0.0437905		chr3:154324178-154324524;-	TSS	promoter	639.2	-0.859484	0.0407955
	chr10:132331657-132331990;-	TSS	promoter	788.547	0.569859	0.043887		chr16:58020360-58020762;-	TSS	antisense	713.592	-0.830677	0.0408036
	chr16:21599437-21599901;+	TSS	promoter	15879.2	0.517212	0.0438995		chr18:74291821-74292005;-	TSS	promoter	3019.4	-0.543857	0.0408165
	chr9:129139924-129140212;+	TSS	promoter	8368.27	0.487167	0.0439694		chr17:42833384-42833650;+	TSS	promoter	1592.54	-0.569903	0.0408441
	chr1:201154361-201154571;-	TSS	promoter	2530.31	0.587482	0.0439694		chr11:1884461-1884584;-	TSS	antisense	643.678	-0.927237	0.0409297
	chr3:138115571-138115691;-	TSS	promoter	251.958	1.11141	0.0440599		chr7:145997340-145997429;+	TSS	intergenic	262111	-0.724769	0.0410117
	chrX:136767146-136767538;-	TSS	fiveUTR	586.152	0.817852	0.0441645		chr3:39383329-39383526;+	TSS	promoter	581.263	-0.637701	0.0411004
	chr17:81683602-81683823;-	TSS	promoter	2246.05	0.422246	0.0441964		chr11:116787933-116788062;-	TSS	promoter	1907.76	-0.715433	0.0411097
	chr5:68215670-68216085;+	TSS	promoter	10786.7	0.564441	0.0441964		chr12:113389979-113390855;+	TSS	threeUTR	817.563	-1.07468	0.0411216
	chr1:150697035-150697205;-	TSS	promoter	1235.42	0.669162	0.0441964		chr16:14911419-14911539;+	TSS	promoter	547.211	-0.809933	0.0411216
	chr10:133293093-133293372;-	TSS	CDS	695.968	0.962206	0.0441964		chr16:16310074-16310194;+	TSS	proximal	547.211	-0.809933	0.0411216
	chr7:149147379-149147545;+	TSS	promoter	2251.83	0.51137	0.0443247		chr8:1763075-1763413;-	TSS	promoter	3732.63	-0.559074	0.0411216
	chr6:85593536-85594134;-	TSS	promoter	11074.2	0.459142	0.0444251		chr1:155140443-155140571;-	TSS	promoter	3780.82	-0.682491	0.0411812
	chr10:80459234-80459504;+	TSS	promoter	721.48	0.795562	0.0444251		chr11:33353113-33353552;-	TSS	antisense	549.724	-0.902528	0.0412576
	chr11:130121612-130121815;+	TSS	threeUTR	896.366	0.912929	0.0444251		chr19:48813022-48813381;+	TSS	antisense	588.404	-0.652286	0.0412652
	chr17:19046921-19047059;-	TSS	promoter	633.729	1.06115	0.0444536		chr15:92711693-92711849;+	TSS	promoter	436.332	-0.986035	0.0413484
	chr11:414922-415162;-	TSS	promoter	2479.02	0.667574	0.0445506		chr19:10231202-10231412;-	TSS	promoter	617.685	-0.959716	0.0413484
	chr5:74640352-74640940;-	TSS	promoter	11681.6	0.555878	0.0446179		chr1:45070415-45070457;-	TSS	promoter	669.047	-0.643578	0.0413484
	chr5:180792166-180793099;-	TSS	fiveUTR	1829.16	0.627441	0.0446179		chr19:50482152-50483009;+	TSS	threeUTR	1379.68	-0.5913	0.0413484
	chr1:25232401-25232590;-	TSS	promoter	10393	0.467756	0.044646		chr6:15662852-15663102;-	TSS	promoter	1674.06	-0.667499	0.0413659
	chr3:9917062-9917229;+	TSS	promoter	3267.4	0.543025	0.0447094		chr7:7742549-7742580;-	TSS	promoter	1488.21	-0.779453	0.041367
	chr14:91114622-91114792;+	TSS	promoter	387.329	0.911447	0.0447759		chr15:73994668-73994939;+	TSS	promoter	1574.84	-0.623969	0.041445
	chr6:28252817-28252943;-	TSS	proximal	455.183	0.85632	0.0448646		chr5:15451665-15451703;-	TSS	antisense	1444.4	-0.984734	0.0415113
	chr3:113625851-113626101;+	TSS	promoter	1521.15	0.756269	0.0448702		chr3:96617479-96617744;+	TSS	antisense	4661.36	-0.855437	0.0415113
	chr3:58433768-58433888;-	TSS	promoter	16144.8	0.520102	0.0448879		chr14:69611548-69612017;+	TSS	promoter	3868.15	-0.543087	0.0415113
	chr21:33402851-33402916;+	TSS	promoter	1399.88	0.55021	0.0448879		chr1:19644576-19644601;-	TSS	antisense	322.544	-1.1028	0.0415516
	chrX:119236215-119236450;+	TSS	promoter	13968.9	0.386091	0.0449909		chr17:30477354-30477463;+	TSS	promoter	1208.61	-0.732515	0.0415561
	chr17:36948908-36949219;+	TSS	promoter	5141.62	0.67828	0.045055		chr2:127811084-127811192;-	TSS	promoter	2418.41	-0.443036	0.0416486
	chr16:31074315-31074757;+	TSS	promoter	2854.32	0.504454	0.0451469		chr19:35758129-35758227;+	TSS	promoter	395.04	-0.852011	0.041679
	chr3:112133095-112133302;-	TSS	promoter	1881.52	1.11376	0.0451469		chr1:84408175-84408521;+	TSS	fiveUTR	1936.38	-1.20467	0.0416911
	chr7:6447878-6448014;-	TSS	promoter	1843.29	0.655963	0.0451736		chr1:53946238-53946364;-	TSS	proximal	519.19	-0.678362	0.0416911
	chr7:128903138-128903420;-	TSS	promoter	14058.5	0.7853	0.0452207		chr21:8217358-8217387;+	TSS	intron	377.543	-1.6564	0.0418152
	chr6:35920998-35921192;-	TSS	promoter	1521.96	0.586323	0.0453505		chr21:8444628-8444657;+	TSS	intron	377.543	-1.6564	0.0418152
	chr13:107581630-107581654;-	TSS	intron	7730.33	0.589059	0.0453712		chr5:149271734-149271958;+	TSS	promoter	636.501	-1.49283	0.0418152
	chr12:48119197-48119394;+	TSS	promoter	1152.62	0.817455	0.0454595		chr17:47683201-47683407;+	TSS	threeUTR	542.343	-1.16154	0.0418152
	chr17:15260582-15260937;-	TSS	promoter	10373.2	0.44257	0.0456427		chr19:8005493-8005695;-	TSS	promoter	726.51	-0.515704	0.0418152
	chr12:6816052-6816427;+	TSS	threeUTR	1679.23	0.637929	0.0456427		chr20:1466721-1467041;-	TSS	promoter	2557.32	-0.476358	0.0418152
	chr1:154220733-154221039;+	TSS	promoter	11249.9	0.570246	0.0460317		chr5:173890068-173890636;-	TSS	antisense	260.523	-1.27095	0.0418896
	chr13:94601798-94601951;+	TSS	promoter	1735.7	0.518127	0.0461917		chr6:31355105-31355226;+	TSS	antisense	1270.93	-0.891147	0.0419304
	chr12:71663733-71663901;-	TSS	promoter	1001.41	0.586702	0.0461957		chr7:108569750-108570103;+	TSS	promoter	1236.96	-0.906064	0.0419531
	chr14:99793420-99793447;+	TSS	promoter	2296.25	0.495821	0.0462351		chr8:42541747-42541933;+	TSS	promoter	555.34	-0.897078	0.0419531
	chr10:72692027-72692288;+	TSS	promoter	8027.56	0.458685	0.0462418		chr21:33324865-33325137;+	TSS	promoter	10635.1	-0.467591	0.0422053
	chr5:95555083-95555289;+	TSS	promoter	971.16	0.584876	0.0462418		chrX:89771277-89771301;+	TSS	intergenic	343.82	-1.09457	0.0422373
	chr3:127822055-127822961;-	TSS	proximal	11355.8	0.652678	0.0462418		chrY:3419136-3419160;+	TSS	intergenic	343.82	-1.09457	0.0422373
	chr19:7535056-7535232;+	TSS	proximal	279.986	1.14546	0.0462418		chr15:44711294-44711638;+	TSS	promoter	116390	-1.029	0.0422373
	chr7:133170577-133170601;-	TSS	promoter	954.057	0.601364	0.0462423		chr15:79970774-79971257;-	TSS	promoter	8861.39	-0.704231	0.0424072
	chr3:127823030-127823513;-	TSS	promoter	24276.3	0.485308	0.0462875		chr19:6414071-6414578;+	TSS	antisense	302.273	-0.935735	0.042436
	chr12:79934812-79935232;-	TSS	promoter	5538.8	0.520536	0.0462875		chr20:1475779-1476213;+	TSS	antisense	333.454	-1.41627	0.042508
	chrX:154436826-154437285;+	TSS	promoter	13755.8	0.540989	0.0462875		chr16:70523390-70523567;-	TSS	promoter	1888.61	-0.523117	0.042508
	chr11:9768099-9768122;+	TSS	intron	981.679	0.832829	0.0462875		chr10:73808338-73808732;+	TSS	antisense	246.126	-0.934178	0.0425551
	chr22:40044663-40044857;+	TSS	promoter	2226.43	0.699311	0.0465321		chrX:102011710-102011735;+	TSS	intergenic	461.591	-0.959883	0.0425966
	chr14:74302884-74303128;-	TSS	promoter	7099.08	0.467377	0.0467435		chrX:47214798-47215102;-	TSS	antisense	924.809	-0.940137	0.0425966
	chr10:73168096-73168364;+	TSS	promoter	1259.03	0.627546	0.0467435		chr17:81891442-81891643;-	TSS	promoter	1005.06	-0.595359	0.0425966
	chr1:31764049-31764124;+	TSS	antisense	1122.82	0.690555	0.0467435		chr1:203179000-203179592;-	TSS	threeUTR	1553.03	-1.91101	0.0426272
	chr3:49094286-49094388;-	TSS	promoter	342.036	0.76702	0.0467435		chr13:114234854-114235135;+	TSS	promoter	977.214	-0.576186	0.0426272
	chr5:112977294-112977324;-	TSS	antisense	446.878	0.931048	0.0467435		chr19:33301891-33302564;-	TSS	promoter	6085.4	-0.944232	0.0426656
	chr1:186375576-186375792;-	TSS	promoter	1417.45	0.590371	0.0467592		chr16:67870816-67871132;-	TSS	antisense	244.016	-1.35426	0.0427111
	chr20:25696681-25696886;-	TSS	promoter	1090.31	0.591272	0.0468074		chr19:40425899-40426048;-	TSS	promoter	879.929	-0.844134	0.042806
	chr1:197201216-197201469;-	TSS	proximal	2144.86	0.606155	0.0468225		chr6:16238550-16238709;+	TSS	promoter	243.462	-1.26711	0.0428245
	chr6:42929350-42929627;+	TSS	promoter	39976	0.518945	0.0468272		chr17:75289353-75289693;-	TSS	promoter	3956.8	-0.501777	0.0428248
	chr15:41544203-41544330;-	TSS	promoter	3085.03	0.727762	0.0468272		chr4:7653959-7654198;-	TSS	antisense	1082.29	-1.05149	0.0432866
	chr2:200911302-200911328;-	TSS	CDS	269.15	1.0961	0.0469301		chr22:37655195-37655552;-	TSS	intron	607.677	-0.677658	0.0432866
	chr11:117841256-117841431;-	TSS	intron	1535.44	0.680573	0.0471019		chr1:633085-633311;+	TSS	proximal	1257.98	-0.806109	0.0433037
	chr2:70190847-70191050;-	TSS	promoter	550.882	0.937741	0.0471026		chrX:65534706-65534835;-	TSS	promoter	618.133	-0.680617	0.0433037
	chr11:69675206-69675429;-	TSS	promoter	1559.78	0.558641	0.0473325		chr1:161038884-161039055;-	TSS	promoter	1158.75	-0.612234	0.0434554
	chr11:72217307-72217418;+	TSS	intron	2835.22	0.913845	0.0473511		chr1:151993706-151994243;-	TSS	promoter	38626.7	-0.579612	0.043479
	chr17:74466295-74466736;+	TSS	promoter	9826.37	0.4892	0.0475586		chr4:112564873-112564897;+	TSS	proximal	15761.3	-0.570308	0.0435558
	chr3:105868712-105869062;-	TSS	promoter	3628.54	0.496059	0.0475749		chr17:4980362-4980653;+	TSS	antisense	1161.95	-0.567525	0.0436377
	chr3:191329172-191329684;+	TSS	promoter	6232	0.343163	0.0477337		chr8:48008374-48008474;+	TSS	promoter	4965.07	-0.521142	0.0436377
	chr4:2008760-2009057;-	TSS	promoter	2237.86	0.601487	0.0479544		chr10:17235169-17235392;-	TSS	proximal	1217.51	-0.858085	0.0436769
	chr16:28863361-28863947;+	TSS	promoter	3359.06	0.41694	0.0480012		chr20:46010480-46011320;+	TSS	CDS	8437.97	-1.02135	0.0437823
	chr8:86508599-86508804;-	TSS	promoter	3666.79	0.376766	0.0481199		chr16:18401983-18402074;-	TSS	promoter	543.615	-0.794077	0.0437905
	chr3:44477597-44477717;-	TSS	promoter	1228.63	0.614518	0.0481199		chr1:31434069-31434445;-	TSS	antisense	736.363	-0.923293	0.0438735
	chr1:182391468-182391979;-	TSS	promoter	184658	0.718234	0.0482224		chr11:65572390-65572967;+	TSS	promoter	7747.09	-0.493671	0.043887
	chr19:7522543-7522850;+	TSS	promoter	48506.5	0.475664	0.0482804		chr8:42896619-42897219;+	TSS	promoter	3227.47	-0.50337	0.0439279
	chr5:25190889-25191015;-	TSS	promoter	70905.5	0.406976	0.0482951		chr12:48682182-48682272;-	TSS	promoter	762.638	-0.730843	0.0439971
	chr4:44678367-44678571;+	TSS	promoter	4748.97	0.484058	0.0482951		chr17:17823559-17823726;-	TSS	promoter	381.979	-1.07021	0.0441964
	chr8:38996739-38997190;+	TSS	promoter	73851.7	0.518767	0.0482951		chr22:20495789-20496120;+	TSS	promoter	478.872	-0.865862	0.0441964
	chr5:176448306-176448450;+	TSS	promoter	12057.7	0.536864	0.0482951		chr3:183884697-183884928;-	TSS	promoter	3867.65	-0.379429	0.0441964
	chr3:172750679-172750822;+	TSS	promoter	459.686	0.700506	0.0482951		chr14:90396958-90397257;+	TSS	promoter	15651.3	-0.536824	0.0442702
	chr10:96586740-96587181;-	TSS	promoter	18790.5	0.516197	0.0483723		chrX:148052007-148052304;+	TSS	proximal	5.02213e+06	-0.513782	0.0442702
	chr17:75087696-75088067;+	TSS	promoter	3092.66	0.556438	0.0483723		chr6:32518554-32518660;+	TSS	antisense	844.166	-1.20374	0.0443333
	chr12:9109869-9110040;-	TSS	threeUTR	439.747	1.20618	0.0484299		chr1:8861050-8861427;+	TSS	antisense	970.515	-1.12273	0.0444594
	chr5:133968455-133968703;-	TSS	promoter	16545.4	0.305451	0.0485025		chr5:133026500-133026629;-	TSS	promoter	469.697	-1.06852	0.0446709
	chr21:15064743-15065095;-	TSS	promoter	5134.79	0.50053	0.0486851		chr19:1241709-1241996;+	TSS	promoter	8739.47	-0.507143	0.0450417
	chr1:32179899-32180198;+	TSS	promoter	4279.99	0.650053	0.0487183		chr10:89251683-89252138;-	TSS	promoter	83679.2	-0.49192	0.0450417
	chr1:207321409-207321865;+	TSS	promoter	6133.68	0.498322	0.0487687		chr3:47877416-47877524;+	TSS	antisense	237.851	-1.24408	0.0451736
	chr17:46225322-46225411;-	TSS	promoter	359.501	0.966082	0.0488271		chr19:16471912-16472014;-	TSS	promoter	338.261	-1.18865	0.0451736
	chr13:97433985-97434306;+	TSS	promoter	3785.55	0.366644	0.0488402		chrX:72728812-72728839;-	TSS	promoter	285.392	-0.865332	0.0453422
	chr17:60677802-60677986;+	TSS	promoter	1648.56	0.605971	0.0488402		chr22:45197793-45197954;+	TSS	antisense	536.299	-0.729402	0.0453505
	chr1:58783022-58784187;-	TSS	promoter	41642.4	0.731383	0.0488402		chr22:19432395-19432629;+	TSS	promoter	3541.8	-0.564929	0.0453505
	chr8:124728357-124728746;-	TSS	promoter	14284.7	0.754795	0.0488888		chr2:26764120-26764453;+	TSS	promoter	13972.1	-0.489702	0.0453505
	chrX:53422550-53422761;-	TSS	promoter	3056.44	0.784252	0.0489801		chr5:55994783-55995091;-	TSS	promoter	2554.74	-0.540699	0.0454548
	chr18:5295972-5296258;-	TSS	promoter	625.433	0.541775	0.0489907		chr12:38905438-38905752;-	TSS	promoter	2533.58	-0.631462	0.045531
	chr5:25231642-25231667;-	TSS	intron	377.995	1.05834	0.0490781		chr17:50478806-50478905;+	TSS	promoter	355.448	-1.06153	0.0456179
	chr4:123504099-123504406;+	TSS	exon	1104.02	1.21834	0.0492293		chr19:18280391-18281561;+	TSS	proximal	663.326	-0.759176	0.0456492
	chr1:24643157-24643396;+	TSS	promoter	13885.1	0.532272	0.0492588		chr3:128813325-128814036;-	TSS	antisense	16830.5	-0.825619	0.0457501
	chr6:52499873-52499948;-	TSS	threeUTR	367.139	1.27231	0.0492588		chr17:7857092-7857291;-	TSS	promoter	664.014	-1.18425	0.0459203
	chr19:55624515-55624604;-	TSS	promoter	1888.5	0.70247	0.049259		chr10:46010225-46011208;+	TSS	antisense	877.696	-0.860453	0.0459203
	chrX:12906555-12906709;+	TSS	promoter	6692.76	0.670984	0.0493156		chr16:31424123-31424206;-	TSS	antisense	408.033	-0.925715	0.0461691
	chr3:184178856-184179120;+	TSS	proximal	359.8	1.27787	0.0493156		chr19:925725-925924;+	TSS	promoter	489.919	-1.02941	0.0461895
	chr17:81238908-81239115;-	TSS	promoter	2973.92	0.439104	0.049393		chr5:8726827-8726869;-	TSS	intergenic	647.109	-1.01613	0.0461895
	chr3:129121289-129121934;-	TSS	promoter	3849.57	0.588406	0.049393		chr5:134411758-134411936;-	TSS	promoter	912.203	-0.779735	0.0461917
	chr4:182676224-182676247;-	TSS	antisense	1624.1	0.603372	0.049393		chr2:27309514-27309870;+	TSS	antisense	232.219	-1.82281	0.0462207
	chr19:13906118-13906501;+	TSS	promoter	4468.36	0.564531	0.0494294		chr2:85394801-85394998;+	TSS	antisense	1114.41	-1.18791	0.0462351
	chr1:181033901-181034075;+	TSS	promoter	18705.3	0.382237	0.049455		chr7:149320853-149320946;-	TSS	intergenic	474.091	-1.19525	0.0462875
	chr8:17922690-17923186;+	TSS	promoter	14185.4	0.510054	0.0495671		chr17:78736697-78736977;-	TSS	promoter	409.534	-0.907258	0.0462926
	chr16:27243184-27243428;-	TSS	intron	1671.64	0.633454	0.0495953		chr6:30676794-30677291;-	TSS	threeUTR	652.126	-0.843151	0.0463042
	chr5:141651331-141651452;-	TSS	promoter	1511.72	0.636879	0.0495953		chr1:150629414-150629654;-	TSS	promoter	8237.39	-0.455135	0.0463042
	chr4:2535309-2535641;+	TSS	intron	1013.42	0.732214	0.049615		chr4:87006910-87007424;+	TSS	promoter	999.052	-0.711104	0.0463315
	chr12:110742679-110743011;-	TSS	promoter	24376.1	0.651235	0.0496507		chrX:23743133-23743369;-	TSS	promoter	1723.45	-0.445851	0.0463485
	chr9:37576190-37576413;-	TSS	promoter	1603.19	0.617663	0.0496662		chr18:35140311-35140710;-	TSS	antisense	739.534	-0.698352	0.046727
	chr1:58631509-58631582;-	TSS	promoter	7614.95	0.383236	0.0497004		chr12:8941626-8941942;+	TSS	antisense	975.455	-1.24394	0.0467435
	chr7:66995267-66995710;-	TSS	promoter	8955.51	0.391127	0.0497005		chr19:43596582-43596788;+	TSS	promoter	360.057	-1.02355	0.0467435
	chr6:73521490-73521650;-	TSS	proximal	593.536	0.814028	0.0497153		chr1:32222353-32222478;+	TSS	promoter	3621.08	-0.518764	0.0467435
	chr2:33476182-33476714;+	TSS	promoter	13527.5	0.578781	0.0498876		chr7:23256890-23257240;-	TSS	antisense	6526.64	-0.951228	0.0467592
	chr1:19251418-19251569;-	TSS	promoter	8283.41	0.665168	0.0498876		chr5:69313326-69313435;-	TSS	exon	415.591	-1.14346	0.0468272
	chr20:47356649-47356786;-	TSS	promoter	3652.04	0.452662	0.0498968		chr1:244835629-244835786;+	TSS	promoter	3337.77	-0.567461	0.0469433
	chr1:6602495-6602934;-	TSS	promoter	2759.31	0.577818	0.0498968		chr8:38269069-38269274;-	TSS	promoter	1009.77	-0.564109	0.0469433
	chr1:18902471-18902676;-	TSS	promoter	7415.88	0.665213	0.0498968		chr3:146544429-146544793;-	TSS	promoter	3990.66	-0.617319	0.0470053
	chr11:128906133-128906341;-	TSS	proximal	557.056	0.825808	0.0498968		chr11:10508428-10508551;+	TSS	antisense	2581.8	-0.827017	0.0470509
								chr6:30723355-30724254;-	TSS	exon	1935.51	-0.767571	0.0470533
								chr16:75566319-75566492;+	TSS	promoter	5131.63	-0.594905	0.0473958
								chr12:123936553-123937098;+	TSS	antisense	319.602	-0.852615	0.0476302
								chr9:33659084-33659120;+	TSS	intergenic	241.581	-1.64899	0.0477008
								chr3:10141735-10142145;+	TSS	promoter	2408.35	-0.625189	0.0478755
								chr11:114400409-114400597;-	TSS	promoter	968.691	-0.572578	0.0478762
								chr12:9076766-9076939;+	TSS	antisense	344.376	-1.5125	0.0479544
								chr1:165631153-165631299;+	TSS	promoter	13892.6	-0.461977	0.0480012
								chr15:30991516-30991796;-	TSS	promoter	2359.77	-0.602611	0.0482224
								chr16:1782501-1782603;-	TSS	promoter	942.438	-0.923425	0.0482951
								chr6:34219370-34219395;+	TSS	promoter	12604	-0.578899	0.0482961
								chr11:18394366-18394689;+	TSS	promoter	15002.5	-0.430727	0.0482961
								chr1:12192861-12193096;-	TSS	antisense	387.828	-1.14847	0.0483723
								chrX:47582283-47582476;+	TSS	promoter	9770.8	-0.945111	0.0483723
								chr6:169702108-169702549;+	TSS	promoter	2153.91	-0.413976	0.048402
								chr6:32976215-32976462;-	TSS	antisense	701.306	-0.791785	0.0485201
								chr3:129605616-129606616;+	TSS	antisense	1901.14	-0.74778	0.0485592
								chr17:75046924-75047028;-	TSS	promoter	23020.7	-0.475207	0.0487687
								chr1:211326757-211327055;+	TSS	promoter	273.843	-1.03837	0.0488364
								chrX:28659597-28659626;-	TSS	proximal	16818.5	-0.568752	0.0488411
								chr2:148881725-148881852;-	TSS	intron	2629.03	-0.957114	0.0488745
								chr8:100706660-100706802;+	TSS	antisense	285.142	-0.923327	0.0490781
								chr2:217848797-217849092;+	TSS	antisense	410.922	-1.08007	0.0491969
								chr5:134925556-134925622;-	TSS	exon	1239.32	-0.981339	0.0492162
								chr16:88686337-88686569;-	TSS	promoter	956.901	-0.833484	0.0492162
								chr21:39348839-39349199;-	TSS	promoter	1532.28	-0.802504	0.0492162
								chr2:205697541-205697822;-	TSS	antisense	1024.36	-1.18409	0.0493092
								chr7:10940045-10940228;-	TSS	promoter	25183.4	-0.71552	0.0493156
								chr9:137551865-137551977;+	TSS	promoter	2933.25	-0.533632	0.0493156
								chr21:44900318-44900479;+	TSS	antisense	323.524	-1.56569	0.0495205
								chr17:48892758-48892888;+	TSS	promoter	938.728	-0.912069	0.0495205
								chr12:6961126-6961283;-	TSS	antisense	434.432	-0.934038	0.0495953
								chr3:113747020-113747165;+	TSS	promoter	1239.28	-0.616835	0.049605
								chr11:6391562-6391779;-	TSS	antisense	285.474	-1.3096	0.0496662
								chr10:132397187-132397218;-	TSS	antisense	487.931	-0.923616	0.0496662
								chr6:34757388-34757615;+	TSS	promoter	9649.86	-0.551308	0.0496662
								chr3:156674511-156674699;+	TSS	promoter	2532.18	-0.633827	0.0496839
								chr5:149313959-149313983;+	TSS	intron	1159.2	-0.887057	0.0497004
								chr2:180873513-180873571;-	TSS	proximal	4.78806e+06	-0.504507	0.0497004
								chr19:18175602-18175700;-	TSS	antisense	1258.97	-0.955071	0.0497005
								chr2:112482100-112482539;+	TSS	promoter	1194.83	-0.709682	0.0497005
								chrX:53281506-53281664;-	TSS	promoter	675.934	-0.815378	0.0497944
								chr20:63889849-63890599;-	TSS	antisense	836.444	-0.959656	0.0498442
								chr5:50667750-50667861;-	TSS	antisense	278.326	-1.15017	0.0498784
								chr1:11958520-11958648;-	TSS	antisense	274.863	-1.27187	0.0498968
								chr11:47354862-47355551;+	TSS	antisense	3278.14	-0.608107	0.0499414
								chr9:15527841-15527891;-	TSS	proximal	4.78242e+06	-0.503844	0.0499414
								chr17:7013336-7013753;+	TSS	proximal	8192.7	-0.612711	0.0499592
								chr2:130373315-130374342;-	TSS	antisense	2312.82	-0.804191	0.0499899

## Sheet: Untreated Ctrl vs Untreated CF
Untreated Ctrl vs Untreated CF - Differentially Expressed Genes
	CFDOWN	symbol	nClusters	AveExpr	logFC	neglogFC	adj.P.Val	P.Value		CFUP	symbol	nClusters	AveExpr	logFC	neglogFC	adj.P.Val	P.Value
	56670	SUCNR1	1	5.55623	1.81229	-1.81229	0.004294	7.8e-06		85440	DOCK7	1	2.26569	-1.97341	1.97341	0.0003473	1e-07
	9922	IQSEC1	2	4.19734	0.909829	-0.909829	0.004294	5.6e-06		51177	PLEKHO1	2	4.2709	-1.28082	1.28082	0.0042905	1.2e-06
	79087	ALG12	1	5.22658	0.840153	-0.840153	0.0043426	1.53e-05		353376	TICAM2	1	1.83447	-1.56872	1.56872	0.0042905	1.7e-06
	376497	SLC27A1	3	7.08733	0.956435	-0.956435	0.0045591	2.21e-05		606551	UBE2MP1	2	2.0833	-1.45688	1.45688	0.0042905	1.8e-06
	9682	KDM4A	1	4.68442	0.704954	-0.704954	0.0045591	2.21e-05		122704	MRPL52	1	2.9824	-2.17907	2.17907	0.0042905	2.1e-06
	63897	HEATR6	1	2.17166	1.22793	-1.22793	0.0046781	2.56e-05		4792	NFKBIA	1	3.74027	-1.40557	1.40557	0.0042905	2.4e-06
	5431	POLR2B	2	4.91012	0.725935	-0.725935	0.0049149	2.77e-05		1051	CEBPB	2	7.50082	-1.13145	1.13145	0.0042905	2.7e-06
	100506443	ITPKB-IT1	1	1.06048	1.91995	-1.91995	0.0051964	3.33e-05		5203	PFDN4	1	2.54872	-1.13983	1.13983	0.0042905	3.3e-06
	4924	NUCB1	6	9.67366	0.960113	-0.960113	0.0051964	3.38e-05		27338	UBE2S	1	3.63804	-1.37039	1.37039	0.0042905	3.5e-06
	91452	ACBD5	4	5.91382	0.868423	-0.868423	0.0051964	3.29e-05		5978	REST	2	3.25751	-1.42218	1.42218	0.004294	5e-06
	25896	INTS7	1	3.82313	0.861724	-0.861724	0.0054325	3.84e-05		29946	SERTAD3	1	3.18539	-1.62654	1.62654	0.004294	5.6e-06
	8643	PTCH2	2	2.15836	1.32558	-1.32558	0.0056811	4.21e-05		51668	HSPB11	2	3.81463	-1.27319	1.27319	0.004294	5.8e-06
	192670	AGO4	1	3.52581	0.921285	-0.921285	0.0058023	4.51e-05		28964	GIT1	1	2.51607	-1.47997	1.47997	0.004294	6.8e-06
	22894	DIS3	1	6.11353	0.738738	-0.738738	0.0068397	6.24e-05		23300	ATMIN	1	3.14076	-1.23931	1.23931	0.004294	7.1e-06
	102465441	MIR6737	2	5.02683	0.782496	-0.782496	0.0071024	6.86e-05		3726	JUNB	1	6.46602	-1.2169	1.2169	0.004294	7.8e-06
	84915	FAM222A	1	0.86562	1.60701	-1.60701	0.0074145	9.1e-05		26521	TIMM8B	1	2.23076	-1.68013	1.68013	0.004294	7.9e-06
	158427	TSTD2	1	3.60063	0.87247	-0.87247	0.0074145	9.26e-05		22906	TRAK1	1	2.44242	-1.74801	1.74801	0.004294	8e-06
	9262	STK17B	1	5.52073	0.854735	-0.854735	0.0074145	9.81e-05		387521	TMEM189	1	4.17318	-1.46556	1.46556	0.004294	8.1e-06
	57658	CALCOCO1	1	5.41419	0.793208	-0.793208	0.0074145	8.55e-05		3241	HPCAL1	2	4.70319	-0.98156	0.98156	0.004294	4.5e-06
	64427	TTC31	1	5.28328	0.779146	-0.779146	0.0074145	8.22e-05		79706	PRKRIP1	1	2.03924	-1.47593	1.47593	0.0043137	9.3e-06
	10673	TNFSF13B	1	6.53626	0.764083	-0.764083	0.0074145	9.02e-05		4794	NFKBIE	1	5.62516	-1.17311	1.17311	0.0043137	9.3e-06
	55471	NDUFAF7	1	3.46178	0.72912	-0.72912	0.0074145	9.84e-05		100533179	UBE2F-SCLY	1	3.09712	-1.83105	1.83105	0.0043137	9.9e-06
	7586	ZKSCAN1	1	5.48657	0.689713	-0.689713	0.0074145	8.41e-05		79746	ECHDC3	1	2.22168	-1.82873	1.82873	0.0043137	1.05e-05
	1520	CTSS	8	11.8469	0.673926	-0.673926	0.0074145	9.64e-05		102724297	CCR5AS	1	1.78549	-2.53152	2.53152	0.0043137	1.18e-05
	55904	KMT2E	1	5.77685	0.665864	-0.665864	0.0074145	8.18e-05		55752	SEPTIN11	1	3.84341	-1.16996	1.16996	0.0043137	1.21e-05
	5790	PTPRCAP	2	2.00397	1.78312	-1.78312	0.0075044	0.000104		6119	RPA3	2	2.92496	-1.54957	1.54957	0.0043137	1.26e-05
	23659	PLA2G15	3	7.95734	0.665032	-0.665032	0.0075044	0.0001027		8353	H3C6	1	1.53018	-2.4186	2.4186	0.0043137	1.29e-05
	11326	VSIG4	3	9.06609	1.26937	-1.26937	0.0076789	0.0001105		64386	MMP25	1	3.37266	-1.59022	1.59022	0.0043137	1.31e-05
	51667	NUB1	1	4.63881	0.852511	-0.852511	0.0076913	0.0001143		84281	C2orf88	1	4.8856	-1.45685	1.45685	0.0043137	1.32e-05
	9877	ZC3H11A	1	5.55361	0.653428	-0.653428	0.0076913	0.0001122		2207	FCER1G	5	9.94244	-1.40337	1.40337	0.0043137	1.32e-05
	253943	YTHDF3	3	7.33299	0.626525	-0.626525	0.0076913	0.0001167		439965	SHLD2P3	1	5.14927	-0.985218	0.985218	0.0043137	9.8e-06
	102724623	LINC01414	1	1.59697	1.67335	-1.67335	0.0076917	0.0001175		10775	POP4	1	4.18305	-0.912074	0.912074	0.0043137	1.12e-05
	55238	SLC38A7	2	5.8846	0.910724	-0.910724	0.0076917	0.0001181		80135	RPF1	1	2.43825	-1.74189	1.74189	0.0043426	1.47e-05
	55144	LRRC8D	3	6.25937	0.576442	-0.576442	0.0078708	0.0001216		9261	MAPKAPK2	1	4.93525	-1.01211	1.01211	0.0043426	1.57e-05
	23385	NCSTN	5	8.36058	0.572352	-0.572352	0.0079809	0.0001261		100509894	CPB2-AS1	6	4.16079	-1.58724	1.58724	0.0043426	1.61e-05
	7711	ZNF155	1	3.0212	1.03783	-1.03783	0.008083	0.0001316		100422899	MIR3190	1	1.60528	-2.06278	2.06278	0.0043426	1.64e-05
	4064	CD180	3	5.7429	0.803467	-0.803467	0.0083693	0.0001414		79837	PIP4K2C	1	1.76711	-1.65573	1.65573	0.0043426	1.64e-05
	54502	RBM47	5	6.55816	0.623375	-0.623375	0.0084098	0.0001443		8724	SNX3	1	5.48615	-1.33331	1.33331	0.0043426	1.67e-05
	9354	UBE4A	1	6.18405	0.611533	-0.611533	0.0084206	0.000146		29103	DNAJC15	1	4.48369	-1.72417	1.72417	0.0043426	1.69e-05
	10367	MICU1	2	6.57133	0.677303	-0.677303	0.0084722	0.0001484		6009	RHEB	2	5.34696	-0.915089	0.915089	0.0043426	1.44e-05
	27309	ZNF330	1	5.85006	0.752415	-0.752415	0.0087343	0.0001562		22846	VASH1	1	3.72211	-1.11712	1.11712	0.0043701	1.74e-05
	64848	YTHDC2	1	3.28639	0.708049	-0.708049	0.0093966	0.0001783		116988	AGAP3	1	5.07198	-1.06454	1.06454	0.0044217	1.84e-05
	63935	PCIF1	3	6.27093	0.662925	-0.662925	0.0093966	0.0001777		55666	NPLOC4	1	3.93225	-0.882706	0.882706	0.0044217	1.81e-05
	643136	ZC3H11B	1	4.89704	0.666744	-0.666744	0.0094729	0.0001835		23248	RPRD2	2	2.95553	-1.07503	1.07503	0.0044451	1.95e-05
	6683	SPAST	2	4.51288	0.582477	-0.582477	0.0094729	0.0001839		55967	NDUFA12	1	4.30446	-2.25643	2.25643	0.0044451	1.97e-05
	5618	PRLR	2	3.75606	0.881646	-0.881646	0.009686	0.0001933		51291	GMIP	1	3.74112	-1.19649	1.19649	0.0044451	1.99e-05
	92017	SNX29	1	6.13605	0.700229	-0.700229	0.009686	0.0001927		84572	GNPTG	1	7.41668	-0.937237	0.937237	0.0044451	2.01e-05
	843	CASP10	1	3.98404	0.648812	-0.648812	0.010103	0.0002053		54543	TOMM7	1	1.80019	-2.08901	2.08901	0.0045591	2.15e-05
	64327	LMBR1	1	4.47736	0.988148	-0.988148	0.0101311	0.0002144		54872	PIGG	1	2.91491	-1.34644	1.34644	0.0045591	2.3e-05
	404734	ANKHD1-EIF4EBP3	1	5.16815	0.886363	-0.886363	0.0101311	0.0002166		148423	C1orf52	1	1.89632	-1.73432	1.73432	0.0045591	2.32e-05
	5294	PIK3CG	2	6.56379	0.716261	-0.716261	0.0101311	0.0002161		51663	ZFR	1	3.66945	-1.58066	1.58066	0.0045591	2.37e-05
	63894	VIPAS39	1	4.82113	0.646429	-0.646429	0.0101311	0.0002169		10989	IMMT	1	3.59079	-1.23024	1.23024	0.0045591	2.39e-05
	7059	THBS3	2	4.1267	0.747517	-0.747517	0.0101526	0.0002239		26127	FGFR1OP2	1	4.04398	-0.965858	0.965858	0.0045591	2.36e-05
	26005	C2CD3	2	4.26445	0.70776	-0.70776	0.0101526	0.0002319		84883	AIFM2	1	3.1011	-1.28222	1.28222	0.0046781	2.58e-05
	719	C3AR1	2	9.38223	0.692821	-0.692821	0.0101526	0.0002238		414241	SHLD2P1	1	4.5792	-0.95852	0.95852	0.0046781	2.51e-05
	9776	ATG13	1	6.26101	0.673561	-0.673561	0.0101526	0.0002218		7332	UBE2L3	1	3.68949	-1.78201	1.78201	0.0049149	2.8e-05
	22828	SCAF8	2	4.89313	0.60107	-0.60107	0.0101526	0.0002285		3035	HARS1	1	2.24696	-1.54229	1.54229	0.0051964	3.07e-05
	8027	STAM	1	5.8635	0.501422	-0.501422	0.0101526	0.0002271		83442	SH3BGRL3	1	8.46728	-1.21669	1.21669	0.0051964	3.17e-05
	9924	PAN2	1	4.03847	0.737059	-0.737059	0.0101825	0.0002352		3183	HNRNPC	1	5.32359	-1.37465	1.37465	0.0051964	3.23e-05
	5175	PECAM1	5	7.28873	0.607172	-0.607172	0.0101825	0.0002364		7086	TKT	2	5.60303	-1.39456	1.39456	0.0051964	3.4e-05
	9658	ZNF516	3	5.44194	0.60094	-0.60094	0.0101825	0.000236		100462977	MTRNR2L1	6	9.20448	-1.31369	1.31369	0.0051964	3.41e-05
	1284	COL4A2	1	1.49074	1.26174	-1.26174	0.0102882	0.000249		94056	SYAP1	1	3.68493	-1.01012	1.01012	0.0051964	3.44e-05
	8473	OGT	1	5.08643	0.632743	-0.632743	0.0102882	0.000249		128308	MRPL55	1	1.80077	-1.32186	1.32186	0.0051964	3.47e-05
	55032	SLC35A5	2	6.12185	0.571212	-0.571212	0.0102882	0.0002488		5688	PSMA7	1	6.18731	-0.786487	0.786487	0.0051964	3.15e-05
	29766	TMOD3	2	6.82474	0.69108	-0.69108	0.0102896	0.00025		55737	VPS35	1	4.05644	-1.12609	1.12609	0.0053108	3.6e-05
	1495	CTNNA1	1	7.03152	0.780613	-0.780613	0.0102952	0.0002513		550	AUP1	3	6.75712	-1.03058	1.03058	0.0054045	3.72e-05
	7988	ZNF212	1	3.72418	0.82654	-0.82654	0.0102998	0.0002537		285148	IAH1	1	3.6678	-1.20426	1.20426	0.0054045	3.76e-05
	154	ADRB2	1	3.91115	1.05486	-1.05486	0.0105195	0.0002632		79886	CAAP1	1	1.47837	-1.45073	1.45073	0.0054325	3.93e-05
	84640	USP38	1	5.44467	0.524811	-0.524811	0.0105195	0.0002626		637	BID	2	5.76273	-0.719617	0.719617	0.0054325	3.88e-05
	216	ALDH1A1	2	9.14239	0.794764	-0.794764	0.0105492	0.0002667		2937	GSS	1	3.75791	-0.975731	0.975731	0.005631	4.12e-05
	4218	RAB8A	1	7.77794	0.692633	-0.692633	0.0107571	0.0002798		100129792	CCDC152	1	2.57146	-2.33278	2.33278	0.0057359	4.35e-05
	23344	ESYT1	4	7.92276	0.697168	-0.697168	0.0107787	0.0002843		26229	B3GAT3	1	4.64142	-1.04644	1.04644	0.0057359	4.35e-05
	9783	RIMS3	1	2.98363	1.061	-1.061	0.0107868	0.0002859		389	RHOC	1	3.73189	-0.911387	0.911387	0.0057692	4.43e-05
	79740	ZBBX	1	4.47112	1.13123	-1.13123	0.010929	0.0002951		284677	SNHG28	2	2.67572	-1.57223	1.57223	0.005959	4.68e-05
	4232	MEST	1	1.45757	1.31794	-1.31794	0.0109467	0.0002966		9671	WSCD2	1	2.3803	-2.00446	2.00446	0.0060272	4.79e-05
	9862	MED24	1	5.08318	0.537096	-0.537096	0.0109694	0.0002989		54557	SGTB	2	5.17914	-0.89548	0.89548	0.006031	4.85e-05
	81619	TSPAN14	5	8.17734	0.640553	-0.640553	0.0110002	0.0003018		51307	FAM53C	1	2.82235	-1.36082	1.36082	0.0060874	4.95e-05
	146050	ZSCAN29	1	3.30954	0.840385	-0.840385	0.0110034	0.0003103		5148	PDE6G	1	3.47107	-1.66572	1.66572	0.0061236	5.03e-05
	81788	NUAK2	1	2.12304	0.997747	-0.997747	0.0111273	0.0003202		9463	PICK1	1	1.47218	-1.49289	1.49289	0.0061236	5.09e-05
	149041	RC3H1	1	5.31582	0.720415	-0.720415	0.0111273	0.0003212		11266	DUSP12	1	1.29554	-1.71132	1.71132	0.0065492	5.56e-05
	51244	CCDC174	1	3.90189	0.763522	-0.763522	0.0114444	0.0003375		375	ARF1	3	7.59984	-0.868665	0.868665	0.0065492	5.52e-05
	10127	ZNF263	1	4.17479	0.678967	-0.678967	0.0114444	0.0003406		6434	TRA2B	1	3.5016	-1.22762	1.22762	0.0066394	5.7e-05
	9245	GCNT3	1	0.588285	2.103	-2.103	0.0114619	0.0003427		6923	ELOB	1	6.61139	-1.28886	1.28886	0.006702	5.81e-05
	59343	SENP2	1	4.15188	0.912069	-0.912069	0.0115433	0.0003472		10915	TCERG1	1	2.22542	-1.00001	1.00001	0.0068146	6.07e-05
	23705	CADM1	1	6.66061	0.800994	-0.800994	0.0117246	0.0003547		3688	ITGB1	4	5.84422	-1.13953	1.13953	0.0068146	6.14e-05
	49854	ZBTB21	1	4.6612	0.600106	-0.600106	0.0117428	0.0003653		5631	PRPS1	1	3.06581	-1.16123	1.16123	0.0068146	6.15e-05
	84918	LRP11	2	3.69853	0.70952	-0.70952	0.0117581	0.0003696		10402	ST3GAL6	3	4.33291	-0.86559	0.86559	0.0068146	6.15e-05
	10277	UBE4B	1	6.6405	0.543759	-0.543759	0.0117581	0.0003692		126208	ZNF787	1	2.68586	-1.21601	1.21601	0.0068678	6.33e-05
	10993	SDS	5	8.69453	0.851767	-0.851767	0.0118268	0.0003749		54555	DDX49	1	2.81898	-0.953134	0.953134	0.0068678	6.41e-05
	4300	MLLT3	1	2.29842	0.980059	-0.980059	0.0118629	0.000383		5250	SLC25A3	2	6.96328	-0.826752	0.826752	0.0068678	6.45e-05
	55425	GPALPP1	1	3.57887	0.774949	-0.774949	0.012351	0.0004049		706	TSPO	4	5.95465	-1.43641	1.43641	0.0070408	6.72e-05
	10241	CALCOCO2	1	5.60445	0.56738	-0.56738	0.0126129	0.0004204		581	BAX	1	6.16838	-0.709628	0.709628	0.0070408	6.74e-05
	27252	KLHL20	1	4.96123	0.765	-0.765	0.01269	0.0004241		55611	OTUB1	3	4.36397	-1.58158	1.58158	0.0072185	7.08e-05
	1803	DPP4	1	7.06755	0.736962	-0.736962	0.0129141	0.0004362		6650	CAPN15	1	2.33095	-1.04244	1.04244	0.0072185	7.26e-05
	56949	XAB2	1	6.19592	0.602534	-0.602534	0.0129691	0.0004393		109729184	SLC12A5-AS1	1	6.58105	-2.08152	2.08152	0.0072185	7.27e-05
	23268	DNMBP	1	2.80251	1.2937	-1.2937	0.0131019	0.0004512		55330	BLOC1S4	1	2.21675	-1.50792	1.50792	0.0072185	7.35e-05
	4013	VWA5A	1	7.39542	0.61027	-0.61027	0.0131019	0.0004509		8111	GPR68	1	0.900365	-1.82283	1.82283	0.0072185	7.37e-05
	81606	LBH	1	0.797824	1.43862	-1.43862	0.0135136	0.0004946		573	BAG1	1	4.37303	-0.729462	0.729462	0.0072185	7.23e-05
	146547	PRSS36	3	3.53329	0.787141	-0.787141	0.0135136	0.0004873		3858	KRT10	1	2.8733	-1.3836	1.3836	0.0074145	8.21e-05
	8916	HERC3	1	4.99564	0.703153	-0.703153	0.0135136	0.000497		102723605	LINC01445	1	0.915254	-1.76235	1.76235	0.0074145	8.44e-05
	54676	GTPBP2	1	5.48335	0.702483	-0.702483	0.0135136	0.0005091		7128	TNFAIP3	1	2.71216	-1.1914	1.1914	0.0074145	8.47e-05
	2022	ENG	5	8.92587	0.6984	-0.6984	0.0135136	0.0004795		51010	EXOSC3	1	3.06865	-1.06034	1.06034	0.0074145	8.99e-05
	51379	CRLF3	1	5.74093	0.68847	-0.68847	0.0135136	0.0005032		10910	SUGT1	2	4.31527	-1.17665	1.17665	0.0074145	9e-05
	84327	ZBED3	1	6.13668	0.681837	-0.681837	0.0135136	0.000488		9636	ISG15	1	1.02545	-2.02258	2.02258	0.0074145	9.06e-05
	7011	TEP1	2	4.90023	0.674607	-0.674607	0.0135136	0.0004848		729967	MORN2	1	2.48877	-1.20808	1.20808	0.0074145	9.09e-05
	4084	MXD1	1	6.6986	0.732504	-0.732504	0.0136345	0.0005199		5714	PSMD8	2	6.23034	-1.02486	1.02486	0.0074145	9.36e-05
	5660	PSAP	14	15.2123	0.628712	-0.628712	0.0137148	0.0005252		100505592	GAPLINC	1	3.72419	-1.90591	1.90591	0.0074145	9.45e-05
	23452	ANGPTL2	1	1.96281	2.19288	-2.19288	0.0137907	0.0005294		2130	EWSR1	1	5.68213	-1.16521	1.16521	0.0074145	9.45e-05
	84162	KIAA1109	1	4.28519	0.686434	-0.686434	0.0139134	0.0005353		55217	TMLHE	1	3.13587	-1.00827	1.00827	0.0074145	9.56e-05
	9772	TMEM94	2	5.72281	0.742824	-0.742824	0.0141709	0.0005491		283991	UBALD2	1	5.51533	-1.53319	1.53319	0.0074145	9.63e-05
	10458	BAIAP2	5	7.04445	0.620951	-0.620951	0.014209	0.0005544		10838	ZNF275	1	0.118763	-1.76772	1.76772	0.0074145	9.7e-05
	126133	ALDH16A1	1	5.85933	0.865586	-0.865586	0.0142617	0.0005675		10475	TRIM38	1	3.93338	-1.32418	1.32418	0.0074145	9.74e-05
	4647	MYO7A	1	6.14366	0.823308	-0.823308	0.0142617	0.0005629		100534012	TNFAIP8L2-SCNM1	1	4.32967	-1.4798	1.4798	0.0074145	9.75e-05
	79979	TRMT2B	1	4.52066	0.722374	-0.722374	0.0142617	0.0005631		403	ARL3	1	3.59328	-0.990798	0.990798	0.0074145	8.44e-05
	27333	GOLIM4	2	5.74342	0.671755	-0.671755	0.0142617	0.00056		9410	SNRNP40	1	2.9381	-0.973035	0.973035	0.0074145	8.27e-05
	81627	TRMT1L	1	5.96871	0.508474	-0.508474	0.0142617	0.0005615		55585	UBE2Q1	1	4.63057	-0.830547	0.830547	0.0074145	9.56e-05
	80208	SPG11	1	6.14169	0.555554	-0.555554	0.0143148	0.0005763		7325	UBE2E2	1	4.74497	-0.826724	0.826724	0.0074145	8.08e-05
	10181	RBM5	1	5.7806	0.523217	-0.523217	0.0143148	0.0005746		6747	SSR3	1	5.61187	-0.761555	0.761555	0.0074145	9.44e-05
	6737	TRIM21	1	6.131	0.910566	-0.910566	0.0143814	0.0005949		57514	ARHGAP31	2	4.12437	-0.726463	0.726463	0.0074145	7.96e-05
	387032	ZKSCAN4	2	3.18808	0.75901	-0.75901	0.0143814	0.0005852		83637	ZMIZ2	2	4.64228	-0.713698	0.713698	0.0074145	9.2e-05
	8925	HERC1	1	3.34275	0.732515	-0.732515	0.0143814	0.0005933		6309	SC5D	1	4.49623	-0.704995	0.704995	0.0074145	8.19e-05
	54545	MTMR12	1	4.43062	0.62973	-0.62973	0.0143814	0.0005896		7818	DAP3	1	5.45324	-0.684149	0.684149	0.0074145	8.28e-05
	64175	P3H1	1	6.24101	0.507055	-0.507055	0.0143814	0.000591		80055	PGAP1	1	0.554971	-2.2684	2.2684	0.0074169	9.91e-05
	79654	HECTD3	3	6.05744	0.554551	-0.554551	0.0143961	0.0006003		54849	DEF8	2	3.43203	-0.795261	0.795261	0.0074665	0.0001005
	9489	PGS1	1	5.10244	0.522843	-0.522843	0.0151573	0.0006612		54541	DDIT4	1	2.29672	-1.52475	1.52475	0.0075044	0.0001057
	57343	ZNF304	1	2.09783	0.876241	-0.876241	0.0151793	0.0006646		84265	POLR3GL	3	3.24714	-1.42634	1.42634	0.0075044	0.000106
	8697	CDC23	1	5.37686	0.530455	-0.530455	0.0151793	0.0006663		23636	NUP62	1	2.22645	-1.73924	1.73924	0.0075044	0.0001064
	8455	ATRN	1	6.28083	0.617852	-0.617852	0.0151867	0.0006691		81533	ITFG1	1	5.07839	-0.808169	0.808169	0.0075044	0.000105
	56987	BBX	1	4.57444	0.545344	-0.545344	0.015282	0.0006851		79587	CARS2	1	4.95838	-0.688523	0.688523	0.0075044	0.0001021
	59345	GNB4	3	7.06283	0.546329	-0.546329	0.0154269	0.0006953		8683	SRSF9	1	5.5224	-0.645731	0.645731	0.0075044	0.000104
	26985	AP3M1	2	6.30018	0.599132	-0.599132	0.0158931	0.000722		401466	RBIS	1	2.44723	-1.42804	1.42804	0.0076789	0.0001101
	29760	BLNK	1	6.94254	0.567288	-0.567288	0.0158931	0.0007206		29886	SNX8	1	4.24895	-0.740784	0.740784	0.0076789	0.000111
	10226	PLIN3	1	7.80339	0.798726	-0.798726	0.0159264	0.0007307		4207	BORCS8-MEF2B	1	2.61059	-1.1382	1.1382	0.0076913	0.0001143
	201799	TMEM154	1	1.45997	1.11515	-1.11515	0.0163606	0.0007594		36	ACADSB	1	1.34241	-1.78411	1.78411	0.0076913	0.0001147
	955	ENTPD6	2	5.876	0.505452	-0.505452	0.0163606	0.0007581		30968	STOML2	1	3.62796	-1.1168	1.1168	0.0076913	0.0001164
	203523	ZNF449	1	3.78931	0.547206	-0.547206	0.0164502	0.0007711		2316	FLNA	7	6.39105	-0.883434	0.883434	0.0076913	0.0001152
	114134	SLC2A13	1	3.57827	0.75823	-0.75823	0.0164846	0.0007807		5886	RAD23A	6	5.62312	-0.718021	0.718021	0.0076913	0.000116
	5903	RANBP2	1	5.43266	0.626926	-0.626926	0.0164846	0.0007791		64710	NUCKS1	2	3.17305	-0.861449	0.861449	0.0079537	0.0001236
	9905	SGSM2	2	5.06489	0.587683	-0.587683	0.0166021	0.0007909		55501	CHST12	1	1.84398	-1.58149	1.58149	0.0079809	0.000125
	100506311	HOTAIRM1	1	3.59125	0.67727	-0.67727	0.0168326	0.0008103		7226	TRPM2	1	3.17934	-1.51314	1.51314	0.0079809	0.000126
	9777	TM9SF4	2	6.78172	0.544818	-0.544818	0.0169791	0.0008281		83986	FAM234A	1	2.51073	-1.22671	1.22671	0.0080184	0.0001275
	10221	TRIB1	2	6.13794	0.504021	-0.504021	0.0170452	0.0008332		84298	LLPH	1	3.61945	-1.07241	1.07241	0.008083	0.0001302
	3612	IMPA1	1	4.84239	0.637661	-0.637661	0.0171666	0.0008527		10073	SNUPN	1	2.80199	-0.848469	0.848469	0.008083	0.0001314
	159195	USP54	1	2.58085	1.03003	-1.03003	0.017195	0.0008573		10589	DRAP1	1	4.70373	-0.843848	0.843848	0.008083	0.0001321
	113201	CASC4	1	6.18357	0.505773	-0.505773	0.0177526	0.0008925		8907	AP1M1	2	5.0005	-0.686241	0.686241	0.008083	0.0001308
	23314	SATB2	2	2.75996	0.99413	-0.99413	0.0177675	0.0008996		56941	HMCES	1	2.03569	-1.24867	1.24867	0.0081723	0.0001356
	109617022	SNORA15B-2	2	6.47386	0.628764	-0.628764	0.0177675	0.0009019		2744	GLS	1	3.74632	-1.09225	1.09225	0.0081723	0.0001363
	101929147	WARS2-AS1	2	2.71989	0.785997	-0.785997	0.0177751	0.0009075		101927597	NCK1-DT	1	3.97753	-0.916517	0.916517	0.0081723	0.0001365
	9034	CCRL2	2	7.27806	0.64611	-0.64611	0.0177751	0.000904		2971	GTF3A	1	5.1055	-0.788904	0.788904	0.0081723	0.0001345
	10409	BASP1	3	8.00169	0.791475	-0.791475	0.017779	0.0009121		3068	HDGF	5	5.58505	-0.768674	0.768674	0.0083693	0.000141
	10773	ZBTB6	1	4.20232	0.758505	-0.758505	0.0178134	0.0009174		8636	SSNA1	1	2.96983	-1.07405	1.07405	0.0084098	0.0001438
	27434	POLM	1	3.52889	0.613198	-0.613198	0.0178134	0.0009187		54537	SHLD2	2	3.01435	-0.796022	0.796022	0.0084098	0.0001428
	1436	CSF1R	2	9.19121	0.511421	-0.511421	0.0178134	0.0009179		729020	RPEL1	1	2.51278	-0.84151	0.84151	0.0084206	0.0001453
	9675	TTI1	1	4.12403	0.650665	-0.650665	0.0179928	0.0009312		7324	UBE2E1	1	4.66787	-1.17034	1.17034	0.0084722	0.0001484
	55109	AGGF1	1	5.61077	0.545995	-0.545995	0.0181967	0.000945		100505746	ITGB2-AS1	2	2.62417	-1.35863	1.35863	0.0085867	0.0001512
	29882	ANAPC2	1	5.43577	0.712057	-0.712057	0.0182444	0.0009513		54968	TMEM70	1	4.58333	-1.32137	1.32137	0.0086773	0.0001536
	8301	PICALM	1	7.35037	0.575453	-0.575453	0.0185051	0.0009711		9400	RECQL5	1	1.95776	-1.17446	1.17446	0.0086896	0.0001546
	114625	ERMAP	1	3.34121	0.876378	-0.876378	0.0186388	0.0009841		51234	EMC4	1	5.5593	-0.904025	0.904025	0.008807	0.0001583
	334	APLP2	11	10.1198	0.667922	-0.667922	0.0186388	0.0009898		55332	DRAM1	1	5.47602	-0.765477	0.765477	0.0088274	0.0001595
	2342	FNTB	1	5.11129	0.548179	-0.548179	0.0186388	0.0009839		64979	MRPL36	1	3.0204	-1.0378	1.0378	0.0089055	0.0001617
	55846	ITFG2	1	5.10028	0.71785	-0.71785	0.018723	0.0009994		760	CA2	1	6.2302	-0.799711	0.799711	0.0092992	0.0001697
	55902	ACSS2	2	6.91286	0.865904	-0.865904	0.0189419	0.0010206		4953	ODC1	1	2.72089	-1.05926	1.05926	0.0093225	0.0001718
	80856	LNPK	1	5.51137	0.522232	-0.522232	0.0189419	0.0010167		112616	CMTM7	3	6.71137	-0.799615	0.799615	0.0093225	0.000171
	9747	TCAF1	1	4.19104	0.732177	-0.732177	0.0190948	0.0010348		100499484	SUGT1P4-STRA6LP	1	3.78039	-1.10067	1.10067	0.0093814	0.0001745
	90592	ZNF700	1	3.75008	0.680612	-0.680612	0.0191403	0.001039		84447	SYVN1	1	3.81241	-0.770279	0.770279	0.0093814	0.0001739
	25853	DCAF12	1	5.75261	0.56746	-0.56746	0.0191667	0.0010456		23256	SCFD1	1	3.68644	-1.06369	1.06369	0.0093966	0.0001792
	22794	CASC3	2	4.88309	0.782725	-0.782725	0.0192175	0.0010518		100289187	TMEM225B	1	3.15002	-0.958925	0.958925	0.0093966	0.0001786
	4967	OGDH	1	0.284054	1.58487	-1.58487	0.0192795	0.0010649		58506	SCAF1	1	2.70508	-0.938839	0.938839	0.0093966	0.0001787
	5119	CHMP1A	1	5.58171	0.650386	-0.650386	0.0192795	0.0010639		126119	JOSD2	1	3.21523	-0.854306	0.854306	0.0093966	0.0001799
	146923	RUNDC1	1	4.43543	0.64073	-0.64073	0.0192795	0.0010709		9141	PDCD5	1	4.6789	-0.854484	0.854484	0.0094729	0.0001839
	79772	MCTP1	1	3.53058	0.590515	-0.590515	0.0192795	0.0010669		81892	SLIRP	1	5.94664	-1.1003	1.1003	0.0095511	0.0001863
	93663	ARHGAP18	2	6.53818	0.576646	-0.576646	0.0192795	0.0010646		113000	RPUSD1	1	2.27548	-0.93028	0.93028	0.0096352	0.0001888
	3720	JARID2	1	5.50273	0.54606	-0.54606	0.0192795	0.0010703		79646	PANK3	2	2.51628	-0.990735	0.990735	0.0096531	0.0001909
	2060	EPS15	1	5.99408	0.541401	-0.541401	0.0192795	0.0010601		9570	GOSR2	1	3.98101	-0.699222	0.699222	0.0096531	0.0001903
	372	ARCN1	2	7.04948	0.583517	-0.583517	0.019288	0.0010748		201895	SMIM14	1	3.81101	-1.14516	1.14516	0.0097777	0.000196
	3479	IGF1	5	6.35987	0.914903	-0.914903	0.0192897	0.0010776		5188	GATB	1	2.9107	-0.930065	0.930065	0.0099492	0.0002004
	27291	R3HCC1L	1	4.21693	0.623129	-0.623129	0.0198007	0.0011124		90342	FER1L5	1	0.891537	-2.03724	2.03724	0.010103	0.0002045
	102465477	MIR6796	1	3.85719	0.838226	-0.838226	0.0200806	0.0011385		112487	DTD2	1	1.24548	-1.96809	1.96809	0.0101278	0.0002078
	23386	NUDCD3	2	5.82436	0.688753	-0.688753	0.0205411	0.0011802		51125	GOLGA7	1	3.27993	-2.06317	2.06317	0.0101278	0.000208
	9810	RNF40	1	6.74247	0.86592	-0.86592	0.0207514	0.0012014		58513	EPS15L1	1	1.09076	-1.75281	1.75281	0.0101278	0.0002093
	5589	PRKCSH	3	7.08024	0.702319	-0.702319	0.0207514	0.0012055		5464	PPA1	1	2.69253	-0.943955	0.943955	0.0101278	0.0002095
	9919	SEC16A	2	5.66594	0.682813	-0.682813	0.0207514	0.0012041		84312	BRMS1L	2	4.78752	-1.02966	1.02966	0.0101311	0.0002137
	22879	MON1B	1	6.71874	0.572461	-0.572461	0.0207514	0.001209		23480	SEC61G	1	3.3751	-1.00397	1.00397	0.0101311	0.0002147
	51449	PCYOX1	1	7.0833	0.52495	-0.52495	0.0207514	0.0012098		100499405	LINC00987	1	1.66229	-1.77621	1.77621	0.0101311	0.0002167
	10550	ARL6IP5	1	7.15153	0.432139	-0.432139	0.0207514	0.0012098		2907	GRINA	5	9.46072	-0.74106	0.74106	0.0101311	0.000216
	219855	SLC37A2	6	9.52727	0.591132	-0.591132	0.0208785	0.0012295		828	CAPS	1	1.58734	-1.47865	1.47865	0.0101526	0.0002226
	80196	RNF34	1	6.36075	0.509718	-0.509718	0.0209005	0.0012342		23559	WBP1	1	3.25862	-1.51199	1.51199	0.0101526	0.0002234
	9375	TM9SF2	1	8.83676	0.417996	-0.417996	0.0209005	0.0012345		1163	CKS1B	1	2.29296	-1.49884	1.49884	0.0101526	0.0002257
	3476	IGBP1	2	4.80487	0.759807	-0.759807	0.0211174	0.0012531		623	BDKRB1	1	1.83281	-1.45291	1.45291	0.0101526	0.0002282
	665	BNIP3L	1	8.25	0.614324	-0.614324	0.0211806	0.0012587		401548	SNX30	1	2.20075	-1.2707	1.2707	0.0101526	0.0002298
	3052	HCCS	1	5.74321	0.597687	-0.597687	0.0211988	0.0012656		25904	CNOT10	2	3.90561	-1.07684	1.07684	0.0101526	0.000232
	60412	EXOC4	1	6.42006	0.489523	-0.489523	0.0211988	0.0012653		4285	MIPEP	1	2.97541	-0.938458	0.938458	0.0101526	0.0002234
	220929	ZNF438	2	7.23054	0.583191	-0.583191	0.0212931	0.0012879		1973	EIF4A1	1	5.16274	-0.92334	0.92334	0.0101526	0.0002309
	64853	AIDA	1	6.76782	0.561083	-0.561083	0.0212931	0.001286		80331	DNAJC5	3	4.58697	-0.906858	0.906858	0.0101526	0.0002194
	121793	TEX29	1	4.88222	0.567879	-0.567879	0.0212964	0.0013021		51088	KLHL5	1	3.83348	-0.858149	0.858149	0.0101526	0.0002258
	3570	IL6R	1	6.99691	0.511714	-0.511714	0.0212964	0.0012933		1967	EIF2B1	1	2.61849	-0.968711	0.968711	0.0101825	0.0002344
	89846	FGD3	2	6.45232	0.606405	-0.606405	0.0213271	0.001306		3383	ICAM1	6	5.75357	-0.640971	0.640971	0.0102166	0.0002381
	100128252	ZNF667-AS1	1	2.91541	1.12817	-1.12817	0.0214736	0.0013499		51550	CINP	1	3.17393	-1.15869	1.15869	0.0102763	0.000241
	284086	NEK8	1	2.86602	0.855198	-0.855198	0.0214736	0.0013331		100533184	ARHGAP19-SLIT1	1	0.861428	-1.51599	1.51599	0.0102763	0.0002427
	84695	LOXL3	1	4.33028	0.686167	-0.686167	0.0214736	0.0013441		55798	METTL2B	1	1.76111	-1.3709	1.3709	0.0102763	0.000244
	4249	MGAT5	1	7.32853	0.649871	-0.649871	0.0214736	0.0013483		292	SLC25A5	2	6.07131	-1.25955	1.25955	0.0102763	0.0002441
	84263	HSDL2	1	5.42377	0.597529	-0.597529	0.0214736	0.0013459		5579	PRKCB	1	4.00024	-1.03056	1.03056	0.0102763	0.000245
	80143	SIKE1	1	5.36583	0.5939	-0.5939	0.0214736	0.0013457		26578	OSTF1	1	6.1733	-0.583305	0.583305	0.0102763	0.0002448
	55366	LGR4	1	4.96055	0.572913	-0.572913	0.0214736	0.0013349		51318	MRPL35	1	4.61383	-0.722533	0.722533	0.0102882	0.0002474
	54625	PARP14	1	7.46342	0.456277	-0.456277	0.0214736	0.0013417		10538	BATF	1	3.7372	-0.9592	0.9592	0.0102952	0.000252
	56996	SLC12A9	2	5.63495	0.450049	-0.450049	0.0214736	0.0013419		7743	ZNF189	1	1.53508	-1.1998	1.1998	0.0102998	0.000254
	25973	PARS2	1	3.71245	0.651692	-0.651692	0.0215354	0.0013615		94107	TMEM203	1	3.09644	-0.988325	0.988325	0.0103882	0.0002571
	84938	ATG4C	1	6.40018	0.505103	-0.505103	0.0215354	0.00136		79648	MCPH1	1	2.3824	-1.09167	1.09167	0.0104559	0.0002597
	3762	KCNJ5	5	7.96308	0.76188	-0.76188	0.0215486	0.0013662		9497	SLC4A7	1	2.49958	-1.33181	1.33181	0.0105492	0.000265
	83445	GSG1	1	1.55232	1.25229	-1.25229	0.0216469	0.0013764		103689911	CATIP-AS2	2	2.73189	-1.16592	1.16592	0.0105492	0.0002668
	57121	LPAR5	2	4.75776	1.07731	-1.07731	0.0217334	0.0013839		5451	POU2F1	1	1.77643	-1.2964	1.2964	0.0106885	0.0002715
	6602	SMARCD1	1	5.08075	0.50972	-0.50972	0.0219348	0.0014196		55316	RSAD1	1	1.23207	-1.29237	1.29237	0.0106885	0.0002741
	123720	WHAMM	1	4.09905	0.622868	-0.622868	0.0220512	0.001434		91574	C12orf65	1	1.53192	-1.38749	1.38749	0.0106885	0.0002742
	7165	TPD52L2	4	9.07672	0.733803	-0.733803	0.0221986	0.0014476		51260	PBDC1	1	3.55401	-1.00989	1.00989	0.0106885	0.0002751
	23383	MAU2	2	4.78505	0.501992	-0.501992	0.0222171	0.0014523		55700	MAP7D1	2	6.7984	-0.858813	0.858813	0.0106885	0.0002743
	5869	RAB5B	3	7.56872	0.438316	-0.438316	0.0222275	0.0014555		155185	AMZ1	4	2.63915	-1.10228	1.10228	0.0107223	0.000277
	6819	SULT1C2	1	5.51673	1.05047	-1.05047	0.0222673	0.0014641		283635	FAM177A1	1	3.35091	-1.179	1.179	0.0107571	0.0002794
	51573	GDE1	1	6.95493	0.480656	-0.480656	0.0226144	0.0015012		1877	E4F1	1	2.37757	-0.936677	0.936677	0.0107775	0.0002833
	23345	SYNE1	1	5.14518	0.621306	-0.621306	0.0229702	0.0015394		51693	TRAPPC2L	1	4.55752	-0.914018	0.914018	0.0107775	0.0002828
	2733	GLE1	1	6.25422	0.718697	-0.718697	0.0230748	0.0015485		527	ATP6V0C	1	7.55963	-0.608818	0.608818	0.0107775	0.0002824
	5711	PSMD5	1	5.47273	0.570839	-0.570839	0.0230872	0.0015514		219541	MED19	1	3.31798	-1.18759	1.18759	0.0107868	0.0002864
	104472713	PCAT29	1	4.72473	0.748317	-0.748317	0.0233961	0.001583		125476	INO80C	1	1.56657	-1.33124	1.33124	0.0108054	0.0002879
	80821	DDHD1	1	5.85942	0.650429	-0.650429	0.0235084	0.0016052		6764	DENND2B	1	0.950859	-1.70076	1.70076	0.0108061	0.0002891
	284613	CYB561D1	1	3.20242	0.93036	-0.93036	0.0237241	0.0016349		23398	PPWD1	1	1.41679	-1.47431	1.47431	0.0108061	0.0002899
	55037	PTCD3	1	5.89614	0.530029	-0.530029	0.0237241	0.0016279		84807	NFKBID	1	1.52885	-1.26997	1.26997	0.0108924	0.0002932
	80124	VCPIP1	2	5.63545	0.477388	-0.477388	0.0237241	0.0016299		53371	NUP54	1	2.90847	-0.781957	0.781957	0.0109694	0.0002992
	10437	IFI30	6	14.4947	0.648091	-0.648091	0.0237528	0.0016429		23218	NBEAL2	1	3.05195	-1.32963	1.32963	0.0110002	0.0003046
	55435	AP1AR	1	5.82732	0.448689	-0.448689	0.0237851	0.0016498		55069	TMEM248	1	3.98203	-0.948188	0.948188	0.0110002	0.000305
	9592	IER2	2	7.39733	0.52791	-0.52791	0.02384	0.0016601		9527	GOSR1	1	3.18558	-0.916173	0.916173	0.0110002	0.0003058
	79829	NAA40	2	2.45954	0.713017	-0.713017	0.0240287	0.0016819		84270	CARD19	1	4.22449	-0.885205	0.885205	0.0110002	0.0003047
	100616453	MIR4687	1	5.28923	0.698875	-0.698875	0.0241239	0.0016908		130074	FAM168B	1	3.90975	-0.817407	0.817407	0.0110002	0.000306
	23484	LEPROTL1	1	4.5673	0.466168	-0.466168	0.024216	0.001701		84557	MAP1LC3A	1	1.378	-1.3305	1.3305	0.0110034	0.0003087
	2185	PTK2B	2	6.14116	0.577198	-0.577198	0.0242288	0.0017068		23173	METAP1	1	2.59598	-1.18414	1.18414	0.0110034	0.0003094
	55588	MED29	1	6.31424	0.423934	-0.423934	0.024321	0.0017222		81563	C1orf21	1	2.43053	-1.17494	1.17494	0.0110034	0.0003098
	9725	TMEM63A	1	6.46565	0.634175	-0.634175	0.0243331	0.001734		171222	UBE2L5	1	2.23059	-1.58437	1.58437	0.0110034	0.0003117
	10489	LRRC41	2	6.16123	0.410141	-0.410141	0.0243331	0.0017269		1743	DLST	1	3.01598	-0.850844	0.850844	0.0110034	0.0003121
	22978	NT5C2	1	6.73991	0.590386	-0.590386	0.0243753	0.0017414		6709	SPTAN1	1	4.73031	-0.951562	0.951562	0.0111033	0.0003159
	10493	VAT1	6	10.072	0.585419	-0.585419	0.0243753	0.00174		51131	PHF11	1	1.49979	-1.33501	1.33501	0.0111273	0.0003185
	10009	ZBTB33	1	5.35369	0.662824	-0.662824	0.0245418	0.0017555		5732	PTGER2	1	2.48626	-1.33358	1.33358	0.0111273	0.0003209
	161635	CSNK1A1P1	1	6.54755	0.502317	-0.502317	0.0247304	0.0017712		4712	NDUFB6	1	2.2081	-2.00625	2.00625	0.0111273	0.0003216
	54790	TET2	1	4.94959	0.576125	-0.576125	0.0248325	0.0017874		23643	LY96	1	4.51248	-2.20921	2.20921	0.0112047	0.0003248
	9674	KIAA0040	1	3.59546	0.823037	-0.823037	0.02505	0.0018077		54819	ZCCHC10	1	1.54668	-1.35489	1.35489	0.0112142	0.0003261
	127262	TPRG1L	2	6.22435	0.680111	-0.680111	0.0251711	0.0018187		8888	MCM3AP	1	2.90709	-0.909673	0.909673	0.0114444	0.0003411
	8906	AP1G2	1	5.43693	0.573206	-0.573206	0.0252146	0.0018243		2820	GPD2	1	2.86601	-0.896754	0.896754	0.0114444	0.0003373
	3964	LGALS8	1	6.30673	0.46175	-0.46175	0.0252146	0.0018288		5371	PML	1	3.55728	-0.887766	0.887766	0.0114444	0.0003408
	23307	FKBP15	4	8.08169	0.492481	-0.492481	0.0254708	0.001868		84300	UQCC2	1	4.69237	-0.879318	0.879318	0.0114444	0.0003343
	24140	FTSJ1	1	4.64345	0.602426	-0.602426	0.0255732	0.0018801		7329	UBE2I	2	5.22871	-0.845024	0.845024	0.0114444	0.0003398
	2800	GOLGA1	1	4.64898	0.606379	-0.606379	0.0255788	0.0018881		29085	PHPT1	2	6.68407	-0.701616	0.701616	0.0114444	0.0003404
	10956	OS9	7	9.79476	0.552066	-0.552066	0.0256529	0.001901		57504	MTA3	1	1.4007	-1.16958	1.16958	0.0115433	0.0003464
	126917	IFFO2	1	2.59869	0.763933	-0.763933	0.0258167	0.0019237		28974	C19orf53	4	5.41761	-1.1251	1.1251	0.0116474	0.0003514
	56052	ALG1	1	5.34374	0.688741	-0.688741	0.0260547	0.0019579		79177	ZNF576	1	1.35034	-1.41575	1.41575	0.0117428	0.0003571
	79571	GCC1	1	4.94481	0.430975	-0.430975	0.0260547	0.001957		91012	CERS5	1	2.82154	-1.0572	1.0572	0.0117428	0.000359
	9975	NR1D2	1	5.41706	0.636552	-0.636552	0.0262386	0.0019788		11218	DDX20	1	0.597852	-2.5513	2.5513	0.0117428	0.0003611
	348995	NUP43	1	3.38083	0.723847	-0.723847	0.0262509	0.0019842		26994	RNF11	1	3.24874	-1.44219	1.44219	0.0117428	0.0003634
	2212	FCGR2A	7	10.4407	0.670198	-0.670198	0.0262509	0.0019845		157922	CAMSAP1	1	1.58356	-1.0065	1.0065	0.0117428	0.0003658
	10904	BLCAP	1	6.90966	0.455892	-0.455892	0.0264179	0.0020186		84305	PYM1	2	4.12789	-0.923827	0.923827	0.0117428	0.0003665
	79029	SPATA5L1	1	3.00834	0.831767	-0.831767	0.0264188	0.002023		3300	DNAJB2	1	4.35867	-0.808973	0.808973	0.0117428	0.000367
	4313	MMP2	1	6.16777	0.850109	-0.850109	0.0264576	0.0020335		114294	LACTB	1	5.45431	-0.762013	0.762013	0.0117428	0.0003611
	51776	MAP3K20	1	4.37157	0.505782	-0.505782	0.0267103	0.0020674		9929	JOSD1	1	3.86543	-0.707634	0.707634	0.0117428	0.0003657
	2048	EPHB2	1	2.38353	1.06453	-1.06453	0.0269547	0.0020985		8566	PDXK	2	7.01454	-0.5272	0.5272	0.0117428	0.000361
	57515	SERINC1	1	8.21803	0.52346	-0.52346	0.0270125	0.0021079		84419	C15orf48	1	5.3903	-1.43465	1.43465	0.0117828	0.0003714
	27244	SESN1	2	5.27077	0.434068	-0.434068	0.0270125	0.002106		100131755	ARMCX4	1	1.36776	-1.05218	1.05218	0.0118268	0.000376
	9886	RHOBTB1	2	4.92469	0.54103	-0.54103	0.027068	0.0021206		6633	SNRPD2	1	5.90786	-0.809926	0.809926	0.0118268	0.0003756
	54812	AFTPH	1	4.52383	0.5436	-0.5436	0.0272867	0.0021515		51186	TCEAL9	1	3.9774	-1.02728	1.02728	0.0118486	0.0003782
	6829	SUPT5H	1	6.83426	0.665127	-0.665127	0.0274363	0.0021707		3099	HK2	1	5.41025	-0.778174	0.778174	0.0118486	0.0003788
	4850	CNOT4	1	5.24907	0.506473	-0.506473	0.0276387	0.0022042		339175	METTL2A	1	1.73835	-1.34932	1.34932	0.0118629	0.0003834
	8302	KLRC4	1	3.70326	1.87202	-1.87202	0.0277033	0.0022144		132160	PPM1M	2	3.79031	-0.829943	0.829943	0.0118629	0.0003836
	100506585	LOC100506585	1	4.99156	0.650648	-0.650648	0.0277033	0.0022122		8650	NUMB	1	4.463	-0.546288	0.546288	0.0118629	0.0003806
	55906	ZC4H2	1	2.31392	1.01439	-1.01439	0.0277128	0.0022197		23595	ORC3	1	2.0817	-1.15352	1.15352	0.0120593	0.0003912
	9101	USP8	2	6.34023	0.537517	-0.537517	0.0277128	0.0022201		92979	MARCHF9	1	2.01833	-1.30009	1.30009	0.0120593	0.0003931
	7728	ZNF175	1	2.04667	0.794963	-0.794963	0.0278831	0.0022363		51690	LSM7	1	4.28024	-0.863738	0.863738	0.0120593	0.0003932
	5341	PLEK	7	8.22557	1.21377	-1.21377	0.0279291	0.0022516		81555	YIPF5	1	3.49065	-0.977698	0.977698	0.0122312	0.0003999
	369	ARAF	1	6.63255	0.433615	-0.433615	0.0279291	0.0022544		29087	THYN1	1	4.06001	-0.853302	0.853302	0.0123597	0.0004063
	64132	XYLT2	1	3.66561	0.908038	-0.908038	0.0279897	0.0022651		128346	C1orf162	1	6.01704	-0.691856	0.691856	0.0124188	0.0004114
	6801	STRN	1	5.2789	0.650577	-0.650577	0.0283014	0.0023116		55421	NCBP3	1	3.22424	-0.688667	0.688667	0.0124188	0.0004102
	94103	ORMDL3	1	4.76939	0.564044	-0.564044	0.0283014	0.002309		100532736	MICOS10-NBL1	1	5.55847	-0.666749	0.666749	0.0124188	0.0004116
	2531	KDSR	2	5.80932	0.461982	-0.461982	0.0283014	0.0023133		134218	DNAJC21	2	2.76812	-0.751519	0.751519	0.0124727	0.0004146
	203062	TSNARE1	1	2.84778	0.798738	-0.798738	0.0283216	0.0023175		57001	SDHAF3	1	2.62491	-0.817661	0.817661	0.0127205	0.0004274
	115294	PCMTD1	1	5.50555	0.616486	-0.616486	0.0285355	0.0023402		29088	MRPL15	1	5.48406	-0.745101	0.745101	0.0127205	0.0004264
	89781	HPS4	2	5.04968	0.594004	-0.594004	0.0285578	0.0023471		3281	HSBP1	1	4.12874	-1.01814	1.01814	0.0128073	0.0004315
	6402	SELL	1	4.30535	1.18343	-1.18343	0.0285924	0.002378		23400	ATP13A2	1	3.54595	-0.983511	0.983511	0.0129824	0.0004409
	100534593	STX16-NPEPL1	1	6.1357	0.674973	-0.674973	0.0285924	0.0024067		54432	YIPF1	1	2.47806	-1.0458	1.0458	0.0130334	0.000444
	285672	SREK1IP1	1	4.53288	0.614961	-0.614961	0.0285924	0.0024102		1429	CRYZ	1	3.50693	-0.998368	0.998368	0.0130334	0.000445
	8542	APOL1	1	4.32519	0.610591	-0.610591	0.0285924	0.0023603		27339	PRPF19	1	4.83215	-1.06684	1.06684	0.0131019	0.0004512
	10501	SEMA6B	4	8.89228	0.570934	-0.570934	0.0285924	0.0024029		101927051	LOC101927051	2	2.62509	-0.750243	0.750243	0.0131019	0.000452
	7096	TLR1	2	5.6584	0.554684	-0.554684	0.0285924	0.002371		9324	HMGN3	1	2.92354	-0.865188	0.865188	0.0131354	0.0004544
	841	CASP8	4	4.94681	0.528435	-0.528435	0.0285924	0.0024146		51061	TXNDC11	1	3.66257	-0.74659	0.74659	0.0131431	0.0004558
	157769	FAM91A1	1	6.66049	0.519843	-0.519843	0.0285924	0.0023651		6059	ABCE1	1	2.90471	-0.897981	0.897981	0.0133469	0.0004641
	10424	PGRMC2	1	6.70975	0.503046	-0.503046	0.0285924	0.0023566		90864	SPSB3	1	2.70023	-1.22294	1.22294	0.0133584	0.0004669
	55249	YY1AP1	1	3.86457	0.493377	-0.493377	0.0285924	0.0024084		1514	CTSL	3	8.77857	-0.822443	0.822443	0.0133584	0.0004657
	8805	TRIM24	1	4.65988	0.490655	-0.490655	0.0285924	0.0024165		1666	DECR1	1	3.08375	-1.01741	1.01741	0.0135136	0.0004891
	1452	CSNK1A1	1	7.3973	0.461719	-0.461719	0.0285924	0.0023893		100506714	NUP50-DT	1	2.74321	-1.01709	1.01709	0.0135136	0.0004904
	26234	FBXL5	2	6.5978	0.551416	-0.551416	0.0286516	0.0024299		51729	WBP11	1	4.13648	-1.01307	1.01307	0.0135136	0.0004908
	25979	DHRS7B	1	4.92613	0.424523	-0.424523	0.0286516	0.0024281		101927391	LOC101927391	1	0.745683	-1.75906	1.75906	0.0135136	0.000503
	57547	ZNF624	1	2.70769	0.641912	-0.641912	0.0286549	0.0024328		1719	DHFR	6	7.67944	-0.955522	0.955522	0.0135136	0.0005114
	161823	ADAL	1	1.5057	0.729627	-0.729627	0.0287377	0.0024424		10587	TXNRD2	1	2.90674	-0.952054	0.952054	0.0135136	0.0005056
	9991	PTBP3	2	7.73835	0.515983	-0.515983	0.0287674	0.0024501		83641	FAM107B	1	4.79051	-0.92917	0.92917	0.0135136	0.0004873
	9716	AQR	1	5.88074	0.466063	-0.466063	0.0291203	0.0024968		5606	MAP2K3	1	5.29391	-0.909834	0.909834	0.0135136	0.0005111
	54677	CROT	1	3.65716	0.538763	-0.538763	0.0291245	0.0025068		159090	FAM122B	1	2.99323	-0.850239	0.850239	0.0135136	0.0004887
	10464	PIBF1	1	4.40023	0.527389	-0.527389	0.0291245	0.0025063		23181	DIP2A	2	3.11351	-0.84389	0.84389	0.0135136	0.0004789
	8897	MTMR3	1	5.30651	0.474101	-0.474101	0.0291245	0.0025044		114841035	LOC114841035	2	5.2169	-0.835623	0.835623	0.0135136	0.0005075
	5412	UBL3	1	6.59941	0.462898	-0.462898	0.0291714	0.0025161		1665	DHX15	1	3.80119	-0.770472	0.770472	0.0135136	0.0005091
	22930	RAB3GAP1	1	5.4665	0.531997	-0.531997	0.0292018	0.002524		8295	TRRAP	2	2.94546	-0.756324	0.756324	0.0135136	0.0005039
	91050	CCDC149	2	4.83008	0.593616	-0.593616	0.0292236	0.0025336		6744	ITPRID2	2	2.82291	-0.72399	0.72399	0.0135136	0.0005004
	8493	PPM1D	1	3.94121	0.534858	-0.534858	0.0292236	0.0025456		10111	RAD50	3	3.76567	-0.706215	0.706215	0.0135136	0.000499
	56852	RAD18	1	3.58434	0.601925	-0.601925	0.0293133	0.0025628		51072	MEMO1	2	4.30757	-0.692514	0.692514	0.0135136	0.0005095
	9993	DGCR2	1	5.98521	0.480342	-0.480342	0.0293976	0.0025797		2005	ELK4	2	2.87534	-0.689843	0.689843	0.0135136	0.0004952
	6614	SIGLEC1	2	1.70696	0.804211	-0.804211	0.0294341	0.0025999		7343	UBTF	3	3.83094	-0.68391	0.68391	0.0135136	0.0004796
	66008	TRAK2	2	5.91468	0.544338	-0.544338	0.0294341	0.0025915		643155	SMIM15	1	4.39366	-0.678513	0.678513	0.0135136	0.0004973
	51163	DBR1	1	5.28219	0.447322	-0.447322	0.0294341	0.0025944		79939	SLC35E1	1	4.35497	-0.675081	0.675081	0.0135136	0.0004933
	91523	PCED1B	2	5.34062	0.885214	-0.885214	0.029448	0.0026116		27248	ERLEC1	1	5.09636	-0.661249	0.661249	0.0135136	0.000498
	142940	TRUB1	1	4.52697	0.483025	-0.483025	0.029448	0.0026131		80308	FLAD1	1	3.43777	-0.636914	0.636914	0.0135136	0.0004765
	47	ACLY	1	6.32976	0.554193	-0.554193	0.0294608	0.0026209		51071	DERA	1	4.35392	-0.582764	0.582764	0.0135136	0.0004963
	1500	CTNND1	1	7.10134	0.525192	-0.525192	0.0294608	0.002619		84629	TNRC18	2	4.93224	-0.494818	0.494818	0.0135136	0.0005076
	9266	CYTH2	1	6.40185	0.553476	-0.553476	0.0294638	0.0026299		51001	MTERF3	1	2.94233	-0.873634	0.873634	0.0136345	0.0005209
	7741	ZSCAN26	1	3.94328	0.653281	-0.653281	0.0295508	0.0026583		55082	ARGLU1	1	3.06551	-0.836256	0.836256	0.0136345	0.0005182
	10457	GPNMB	12	15.4252	0.638926	-0.638926	0.0295508	0.002689		6856	SYPL1	1	5.03079	-0.791035	0.791035	0.0136345	0.0005193
	27173	SLC39A1	2	7.33147	0.570061	-0.570061	0.0295508	0.0026774		57061	HYMAI	1	1.0694	-1.33399	1.33399	0.0140298	0.0005411
	11143	KAT7	1	6.2983	0.488876	-0.488876	0.0295508	0.0026898		25839	COG4	1	3.86929	-0.681944	0.681944	0.0141461	0.0005468
	2963	GTF2F2	1	4.6293	0.487152	-0.487152	0.0295508	0.002673		2498	FTH1P3	1	6.17839	-1.01973	1.01973	0.014209	0.0005537
	23166	STAB1	10	9.67142	0.454338	-0.454338	0.0295508	0.0026695		54890	ALKBH5	4	5.22897	-0.880763	0.880763	0.014209	0.0005526
	2720	GLB1	1	8.96855	0.567291	-0.567291	0.0295539	0.0026958		9221	NOLC1	1	2.76902	-1.10697	1.10697	0.0142617	0.0005662
	4214	MAP3K1	1	6.57287	0.589566	-0.589566	0.0295633	0.0027007		201562	HACD2	1	3.88751	-0.984634	0.984634	0.0142617	0.000568
	9563	H6PD	1	6.03572	0.627675	-0.627675	0.0296568	0.0027187		23244	PDS5A	3	3.97165	-0.867038	0.867038	0.0142617	0.0005616
	127933	UHMK1	2	6.85634	0.442007	-0.442007	0.029692	0.0027246		56945	MRPS22	1	3.45287	-0.765869	0.765869	0.0142617	0.0005672
	7132	TNFRSF1A	4	8.19682	0.444154	-0.444154	0.0297704	0.0027399		51382	ATP6V1D	1	4.74943	-0.661001	0.661001	0.0143035	0.000571
	3823	KLRC3	2	3.72706	2.03771	-2.03771	0.0297742	0.0027448		57587	CFAP97	1	3.47697	-0.854346	0.854346	0.0143148	0.0005763
	257364	SNX33	1	3.59419	0.558028	-0.558028	0.0297986	0.002756		100505573	INAFM2	1	2.69995	-0.736801	0.736801	0.0143148	0.0005766
	5293	PIK3CD	1	5.59552	0.529802	-0.529802	0.0297986	0.0027613		724028	MIR658	1	1.79703	-1.02867	1.02867	0.0143814	0.0005861
	9936	CD302	1	7.27645	0.422386	-0.422386	0.0297986	0.0027586		56342	PPAN	1	2.49807	-1.18499	1.18499	0.0143814	0.000589
	51566	ARMCX3	1	5.61746	0.536124	-0.536124	0.0298196	0.0027687		105379443	LOC105379443	2	2.47886	-1.10626	1.10626	0.0143814	0.0005944
	58487	CREBZF	1	4.02125	0.683013	-0.683013	0.0298782	0.0027795		81887	LAS1L	1	2.26638	-0.90252	0.90252	0.0143814	0.0005844
	5027	P2RX7	1	5.60882	0.649967	-0.649967	0.0299	0.0027886		1820	ARID3A	3	4.78344	-0.802584	0.802584	0.0143814	0.0005898
	80152	CENPT	1	5.34644	0.483593	-0.483593	0.0299	0.0027896		4725	NDUFS5	1	8.00829	-0.641197	0.641197	0.0143814	0.0005879
	55291	PPP6R3	1	5.63894	0.388648	-0.388648	0.0299	0.0027864		51005	AMDHD2	4	6.67208	-0.603381	0.603381	0.0143814	0.0005902
	7805	LAPTM5	6	11.8757	0.543459	-0.543459	0.0299192	0.0027948		54407	SLC38A2	1	3.78107	-1.2932	1.2932	0.0143961	0.0006004
	115362	GBP5	1	3.22537	1.00582	-1.00582	0.0299434	0.0028126		26996	GPR160	1	2.63597	-1.07819	1.07819	0.0143961	0.0006028
	2009	EML1	2	4.32026	0.533318	-0.533318	0.0299719	0.002818		10999	SLC27A4	2	10.0223	-0.779591	0.779591	0.0143961	0.0006033
	9213	XPR1	1	5.67216	0.652646	-0.652646	0.0299824	0.0028222		26528	DAZAP1	2	3.92371	-0.634254	0.634254	0.0143961	0.0006017
	9184	BUB3	1	5.25179	0.497771	-0.497771	0.0299824	0.0028244		6432	SRSF7	1	5.89981	-0.556403	0.556403	0.0143961	0.0006006
	695	BTK	2	6.13446	0.478521	-0.478521	0.0300045	0.0028292		255488	RNF144B	1	4.31175	-1.03085	1.03085	0.014599	0.0006131
	8976	WASL	1	3.23447	0.551636	-0.551636	0.0300266	0.0028354		54934	KANSL2	1	2.53452	-0.910132	0.910132	0.0146155	0.0006165
	55113	XKR8	1	3.52445	0.601605	-0.601605	0.0300331	0.00284		53407	STX18	1	5.18264	-0.578519	0.578519	0.0146155	0.0006162
	259173	ALS2CL	1	2.23605	1.12259	-1.12259	0.0300883	0.002848		2339	FNTA	1	4.01359	-0.714275	0.714275	0.0146215	0.000618
	27153	ZNF777	1	4.41395	0.65359	-0.65359	0.030242	0.0028762		58500	ZNF250	1	0.731746	-1.35112	1.35112	0.0146682	0.0006213
	9870	AREL1	1	5.57681	0.429057	-0.429057	0.030242	0.0028743		54842	MFSD6	1	1.49844	-1.25248	1.25248	0.0147452	0.0006266
	593	BCKDHA	2	7.60901	0.521427	-0.521427	0.0303451	0.0028914		123263	MTFMT	1	3.39813	-0.80551	0.80551	0.0147452	0.0006274
	7633	ZNF79	1	4.33263	0.534686	-0.534686	0.0303558	0.0028952		92400	RBM18	1	3.44418	-0.703016	0.703016	0.0147452	0.0006286
	7572	ZNF24	1	5.43001	0.460667	-0.460667	0.0304212	0.0029124		5710	PSMD4	1	4.26945	-0.703986	0.703986	0.0148892	0.0006374
	79415	CYBC1	2	6.7107	0.435671	-0.435671	0.0304212	0.002912		51116	MRPS2	1	3.68949	-0.656392	0.656392	0.0148892	0.0006363
	613	BCR	2	4.31801	0.732687	-0.732687	0.0304437	0.0029201		51081	MRPS7	2	3.63977	-0.88139	0.88139	0.0149143	0.0006412
	9419	CRIPT	1	4.6844	0.575471	-0.575471	0.030565	0.0029417		11034	DSTN	1	5.67986	-0.598126	0.598126	0.0149143	0.0006406
	84273	NOA1	1	4.69642	0.567001	-0.567001	0.030565	0.0029449		29071	C1GALT1C1	1	3.76287	-0.83398	0.83398	0.0150061	0.0006465
	123355	LRRC28	1	4.33712	0.527109	-0.527109	0.030565	0.0029382		129293	TRABD2A	1	1.37208	-1.4609	1.4609	0.0150601	0.0006502
	23352	UBR4	2	6.84519	0.522125	-0.522125	0.030565	0.002942		104472715	SNHG14	1	4.01152	-0.901647	0.901647	0.0150879	0.0006527
	64718	UNKL	2	3.42729	0.518435	-0.518435	0.0306541	0.0029618		7188	TRAF5	2	2.07428	-0.944099	0.944099	0.0151413	0.0006564
	84722	PSRC1	1	3.22531	0.783313	-0.783313	0.0308413	0.0029972		79663	HSPBAP1	1	2.064	-1.3652	1.3652	0.0151573	0.0006612
	1186	CLCN7	5	7.81469	0.558299	-0.558299	0.0308413	0.0029944		4716	NDUFB10	1	5.48812	-0.957034	0.957034	0.0151573	0.000661
	64236	PDLIM2	2	5.21874	0.550332	-0.550332	0.0309228	0.0030163		64864	RFX7	1	0.487475	-2.12456	2.12456	0.0151793	0.0006649
	8824	CES2	1	5.55073	0.525692	-0.525692	0.0309653	0.0030428		51090	PLLP	1	0.517239	-1.55686	1.55686	0.0151867	0.0006694
	81855	SFXN3	2	7.61909	0.638829	-0.638829	0.0310835	0.0030706		110006322	PKD1P5-LOC105376752	1	2.00628	-0.98282	0.98282	0.0152171	0.0006721
	663	BNIP2	1	5.91416	0.553302	-0.553302	0.0310835	0.0030692		64581	CLEC7A	1	5.09082	-0.771525	0.771525	0.015233	0.0006741
	2799	GNS	3	9.88871	0.415024	-0.415024	0.0310835	0.0030707		3150	HMGN1	1	3.49396	-1.1326	1.1326	0.0152485	0.0006776
	54765	TRIM44	1	6.50543	0.737366	-0.737366	0.0312472	0.0031016		56616	DIABLO	1	2.64116	-0.83056	0.83056	0.0152485	0.0006769
	51433	ANAPC5	1	6.16516	0.547914	-0.547914	0.0312614	0.0031058		51371	POMP	1	5.25071	-1.16334	1.16334	0.015282	0.000686
	8772	FADD	1	5.23053	0.658063	-0.658063	0.0312703	0.0031166		54904	NSD3	1	2.49467	-0.854439	0.854439	0.015282	0.0006855
	51507	RTF2	1	6.50125	0.569018	-0.569018	0.0312703	0.0031131		84334	COA8	2	4.34073	-0.704784	0.704784	0.015282	0.0006842
	23160	WDR43	4	6.22362	0.593761	-0.593761	0.0313714	0.0031366		8553	BHLHE40	2	4.54114	-0.555148	0.555148	0.015282	0.0006847
	56937	PMEPA1	1	1.06272	1.04505	-1.04505	0.0313777	0.0031627		51499	TRIAP1	1	0.0867184	-2.12674	2.12674	0.0152935	0.0006879
	57332	CBX8	1	2.24797	0.839626	-0.839626	0.0313777	0.0031584		200845	KCTD6	1	1.99188	-0.799624	0.799624	0.015713	0.0007096
	220323	OAF	1	4.8805	0.662716	-0.662716	0.0313777	0.0031505		9589	WTAP	2	4.49401	-0.719127	0.719127	0.0157871	0.0007144
	4152	MBD1	1	6.4604	0.570962	-0.570962	0.0313777	0.0031542		7251	TSG101	1	4.74766	-1.11265	1.11265	0.0159264	0.0007276
	146850	PIK3R6	1	6.00199	0.508987	-0.508987	0.0313777	0.003161		64114	TMBIM1	3	7.07212	-0.748099	0.748099	0.0159264	0.0007273
	25870	SUMF2	1	8.43273	0.493216	-0.493216	0.0313777	0.0031621		5434	POLR2E	2	5.49758	-0.743772	0.743772	0.0159264	0.0007284
	51060	TXNDC12	3	8.08016	0.590304	-0.590304	0.0318739	0.0032242		80305	TRABD	2	4.14272	-0.707977	0.707977	0.0159264	0.0007297
	2639	GCDH	2	4.38054	0.511093	-0.511093	0.0320536	0.0032511		4549	RNR1	3	10.6087	-0.91201	0.91201	0.0162961	0.0007492
	9798	IST1	3	7.4969	0.535053	-0.535053	0.0322701	0.0032789		3357	HTR2B	1	3.26216	-1.15374	1.15374	0.0163606	0.0007564
	129563	DIS3L2	1	4.05162	0.603503	-0.603503	0.0324499	0.0033034		92002	CCNQ	1	4.60379	-0.727952	0.727952	0.0163606	0.000757
	3344	FOXN2	1	4.73904	0.482768	-0.482768	0.0325243	0.0033312		10682	EBP	2	5.43112	-0.608556	0.608556	0.0163606	0.0007595
	56927	GPR108	2	7.75725	0.541708	-0.541708	0.032582	0.0033429		51510	CHMP5	1	4.03371	-1.09818	1.09818	0.0164399	0.0007647
	6102	RP2	1	6.28684	0.479205	-0.479205	0.0328739	0.0033805		84197	POMK	1	2.94219	-0.705304	0.705304	0.0164434	0.0007663
	23023	TMCC1	3	5.14958	0.52282	-0.52282	0.0329038	0.0033908		51009	DERL2	1	2.67537	-1.04174	1.04174	0.0164502	0.0007704
	84256	FLYWCH1	1	4.99947	0.733101	-0.733101	0.0330381	0.0034088		5687	PSMA6	1	4.67888	-0.724096	0.724096	0.0164502	0.000772
	3712	IVD	1	5.63399	0.587047	-0.587047	0.0330381	0.0034136		51347	TAOK3	2	3.96531	-0.675587	0.675587	0.0164502	0.0007726
	10497	UNC13B	1	4.40879	0.561243	-0.561243	0.0330381	0.0034118		147807	ZNF524	1	3.7989	-0.873023	0.873023	0.0164846	0.0007816
	167227	DCP2	1	5.91808	0.417787	-0.417787	0.0331428	0.0034309		11129	CLASRP	2	3.86444	-0.624132	0.624132	0.0164846	0.0007769
	5738	PTGFRN	2	4.64913	0.657103	-0.657103	0.0331936	0.0034503		11212	PLPBP	1	4.86961	-0.61165	0.61165	0.0164846	0.0007792
	26226	FBXW4P1	1	1.34354	0.836885	-0.836885	0.033239	0.0034681		8195	MKKS	1	3.4493	-0.897466	0.897466	0.016566	0.000787
	8517	IKBKG	2	6.39444	0.731152	-0.731152	0.033239	0.0034742		55233	MOB1A	2	6.08199	-0.740066	0.740066	0.0166021	0.0007921
	54822	TRPM7	1	5.7691	0.413669	-0.413669	0.0333167	0.0034875		57019	CIAPIN1	1	3.2737	-0.716561	0.716561	0.0166021	0.0007932
	348013	TMEM255B	1	4.6188	0.564554	-0.564554	0.0336638	0.003536		100996928	FMC1-LUC7L2	2	4.7462	-1.00984	1.00984	0.0167247	0.000801
	51496	CTDSPL2	1	5.30826	0.440196	-0.440196	0.0336638	0.003534		84833	ATP5MD	1	5.71095	-1.32653	1.32653	0.0167247	0.0008021
	23503	ZFYVE26	3	7.34779	0.616556	-0.616556	0.0338692	0.0035698		9913	SUPT7L	2	3.25012	-1.06602	1.06602	0.016758	0.0008052
	90231	KIAA2013	1	7.65209	0.644508	-0.644508	0.0339022	0.0035788		6678	SPARC	3	6.40798	-1.49453	1.49453	0.0168332	0.0008134
	122525	C14orf28	1	3.75177	0.604684	-0.604684	0.0339022	0.0035795		1314	COPA	1	4.60309	-0.778887	0.778887	0.0168332	0.0008128
	22801	ITGA11	1	2.27559	0.973752	-0.973752	0.034223	0.0036389		4067	LYN	1	5.65664	-0.77978	0.77978	0.0168571	0.0008175
	107303344	SETDB2-PHF11	1	6.7045	0.515401	-0.515401	0.034223	0.0036473		6120	RPE	1	4.55262	-0.537538	0.537538	0.0168571	0.0008176
	5429	POLH	1	4.27835	0.650072	-0.650072	0.0344023	0.0036801		100129405	MSTO2P	2	2.32498	-1.08204	1.08204	0.0169302	0.0008227
	79932	KIAA0319L	2	4.76356	0.536905	-0.536905	0.0344023	0.0036831		79694	MANEA	1	3.16857	-0.740339	0.740339	0.0169791	0.0008278
	100506190	LINC00963	2	6.93306	0.400704	-0.400704	0.0344023	0.0036821		29940	DSE	1	3.28307	-0.701043	0.701043	0.0170452	0.0008344
	55281	TMEM140	1	6.80761	0.583588	-0.583588	0.0344401	0.0036922		51366	UBR5	1	3.81822	-1.0036	1.0036	0.0170785	0.0008426
	8237	USP11	1	5.33687	0.724807	-0.724807	0.034508	0.0037057		4189	DNAJB9	1	3.13852	-1.27916	1.27916	0.0170785	0.0008437
	84898	PLXDC2	2	6.20994	0.549853	-0.549853	0.0347149	0.0037352		339123	JMJD8	1	3.84707	-0.688344	0.688344	0.0170785	0.0008425
	28511	NKIRAS2	1	5.07187	0.469841	-0.469841	0.0347544	0.0037542		55670	PEX26	1	3.35328	-0.659205	0.659205	0.0170785	0.0008391
	54838	WBP1L	2	6.55145	0.543554	-0.543554	0.0348352	0.0037692		55969	RAB5IF	1	5.86872	-0.634914	0.634914	0.0170785	0.0008402
	84678	KDM2B	3	4.39793	0.42381	-0.42381	0.0351611	0.0038108		57492	ARID1B	2	1.70855	-1.21971	1.21971	0.0170874	0.0008457
	91833	WDR20	1	4.5733	0.487542	-0.487542	0.0353561	0.0038479		122809	SOCS4	1	2.10206	-1.07209	1.07209	0.0171666	0.0008527
	164	AP1G1	2	5.76392	0.525359	-0.525359	0.0354486	0.0038733		50999	TMED5	1	5.4936	-0.791022	0.791022	0.0171921	0.0008556
	64943	NT5DC2	1	5.38844	0.584963	-0.584963	0.0356225	0.0039091		8882	ZPR1	1	3.84398	-0.88748	0.88748	0.0172547	0.0008618
	81605	URM1	1	6.05986	0.612513	-0.612513	0.035797	0.0039347		10980	COPS6	1	4.38007	-0.875345	0.875345	0.0173175	0.0008665
	9525	VPS4B	2	6.82084	0.411212	-0.411212	0.0359106	0.0039537		8692	HYAL2	2	3.72919	-0.685271	0.685271	0.0175893	0.0008817
	3512	JCHAIN	1	0.519219	5.73127	-5.73127	0.0359502	0.0039668		6648	SOD2	6	5.81735	-2.0115	2.0115	0.0177526	0.0008947
	65078	RTN4R	2	4.87002	0.762661	-0.762661	0.0359502	0.0039664		3065	HDAC1	1	3.34119	-0.718466	0.718466	0.0177526	0.0008943
	3127	HLA-DRB5	4	10.6207	0.929168	-0.929168	0.0359596	0.003973		3572	IL6ST	1	4.3082	-0.705842	0.705842	0.0177675	0.0008996
	728752	LOC728752	1	0.920495	1.05861	-1.05861	0.0360128	0.0039911		100302160	MIR1233-1	3	5.78984	-0.641704	0.641704	0.0177675	0.0009013
	83786	FRMD8	1	5.14035	0.558526	-0.558526	0.0360128	0.0039942		255809	C19orf38	1	2.10925	-1.59133	1.59133	0.0177751	0.0009065
	84148	KAT8	2	5.60676	0.54163	-0.54163	0.0361185	0.0040342		116541	MRPL54	1	3.52667	-0.870352	0.870352	0.0177751	0.0009103
	2926	GRSF1	2	5.7985	0.775708	-0.775708	0.0361903	0.0040562		6282	S100A11	3	10.6694	-0.620419	0.620419	0.0177751	0.0009088
	23272	TASOR	1	5.14988	0.579929	-0.579929	0.0361903	0.0040594		84548	TMEM185A	1	2.82152	-0.930271	0.930271	0.0179183	0.0009257
	55374	TMCO6	1	2.68086	0.842528	-0.842528	0.0363603	0.0040951		23295	MGRN1	3	4.47924	-0.773992	0.773992	0.0180669	0.0009366
	1362	CPD	1	5.90158	0.492709	-0.492709	0.0364023	0.0041064		1349	COX7B	1	3.73082	-1.5895	1.5895	0.018238	0.0009488
	55080	TAPBPL	1	6.5088	0.667762	-0.667762	0.0365205	0.0041399		10223	GPA33	1	3.75415	-0.865834	0.865834	0.0182444	0.0009524
	23097	CDK19	1	4.29594	0.612364	-0.612364	0.0365384	0.0041602		100131187	TSTD1	1	3.1892	-0.74634	0.74634	0.0184968	0.0009673
	9070	ASH2L	1	6.32202	0.589977	-0.589977	0.0365384	0.0041596		51647	CIAO2B	2	6.20084	-0.729883	0.729883	0.0185051	0.0009704
	7694	ZNF135	1	0.24343	1.41779	-1.41779	0.03699	0.0042295		51321	AMZ2	1	4.92482	-0.683355	0.683355	0.0185575	0.0009755
	4968	OGG1	1	4.85328	0.475877	-0.475877	0.0375658	0.0043089		222194	RSBN1L	1	2.33684	-0.838975	0.838975	0.0186388	0.0009874
	501	ALDH7A1	1	4.17275	0.63552	-0.63552	0.0378016	0.0043498		51650	MRPS33	1	2.19973	-0.758882	0.758882	0.0186388	0.000989
	9684	LRRC14	1	4.34309	0.544774	-0.544774	0.0378016	0.0043531		64981	MRPL34	2	5.36275	-0.749391	0.749391	0.0186388	0.0009849
	100873065	PTCHD1-AS	1	1.39346	1.12931	-1.12931	0.037873	0.0043699		9344	TAOK2	1	2.71391	-0.722822	0.722822	0.0186709	0.0009932
	81615	TMEM163	2	2.96089	0.732515	-0.732515	0.037873	0.0043679		1964	EIF1AX	1	2.71619	-0.977143	0.977143	0.0186945	0.0009962
	942	CD86	2	8.02193	0.507803	-0.507803	0.037873	0.0043722		9553	MRPL33	1	3.48414	-0.976832	0.976832	0.0187991	0.0010052
	54737	MPHOSPH8	1	5.17165	0.61542	-0.61542	0.0379809	0.0043933		509	ATP5F1C	1	4.92347	-0.710705	0.710705	0.0189162	0.0010131
	10788	IQGAP2	3	7.80615	0.524453	-0.524453	0.0380393	0.0044079		115761	ARL11	1	1.69529	-1.213	1.213	0.0189419	0.001021
	388	RHOB	2	5.17046	0.960709	-0.960709	0.0380939	0.0044233		90410	IFT20	1	2.12905	-1.106	1.106	0.0189419	0.0010231
	144110	TMEM86A	3	8.03727	0.633599	-0.633599	0.0380939	0.0044246		100422910	MIR2861	1	4.90714	-0.619428	0.619428	0.0189419	0.0010219
	203245	NAIF1	1	3.18997	0.787802	-0.787802	0.0384027	0.0044708		1350	COX7C	1	5.5527	-1.7985	1.7985	0.0190613	0.0010312
	8505	PARG	1	5.09583	0.596386	-0.596386	0.0384288	0.0044773		131076	CCDC58	1	1.72326	-0.953309	0.953309	0.0191583	0.0010427
	79803	HPS6	1	4.43989	0.502561	-0.502561	0.038714	0.0045214		55690	PACS1	1	2.17215	-0.93063	0.93063	0.0191583	0.0010434
	11180	WDR6	1	4.70003	0.868251	-0.868251	0.0387241	0.0045349		326625	MMAB	1	3.19246	-0.771512	0.771512	0.0191998	0.0010491
	118429	ANTXR2	2	6.4091	0.517382	-0.517382	0.0387241	0.0045362		170690	ADAMTS16	1	0.730929	-0.998726	0.998726	0.0192795	0.0010578
	56681	SAR1A	1	6.06437	0.395953	-0.395953	0.0387241	0.0045321		284273	ZADH2	1	3.00928	-0.829007	0.829007	0.0192795	0.0010689
	60496	AASDHPPT	1	5.95638	0.494234	-0.494234	0.0387294	0.0045403		6902	TBCA	5	6.27722	-0.511441	0.511441	0.019288	0.0010739
	80256	FAM214B	3	6.48125	0.687707	-0.687707	0.0389185	0.0045801		8073	PTP4A2	3	5.55112	-0.526191	0.526191	0.0192897	0.0010784
	219743	TYSND1	1	3.63974	0.521661	-0.521661	0.0389185	0.0045779		6483	ST3GAL2	1	2.19984	-0.884695	0.884695	0.0196558	0.0011007
	85451	UNK	1	5.11264	0.434396	-0.434396	0.0389185	0.0045775		522	ATP5PF	2	6.58257	-1.25523	1.25523	0.0197475	0.0011076
	55827	DCAF6	1	7.08531	0.412285	-0.412285	0.0389185	0.0045778		5296	PIK3R2	3	4.10622	-0.724163	0.724163	0.0199922	0.0011249
	100500847	MIR3615	1	7.04103	0.709789	-0.709789	0.0389878	0.0045953		79269	DCAF10	1	3.1826	-1.25252	1.25252	0.0199938	0.0011268
	4973	OLR1	1	2.36705	1.07707	-1.07707	0.0391523	0.0046452		729359	PLIN4	1	1.78443	-2.29793	2.29793	0.0200806	0.0011351
	63877	FAM204A	1	5.12398	0.613116	-0.613116	0.0391523	0.0046469		57804	POLD4	1	6.23993	-1.08482	1.08482	0.0200806	0.0011389
	115209	OMA1	1	3.87686	0.588479	-0.588479	0.0391523	0.004631		4625	MYH7	1	2.3812	-1.05549	1.05549	0.0200806	0.0011408
	25946	ZNF385A	6	8.7207	0.578581	-0.578581	0.0391523	0.0046412		80194	TMEM134	1	4.09888	-0.574592	0.574592	0.0200806	0.0011402
	7461	CLIP2	1	4.04543	0.57638	-0.57638	0.0391523	0.0046281		2170	FABP3	2	6.55772	-0.983205	0.983205	0.0202545	0.0011525
	79583	TMEM231	1	2.65519	0.55822	-0.55822	0.0391523	0.004642		10312	TCIRG1	4	7.84248	-0.809276	0.809276	0.0202643	0.0011549
	255394	TCP11L2	1	3.93956	0.783354	-0.783354	0.0393641	0.0046894		587	BCAT2	1	2.27898	-0.888155	0.888155	0.0203509	0.0011622
	84668	FAM126A	1	4.40114	0.630802	-0.630802	0.0393641	0.0046846		84062	DTNBP1	1	3.66489	-0.783052	0.783052	0.0203509	0.0011635
	9131	AIFM1	1	6.5114	0.562267	-0.562267	0.0395663	0.0047683		7690	ZNF131	1	1.551	-0.950254	0.950254	0.0205042	0.001175
	157506	RDH10	3	3.47062	0.52105	-0.52105	0.0395663	0.0047823		50618	ITSN2	1	4.72029	-0.61763	0.61763	0.0205042	0.001176
	138241	C9orf85	1	3.64365	0.498626	-0.498626	0.0395663	0.0047691		5690	PSMB2	1	5.11686	-0.722004	0.722004	0.0205411	0.0011818
	9844	ELMO1	1	6.43182	0.492004	-0.492004	0.0395663	0.0047831		201294	UNC13D	4	5.11824	-0.638658	0.638658	0.0206878	0.0011921
	968	CD68	3	14.2558	0.489457	-0.489457	0.0395663	0.004769		51537	MTFP1	1	2.49013	-0.863125	0.863125	0.0207514	0.0012123
	8554	PIAS1	1	7.2711	0.422007	-0.422007	0.0395663	0.0047704		2786	GNG4	1	1.98545	-0.857243	0.857243	0.0207514	0.0012126
	1185	CLCN6	1	5.7232	0.692968	-0.692968	0.03961	0.004806		100506668	NRAV	1	2.2365	-0.827473	0.827473	0.0207514	0.0012019
	2734	GLG1	1	7.85301	0.586778	-0.586778	0.03961	0.00481		4522	MTHFD1	1	3.51509	-0.863874	0.863874	0.0207809	0.0012162
	10922	FASTK	1	4.78859	0.533899	-0.533899	0.03961	0.0048117		84376	HOOK3	1	4.68373	-0.618259	0.618259	0.0207995	0.0012192
	93183	PIGM	1	4.65096	0.567877	-0.567877	0.0398018	0.0048386		29100	TMEM208	1	3.36102	-0.795868	0.795868	0.0208178	0.0012221
	25978	CHMP2B	1	6.81594	0.437602	-0.437602	0.0398083	0.0048454		55667	DENND4C	1	4.29506	-0.893546	0.893546	0.0208785	0.0012287
	142	PARP1	1	5.65928	0.612145	-0.612145	0.0400568	0.0048913		284805	C20orf203	2	4.70892	-0.905292	0.905292	0.0209419	0.0012389
	23324	MAN2B2	1	7.08782	0.40764	-0.40764	0.0400568	0.004891		5438	POLR2I	2	3.2614	-0.998198	0.998198	0.0209992	0.0012442
	406934	MIR142	1	3.95895	0.685893	-0.685893	0.0402779	0.0049256		85414	SLC45A3	1	0.906178	-1.11942	1.11942	0.0211867	0.001261
	51388	NIP7	1	4.45098	0.541398	-0.541398	0.040296	0.0049323		7295	TXN	1	5.97165	-1.40719	1.40719	0.0212931	0.001274
	9586	CREB5	1	3.17655	1.38116	-1.38116	0.0404501	0.0049613		100131635	LOC100131635	1	1.56226	-1.00095	1.00095	0.0212931	0.0012865
	10644	IGF2BP2	1	2.40904	0.884318	-0.884318	0.040543	0.0049825		26519	TIMM10	1	3.82578	-0.862421	0.862421	0.0212931	0.0012885
	200424	TET3	3	4.29784	0.4738	-0.4738	0.040543	0.0049814		23200	ATP11B	1	2.45299	-0.825013	0.825013	0.0212931	0.0012865
	2551	GABPA	2	5.30208	0.461614	-0.461614	0.040543	0.004987		523	ATP6V1A	1	3.27959	-0.807712	0.807712	0.0212931	0.0012753
	342909	ZNF284	1	2.1621	0.845128	-0.845128	0.0407916	0.0050504		199692	ZNF627	5	3.54413	-0.70341	0.70341	0.0212931	0.001277
	400073	C12orf76	2	5.96062	0.507968	-0.507968	0.0407916	0.0050364		8533	COPS3	1	4.31724	-0.637463	0.637463	0.0212931	0.0012879
	64601	VPS16	1	5.15495	0.600466	-0.600466	0.040836	0.0050639		150678	COPS9	1	4.56978	-1.01797	1.01797	0.0212964	0.0012997
	25820	ARIH1	2	6.1224	0.558424	-0.558424	0.0409704	0.0050843		55833	UBAP2	1	1.50953	-1.12215	1.12215	0.0212964	0.0013014
	7175	TPR	2	5.60817	0.43453	-0.43453	0.0412676	0.0051417		56925	LXN	1	4.46522	-0.884532	0.884532	0.0212964	0.0012913
	340061	STING1	2	5.34557	0.693689	-0.693689	0.0413775	0.0051946		152007	GLIPR2	1	4.75128	-0.820925	0.820925	0.0212964	0.0012983
	91373	UAP1L1	5	7.09516	0.554515	-0.554515	0.0413775	0.0051928		165324	UBXN2A	1	2.35142	-0.716277	0.716277	0.0212964	0.0013022
	4296	MAP3K11	2	6.5411	0.5903	-0.5903	0.0413782	0.0052047		64431	ACTR6	1	2.58335	-0.93233	0.93233	0.0214645	0.0013168
	92255	LMBRD2	1	4.198	0.502609	-0.502609	0.0413782	0.0052073		1810	DR1	2	4.54873	-0.611534	0.611534	0.0214645	0.0013203
	238	ALK	3	4.41346	1.16886	-1.16886	0.0414052	0.0052168		55339	WDR33	1	4.282	-0.550546	0.550546	0.0214645	0.0013221
	51428	DDX41	1	7.39565	0.50352	-0.50352	0.0415984	0.0052562		9144	SYNGR2	4	8.02322	-0.534274	0.534274	0.0214645	0.0013215
	389207	GRXCR1	1	6.11339	0.635037	-0.635037	0.0416059	0.0052609		80774	LIMD2	4	4.47242	-1.0472	1.0472	0.0214736	0.0013286
	254251	LCORL	1	5.65235	0.477605	-0.477605	0.0416619	0.0052717		10970	CKAP4	1	1.24599	-1.20546	1.20546	0.0214736	0.0013369
	4591	TRIM37	1	2.55081	0.737602	-0.737602	0.041908	0.0053205		6605	SMARCE1	1	4.20001	-0.922101	0.922101	0.0214736	0.0013465
	5993	RFX5	2	5.13314	0.495253	-0.495253	0.041908	0.0053298		166	TLE5	3	5.10395	-0.89378	0.89378	0.0214736	0.0013403
	6787	NEK4	1	4.14826	0.424599	-0.424599	0.041908	0.0053285		10613	ERLIN1	1	2.96288	-0.70064	0.70064	0.0214736	0.0013486
	125950	RAVER1	1	6.0819	0.504423	-0.504423	0.0420074	0.0053572		4026	LPP	1	2.91736	-0.814748	0.814748	0.0215113	0.0013554
	4170	MCL1	1	6.7939	0.554384	-0.554384	0.0420586	0.0053802		84324	SARNP	1	4.60277	-0.743548	0.743548	0.0215113	0.0013561
	55130	ARMC4	1	1.67482	0.938505	-0.938505	0.0420683	0.0053895		57688	ZSWIM6	1	5.10505	-0.734067	0.734067	0.0215372	0.0013636
	339451	KLHL17	1	1.90702	0.659059	-0.659059	0.0420683	0.0054169		9446	GSTO1	1	6.72412	-0.671932	0.671932	0.0215791	0.0013701
	4074	M6PR	4	9.77105	0.633778	-0.633778	0.0420683	0.0054055		6993	DYNLT1	1	4.95764	-0.916715	0.916715	0.0217501	0.0013869
	285601	GPR150	1	3.49983	0.624265	-0.624265	0.0420683	0.005425		55352	COPRS	1	4.82659	-0.674453	0.674453	0.0217574	0.0013893
	51337	THEM6	1	4.421	0.542485	-0.542485	0.0420683	0.0054246		1890	TYMP	3	6.28615	-0.643513	0.643513	0.0218045	0.0013943
	27044	SND1	1	7.47555	0.523232	-0.523232	0.0420683	0.0054136		8467	SMARCA5	2	4.19867	-0.854086	0.854086	0.0218315	0.0014
	56919	DHX33	2	3.04919	0.616461	-0.616461	0.0421166	0.0054357		4550	RNR2	2	13.218	-0.822434	0.822434	0.0218315	0.0013992
	5469	MED1	1	5.09492	0.524109	-0.524109	0.0421215	0.0054402		729852	UMAD1	1	2.842	-0.887975	0.887975	0.0218541	0.0014039
	2773	GNAI3	2	7.0974	0.54648	-0.54648	0.0421435	0.0054506		27131	SNX5	3	4.42669	-0.777131	0.777131	0.0218541	0.0014054
	118	ADD1	3	6.99863	0.476223	-0.476223	0.0421435	0.0054502		119392	SFR1	1	2.40848	-0.73187	0.73187	0.0219139	0.0014112
	153642	ARSK	1	2.94202	0.565783	-0.565783	0.0422635	0.0054738		11331	PHB2	1	4.7516	-0.754645	0.754645	0.0219348	0.0014204
	23002	DAAM1	1	3.49922	0.734019	-0.734019	0.0422759	0.0054851		10159	ATP6AP2	2	7.74059	-0.674236	0.674236	0.0219348	0.0014146
	27128	CYTH4	2	7.52606	0.524616	-0.524616	0.0422759	0.0054826		81631	MAP1LC3B	2	6.02449	-0.473737	0.473737	0.0219348	0.0014173
	124583	CANT1	1	5.50545	0.388963	-0.388963	0.0423579	0.0055013		57643	ZSWIM5	1	2.37404	-0.786069	0.786069	0.0219385	0.0014227
	26054	SENP6	1	4.3569	0.579902	-0.579902	0.0425236	0.0055382		6016	RIT1	2	5.50695	-0.610508	0.610508	0.0219937	0.0014282
	84059	ADGRV1	1	-0.413435	2.43883	-2.43883	0.0429032	0.0056031		2739	GLO1	1	4.57429	-0.739988	0.739988	0.0221768	0.0014441
	5213	PFKM	1	3.11183	0.828368	-0.828368	0.0429032	0.0056014		374887	YJEFN3	1	4.99117	-0.714885	0.714885	0.0222171	0.0014528
	59274	TLNRD1	2	6.28652	0.669398	-0.669398	0.0429415	0.0056343		54606	DDX56	1	2.63812	-0.770377	0.770377	0.0222599	0.0014616
	51008	ASCC1	1	3.67471	0.60485	-0.60485	0.0429415	0.0056315		4706	NDUFAB1	1	4.5965	-0.716138	0.716138	0.0222599	0.0014615
	11309	SLCO2B1	11	10.3852	0.457622	-0.457622	0.0429415	0.0056275		5586	PKN2	1	2.29603	-1.53366	1.53366	0.0223123	0.0014691
	7812	CSDE1	1	9.32887	0.393309	-0.393309	0.0429415	0.0056216		171220	DSTNP2	1	3.46926	-0.542655	0.542655	0.0223699	0.0014749
	374286	CDRT1	2	3.30738	1.02947	-1.02947	0.043149	0.0056703		92249	LINC01278	1	3.87322	-1.05617	1.05617	0.0224757	0.0014845
	440456	PLEKHM1P1	1	6.31562	0.481245	-0.481245	0.0431886	0.0056872		389362	PSMG4	1	2.70189	-0.913674	0.913674	0.0224757	0.0014859
	79903	NAA60	1	2.74312	0.653051	-0.653051	0.0433486	0.0057475		114327	EFHC1	2	3.19741	-1.17104	1.17104	0.0225221	0.001491
	728407	PARGP1	1	5.04091	0.58135	-0.58135	0.0433486	0.0057472		79365	BHLHE41	1	3.55278	-0.696563	0.696563	0.02253	0.0014936
	83877	TM2D2	1	5.59789	0.492144	-0.492144	0.0433486	0.0057456		101927416	SRGAP3-AS2	1	1.74489	-1.46878	1.46878	0.0226338	0.0015046
	7789	ZXDA	1	3.54601	0.468618	-0.468618	0.0433486	0.0057433		25874	MPC2	1	4.18163	-0.74927	0.74927	0.0227768	0.0015161
	3683	ITGAL	2	4.59992	0.620086	-0.620086	0.0433837	0.0057646		4705	NDUFA10	1	4.61937	-0.904491	0.904491	0.0227843	0.0015187
	8621	CDK13	2	5.01621	0.417583	-0.417583	0.0433837	0.005767		2119	ETV5	1	4.67036	-0.896495	0.896495	0.0228042	0.0015221
	2071	ERCC3	1	5.722	0.416576	-0.416576	0.0433837	0.0057605		1620	BRINP1	1	5.42957	-0.477446	0.477446	0.0228158	0.0015249
	1676	DFFA	1	5.07712	0.437143	-0.437143	0.0434431	0.0057908		116228	COX20	2	4.91119	-0.645197	0.645197	0.0228531	0.0015295
	961	CD47	1	6.84911	0.413165	-0.413165	0.0434431	0.0057947		7027	TFDP1	1	3.26489	-0.91039	0.91039	0.0231685	0.0015605
	25959	KANK2	2	2.63705	0.913561	-0.913561	0.0435196	0.0058196		5433	POLR2D	1	3.13282	-0.822159	0.822159	0.0231685	0.001561
	57020	VPS35L	2	7.20066	0.518616	-0.518616	0.0435196	0.0058174		10724	OGA	1	4.162	-1.03105	1.03105	0.0232612	0.0015715
	257106	ARHGAP30	1	6.87257	0.484374	-0.484374	0.0435196	0.0058212		83593	RASSF5	2	3.49614	-0.702071	0.702071	0.0232612	0.0015706
	3959	LGALS3BP	2	6.92662	0.8302	-0.8302	0.0435652	0.0058369		23433	RHOQ	1	5.4319	-0.696175	0.696175	0.0233961	0.0015848
	390916	NUDT19	2	5.13737	0.390252	-0.390252	0.0435652	0.0058368		388242	LOC388242	1	1.45757	-1.67616	1.67616	0.023397	0.0015891
	25821	MTO1	1	3.273	0.652787	-0.652787	0.0436553	0.0058563		79621	RNASEH2B	2	2.72675	-0.855378	0.855378	0.023397	0.0015885
	158586	ZXDB	1	3.53428	0.471741	-0.471741	0.0436553	0.0058591		79876	UBA5	1	2.19865	-0.884145	0.884145	0.0234623	0.0015969
	1355	COX15	1	5.75048	0.48891	-0.48891	0.0437218	0.005872		7428	VHL	1	4.2119	-0.727171	0.727171	0.0234623	0.0015978
	1230	CCR1	2	8.81165	0.618361	-0.618361	0.0437552	0.0058994		84811	BUD13	1	2.28211	-0.725416	0.725416	0.0235065	0.0016029
	79577	CDC73	1	4.50098	0.524521	-0.524521	0.0437552	0.0058949		83875	BCO2	1	0.0141398	-2.59603	2.59603	0.0235318	0.0016089
	26133	TRPC4AP	1	6.93316	0.472083	-0.472083	0.0437552	0.0059002		8625	RFXANK	2	3.70849	-1.10429	1.10429	0.0237241	0.0016315
	1486	CTBS	1	6.64791	0.457175	-0.457175	0.0437552	0.0058851		29998	BICRA	1	0.4761	-1.51647	1.51647	0.0237241	0.0016348
	29079	MED4	1	5.34087	0.421616	-0.421616	0.0439667	0.0059485		51263	MRPL30	2	3.9549	-0.738968	0.738968	0.0237241	0.0016278
	55702	YJU2	1	3.77389	0.577256	-0.577256	0.0439889	0.0059606		3949	LDLR	1	2.08521	-1.18255	1.18255	0.0237522	0.001639
	9064	MAP3K6	2	4.18914	0.548932	-0.548932	0.0439889	0.0059561		80222	TARS2	1	3.83746	-0.828482	0.828482	0.0237528	0.0016433
	8321	FZD1	1	4.35391	0.451462	-0.451462	0.0439889	0.0059659		51094	ADIPOR1	7	6.61532	-0.627854	0.627854	0.0237609	0.001646
	5257	PHKB	2	6.06397	0.477421	-0.477421	0.0440212	0.0059758		84908	FAM136A	1	1.57571	-1.17397	1.17397	0.0237942	0.0016526
	83931	STK40	3	7.32177	0.600264	-0.600264	0.0441415	0.006012		64784	CRTC3	1	2.0651	-0.762739	0.762739	0.02384	0.0016584
	23512	SUZ12	1	5.5449	0.463537	-0.463537	0.0441415	0.0060104		22808	MRAS	1	4.35307	-0.804289	0.804289	0.0238737	0.0016646
	54988	ACSM5	1	2.81027	0.924183	-0.924183	0.0443651	0.0060706		205251	MTLN	1	4.70729	-1.21432	1.21432	0.0240028	0.0016765
	5954	RCN1	2	4.90736	0.503108	-0.503108	0.0443651	0.0060696		80195	TMEM254	1	4.45444	-0.703589	0.703589	0.0240028	0.0016779
	23020	SNRNP200	2	6.80407	0.544813	-0.544813	0.0444528	0.006091		57205	ATP10D	1	2.8821	-0.634553	0.634553	0.024216	0.0017016
	26276	VPS33B	1	4.33581	0.52221	-0.52221	0.0444528	0.0061017		100462981	MTRNR2L2	2	9.09826	-0.834504	0.834504	0.0242288	0.0017069
	3030	HADHA	2	6.88924	0.465983	-0.465983	0.0444528	0.0061076		65080	MRPL44	1	3.0079	-1.16662	1.16662	0.0242364	0.0017096
	9039	UBA3	1	6.96179	0.431585	-0.431585	0.0444528	0.0061061		7454	WAS	2	4.57287	-0.960803	0.960803	0.0242578	0.0017133
	26995	TRUB2	1	5.05384	0.606578	-0.606578	0.0446611	0.0061514		2760	GM2A	5	8.45831	-0.614149	0.614149	0.024321	0.0017204
	2359	FPR3	3	7.47907	0.482664	-0.482664	0.0447951	0.0061739		105369490	LINC02550	1	3.59064	-0.858376	0.858376	0.0243331	0.001733
	55729	ATF7IP	2	4.82023	0.468431	-0.468431	0.0448318	0.006183		23625	FAM89B	2	5.97983	-0.538551	0.538551	0.0243331	0.0017303
	7562	ZNF708	1	3.35266	0.496822	-0.496822	0.0448748	0.006197		55313	CPPED1	1	6.00218	-0.515626	0.515626	0.0243331	0.0017309
	51411	BIN2	2	6.23206	0.580006	-0.580006	0.0449708	0.0062306		138639	PTPDC1	1	0.658502	-1.33676	1.33676	0.0248325	0.0017863
	51479	ANKFY1	1	6.25266	0.574009	-0.574009	0.0449708	0.0062293		23408	SIRT5	1	1.91522	-0.920478	0.920478	0.0248325	0.0017875
	55916	NXT2	2	5.15777	0.488177	-0.488177	0.0451719	0.006278		10152	ABI2	2	3.41934	-0.736028	0.736028	0.0248325	0.001783
	9889	ZBED4	1	3.84391	0.512931	-0.512931	0.045285	0.0063069		221443	OARD1	1	1.68401	-1.21756	1.21756	0.0250456	0.0018051
	64419	MTMR14	2	7.76862	0.564397	-0.564397	0.0455175	0.0063475		128061	C1orf131	1	2.30223	-0.973077	0.973077	0.0252146	0.0018323
	1121	CHM	1	3.51367	0.42117	-0.42117	0.0457384	0.0063989		5684	PSMA3	1	4.66111	-0.604804	0.604804	0.0252146	0.0018333
	51562	MBIP	1	5.10777	0.48369	-0.48369	0.0459282	0.0064427		60386	SLC25A19	1	4.97478	-0.547789	0.547789	0.0252146	0.0018286
	7767	ZNF224	1	3.68832	0.458743	-0.458743	0.0459282	0.0064545		515	ATP5PB	1	5.95458	-0.637887	0.637887	0.0252494	0.0018381
	7056	THBD	1	5.73096	0.730809	-0.730809	0.0459694	0.0064811		8881	CDC16	1	2.95458	-0.689147	0.689147	0.0252951	0.001846
	90441	ZNF622	1	5.32685	0.693772	-0.693772	0.046084	0.0065055		1353	COX11	1	3.32422	-0.629116	0.629116	0.0252951	0.0018438
	1894	ECT2	1	1.80428	0.676043	-0.676043	0.0463772	0.0065645		4763	NF1	2	3.7102	-0.661669	0.661669	0.0253021	0.0018488
	23011	RAB21	1	7.64142	0.567404	-0.567404	0.0463772	0.0065762		23216	TBC1D1	2	4.20008	-0.6166	0.6166	0.0253475	0.0018544
	5724	PTAFR	2	7.64032	0.413328	-0.413328	0.0463772	0.0065596		100313781	MIR718	2	5.65002	-0.542094	0.542094	0.0254516	0.0018643
	121536	AEBP2	2	4.09878	0.527145	-0.527145	0.0464994	0.0066104		103352539	LINC01410	2	2.32953	-1.11983	1.11983	0.0255579	0.0018767
	2072	ERCC4	1	3.59784	0.494641	-0.494641	0.0466038	0.0066316		11215	AKAP11	1	2.21774	-1.06967	1.06967	0.0255788	0.0018836
	148523	CIART	1	3.39319	0.712402	-0.712402	0.0466441	0.0066436		150465	TTL	1	3.18164	-0.854982	0.854982	0.0255788	0.0018856
	10827	FAM114A2	1	5.01833	0.524543	-0.524543	0.0467802	0.0067005		7334	UBE2N	1	5.77377	-0.607038	0.607038	0.0255788	0.0018898
	23130	ATG2A	2	4.59159	0.44225	-0.44225	0.0467802	0.0067012		4928	NUP98	1	3.59095	-0.83352	0.83352	0.0256529	0.0019043
	84267	C9orf64	1	4.66662	0.523448	-0.523448	0.0468842	0.0067365		9114	ATP6V0D1	6	8.05159	-0.674875	0.674875	0.0256529	0.0019045
	22920	KIFAP3	1	4.33727	0.499194	-0.499194	0.0468842	0.006729		55173	MRPS10	1	3.74664	-0.533169	0.533169	0.0256529	0.0018979
	55023	PHIP	2	4.21758	0.463518	-0.463518	0.0474235	0.0068488		55325	UFSP2	1	3.29981	-0.785947	0.785947	0.025734	0.0019129
	79366	HMGN5	2	2.44395	0.808957	-0.808957	0.0478487	0.0069405		7353	UFD1	1	5.21964	-0.474763	0.474763	0.0257623	0.0019173
	342945	ZSCAN22	1	2.17543	0.728381	-0.728381	0.0479484	0.0069631		6390	SDHB	1	5.88398	-0.765644	0.765644	0.0259792	0.0019381
	26263	FBXO22	1	4.04503	0.454277	-0.454277	0.0480402	0.0070073		113455421	DERPC	1	5.71062	-0.65599	0.65599	0.0260013	0.0019421
	84858	ZNF503	2	3.86081	0.401303	-0.401303	0.0482225	0.0070644		54497	HEATR5B	1	2.07145	-1.09528	1.09528	0.0260044	0.0019453
	114881	OSBPL7	1	1.29414	0.906717	-0.906717	0.0484117	0.0071441		9531	BAG3	1	2.91583	-0.816325	0.816325	0.0260044	0.001947
	26145	IRF2BP1	1	3.91977	0.581912	-0.581912	0.0484117	0.0071437		463	ZFHX3	3	3.48368	-0.7572	0.7572	0.0260187	0.0019505
	165631	PARP15	1	2.73178	0.815858	-0.815858	0.0490093	0.0072593		137492	VPS37A	1	3.23291	-0.747193	0.747193	0.0262012	0.0019717
	83876	MRO	1	1.54723	1.04627	-1.04627	0.0491286	0.0073102		3454	IFNAR1	2	6.44215	-0.524069	0.524069	0.0262012	0.0019736
	7766	ZNF223	1	3.17248	0.495782	-0.495782	0.0491286	0.007302		59286	UBL5	1	6.80013	-1.03992	1.03992	0.0262595	0.0019918
	374986	MIGA1	1	2.39141	0.821671	-0.821671	0.0498207	0.0074845		4257	MGST1	1	6.30987	-0.997691	0.997691	0.0262595	0.0019903
	79809	TTC21B	1	2.74933	0.541037	-0.541037	0.0498207	0.0074875		51406	NOL7	1	4.05725	-0.68694	0.68694	0.0262595	0.0019922
	8871	SYNJ2	2	3.16074	0.80058	-0.80058	0.0513655	0.0079006		582	BBS1	1	1.77773	-0.939607	0.939607	0.0262868	0.0019991
	84190	METTL25	1	2.91417	0.655654	-0.655654	0.051425	0.007919		8655	DYNLL1	2	8.98147	-0.578485	0.578485	0.0262868	0.0019975
	731424	MIR3945HG	1	0.13841	1.58064	-1.58064	0.0523162	0.008113		51084	CRYL1	1	4.18614	-1.01483	1.01483	0.0263051	0.0020028
	202309	GAPT	1	2.09544	1.02746	-1.02746	0.0524115	0.0081598		4299	AFF1	4	4.25728	-0.648193	0.648193	0.0263697	0.0020101
	63035	BCORL1	1	1.8913	0.786795	-0.786795	0.0525317	0.0082035		7109	TRAPPC10	1	3.06953	-0.634362	0.634362	0.0263815	0.0020134
	27241	BBS9	2	2.78586	0.667493	-0.667493	0.0525922	0.0082603		6595	SMARCA2	4	3.93302	-0.718394	0.718394	0.0264188	0.0020244
	54885	TBC1D8B	1	1.87479	0.876632	-0.876632	0.0564774	0.0092684		84240	ZCCHC9	1	3.1538	-0.670218	0.670218	0.0264188	0.0020258
	654	BMP6	1	1.21621	0.724726	-0.724726	0.0565696	0.0093218		199704	ZNF585A	1	4.54442	-0.819293	0.819293	0.0264576	0.0020335
	100129842	ZNF737	1	2.05952	0.681149	-0.681149	0.0565696	0.0093217		8407	TAGLN2	4	6.63212	-0.742282	0.742282	0.0265465	0.0020428
	6103	RPGR	1	1.98475	0.835967	-0.835967	0.0569614	0.0094301		91368	CDKN2AIPNL	1	2.78055	-0.959371	0.959371	0.0266403	0.0020524
	83992	CTTNBP2	1	1.28192	0.942743	-0.942743	0.05855	0.0099016		699	BUB1	1	0.836956	-1.26383	1.26383	0.0267103	0.0020639
	50940	PDE11A	1	0.66335	1.11082	-1.11082	0.058839	0.0100184		100288203	LOC100288203	1	1.41503	-0.961917	0.961917	0.0267103	0.0020626
	7379	UPK2	1	0.535402	1.00851	-1.00851	0.0600368	0.0105104		51341	ZBTB7A	6	5.35978	-0.506362	0.506362	0.0267103	0.0020652
										54826	GIN1	1	1.06942	-1.41298	1.41298	0.0268096	0.00208
										6637	SNRPG	1	3.12359	-0.927829	0.927829	0.0268096	0.002078
										8799	PEX11B	1	2.48735	-0.666485	0.666485	0.0269299	0.0020917
										6626	SNRPA	2	4.14004	-0.733005	0.733005	0.0269547	0.0020967
										104169670	RXYLT1-AS1	2	4.22275	-1.35378	1.35378	0.027068	0.0021177
										516	ATP5MC1	1	2.74876	-1.23441	1.23441	0.027068	0.002122
										10189	ALYREF	1	2.98614	-0.70821	0.70821	0.027068	0.0021185
										134265	AFAP1L1	2	3.67756	-1.12342	1.12342	0.0272024	0.002135
										9519	TBPL1	1	0.774215	-1.45461	1.45461	0.0272095	0.0021385
										54494	C11orf71	1	2.90419	-0.701638	0.701638	0.0272095	0.0021405
										4140	MARK3	1	2.29037	-0.780396	0.780396	0.0272707	0.0021478
										4238	MFAP3	1	3.01627	-0.649789	0.649789	0.0273184	0.0021565
										7311	UBA52	1	7.18345	-1.39471	1.39471	0.0274363	0.002169
										5359	PLSCR1	1	4.9316	-0.774607	0.774607	0.0275432	0.0021817
										1611	DAP	2	5.2769	-0.77346	0.77346	0.027584	0.0021874
										258010	SVIP	1	3.43137	-0.748098	0.748098	0.0275884	0.0021902
										8570	KHSRP	2	5.44667	-0.486245	0.486245	0.0276249	0.0021956
										4191	MDH2	1	6.07921	-0.668565	0.668565	0.0276387	0.0022021
										219988	PATL1	1	4.38993	-0.519835	0.519835	0.0276387	0.0021992
										5504	PPP1R2	1	3.85457	-0.66415	0.66415	0.0279049	0.0022406
										442211	ATP6V0CP3	2	2.45625	-1.17865	1.17865	0.0279291	0.0022551
										241	ALOX5AP	1	5.76907	-0.791026	0.791026	0.0279291	0.0022473
										5770	PTPN1	1	4.96484	-0.593377	0.593377	0.0279291	0.0022541
										135154	SDHAF4	1	4.09365	-0.923842	0.923842	0.0279786	0.0022616
										79072	FASTKD3	1	0.716554	-1.36198	1.36198	0.0280394	0.0022755
										54931	TRMT10C	1	3.15996	-1.05197	1.05197	0.0280394	0.0022776
										8847	DLEU2	1	2.32787	-1.01412	1.01412	0.0280394	0.0022793
										7881	KCNAB1	1	1.19378	-4.0698	4.0698	0.0280394	0.0022817
										64975	MRPL41	1	4.53925	-0.583786	0.583786	0.0280394	0.0022774
										27147	DENND2A	2	2.338	-1.02672	1.02672	0.0283014	0.0023064
										4597	MVD	1	4.31444	-0.529471	0.529471	0.0283408	0.0023216
										253782	CERS6	1	4.44823	-0.618402	0.618402	0.0285575	0.0023445
										54807	ZNF586	1	1.2112	-1.31004	1.31004	0.0285924	0.0023595
										81029	WNT5B	1	0.438515	-1.25143	1.25143	0.0285924	0.0024172
										148137	PROSER3	1	1.57958	-0.945771	0.945771	0.0285924	0.0024054
										58477	SRPRB	1	2.58463	-0.915419	0.915419	0.0285924	0.0023707
										79612	NAA16	1	1.96711	-0.861259	0.861259	0.0285924	0.0024029
										7328	UBE2H	1	3.3858	-0.839472	0.839472	0.0285924	0.0024197
										6500	SKP1	1	6.48675	-0.740085	0.740085	0.0285924	0.0023795
										9554	SEC22B	1	7.02273	-0.714952	0.714952	0.0285924	0.0023932
										4644	MYO5A	5	5.86616	-0.698823	0.698823	0.0285924	0.0024183
										5093	PCBP1	2	7.83437	-0.67387	0.67387	0.0285924	0.0023837
										11267	SNF8	1	4.40132	-0.664956	0.664956	0.0285924	0.0023984
										5716	PSMD10	1	5.11623	-0.628082	0.628082	0.0285924	0.0023723
										7402	UTRN	4	4.54711	-0.608367	0.608367	0.0285924	0.0023669
										7336	UBE2V2	1	5.30191	-0.588767	0.588767	0.0285924	0.0024168
										7520	XRCC5	2	5.34232	-0.528499	0.528499	0.0285924	0.0024073
										1978	EIF4EBP1	1	4.70158	-1.21832	1.21832	0.0287509	0.0024461
										2857	GPR34	1	4.52862	-1.32955	1.32955	0.0287814	0.0024546
										221184	CPNE2	1	3.33998	-0.81876	0.81876	0.0287814	0.0024565
										4524	MTHFR	3	3.70483	-0.675131	0.675131	0.0289314	0.0024719
										84326	METTL26	1	4.09508	-0.740652	0.740652	0.0291002	0.002489
										5510	PPP1R7	1	4.3494	-0.53813	0.53813	0.0291022	0.0024918
										28989	NTMT1	1	2.9109	-0.757591	0.757591	0.0291203	0.0024986
										5580	PRKCD	5	4.7734	-0.569323	0.569323	0.0291246	0.0025095
										64759	TNS3	9	6.58127	-0.460141	0.460141	0.0292018	0.0025239
										6223	RPS19	1	3.02337	-1.82025	1.82025	0.0292236	0.0025404
										84243	ZDHHC18	1	2.67686	-0.889232	0.889232	0.0292236	0.002547
										196	AHR	1	4.58816	-0.829451	0.829451	0.0292236	0.0025387
										8676	STX11	1	3.08767	-0.627463	0.627463	0.0292236	0.0025451
										23253	ANKRD12	3	5.65324	-0.625141	0.625141	0.0292236	0.0025308
										57826	RAP2C	3	4.24814	-0.527481	0.527481	0.0292236	0.0025407
										7203	CCT3	1	4.32221	-0.612491	0.612491	0.0292414	0.0025539
										4836	NMT1	1	3.28549	-0.537187	0.537187	0.0292414	0.0025533
										85012	TCEAL3	1	3.5506	-0.556608	0.556608	0.0293369	0.0025675
										7071	KLF10	1	1.72863	-1.1217	1.1217	0.0293976	0.0025808
										23597	ACOT9	1	3.79426	-0.521069	0.521069	0.0293976	0.0025772
										90861	JPT2	1	4.14112	-0.76449	0.76449	0.0294341	0.0025987
										10227	MFSD10	1	4.66042	-0.680397	0.680397	0.0294341	0.0025936
										34	ACADM	1	3.7523	-0.665817	0.665817	0.0294341	0.0025998
										4772	NFATC1	1	3.0138	-1.01986	1.01986	0.029448	0.0026127
										26993	AKAP8L	1	2.57852	-0.835905	0.835905	0.029448	0.0026145
										5440	POLR2K	1	6.32541	-0.661159	0.661159	0.029448	0.0026064
										6560	SLC12A4	1	2.24616	-0.767055	0.767055	0.0294638	0.0026334
										10952	SEC61B	1	5.06178	-0.724986	0.724986	0.0294638	0.0026324
										51100	SH3GLB1	1	4.47263	-0.697196	0.697196	0.0294638	0.0026345
										9175	MAP3K13	3	4.57837	-0.590846	0.590846	0.0294638	0.0026289
										100131801	PET100	1	3.46737	-1.41051	1.41051	0.0295243	0.0026426
										5142	PDE4B	1	0.740498	-1.1718	1.1718	0.0295508	0.0026695
										4707	NDUFB1	1	5.36547	-1.16238	1.16238	0.0295508	0.0026848
										730005	SEC14L6	2	5.1527	-0.964694	0.964694	0.0295508	0.0026575
										171023	ASXL1	1	2.86712	-0.957948	0.957948	0.0295508	0.0026801
										8564	KMO	2	2.06143	-0.867294	0.867294	0.0295508	0.0026591
										144402	CPNE8	1	4.28889	-0.764119	0.764119	0.0295508	0.0026729
										55848	PLGRKT	1	3.448	-0.699951	0.699951	0.0295508	0.0026509
										6256	RXRA	4	6.11194	-0.600584	0.600584	0.0295508	0.0026896
										8289	ARID1A	3	3.84864	-0.594619	0.594619	0.0295508	0.0026903
										10197	PSME3	3	4.09384	-0.571331	0.571331	0.0295508	0.0026793
										1176	AP3S1	1	4.78673	-0.517946	0.517946	0.0295508	0.0026548
										28986	MAGEH1	1	1.09613	-1.58562	1.58562	0.0295539	0.0026959
										29950	SERTAD1	1	2.70847	-0.891243	0.891243	0.0295633	0.0027021
										100507373	LOC100507373	1	3.66403	-0.681797	0.681797	0.0296568	0.0027166
										122769	LRR1	2	5.13927	-0.640077	0.640077	0.0296568	0.0027135
										101928429	LOC101928429	1	4.00446	-1.0913	1.0913	0.0297553	0.0027358
										54942	ABITRAM	1	3.47156	-0.576558	0.576558	0.0297553	0.0027351
										118487	CHCHD1	1	4.68275	-0.770514	0.770514	0.0297742	0.0027456
										56006	SMG9	1	3.04624	-0.842512	0.842512	0.0297986	0.0027607
										56172	ANKH	2	4.18103	-0.564238	0.564238	0.0297986	0.0027544
										513	ATP5F1D	1	6.11367	-0.585218	0.585218	0.0298196	0.0027685
										83862	TMEM120A	1	1.68434	-1.09558	1.09558	0.0298782	0.0027783
										55761	TTC17	1	1.34527	-0.924943	0.924943	0.0299192	0.0027968
										100422833	MIR3188	1	2.34683	-0.895379	0.895379	0.0299243	0.0028018
										6324	SCN1B	2	4.21312	-0.804066	0.804066	0.0299243	0.0028035
										51534	VTA1	1	4.4267	-0.474547	0.474547	0.0299243	0.0028054
										22870	PPP6R1	2	6.15746	-0.489625	0.489625	0.0299357	0.0028092
										50628	GEMIN4	1	2.63258	-0.728156	0.728156	0.0300266	0.0028367
										7322	UBE2D2	1	5.6767	-0.851862	0.851862	0.0301665	0.0028581
										102723566	LOC102723566	3	4.18427	-0.708125	0.708125	0.0302074	0.0028647
										2305	FOXM1	1	0.445395	-1.22109	1.22109	0.0302287	0.0028694
										105378663	LOC105378663	2	2.97637	-0.654049	0.654049	0.0302572	0.0028803
										8875	VNN2	2	2.85729	-0.937338	0.937338	0.0303597	0.0029008
										10078	TSSC4	1	2.01636	-0.797419	0.797419	0.0303597	0.0029011
										1232	CCR3	1	3.29996	-0.893257	0.893257	0.0304212	0.0029152
										10254	STAM2	2	4.37361	-0.638835	0.638835	0.030565	0.0029455
										1635	DCTD	1	3.58878	-0.616464	0.616464	0.0306541	0.0029591
										79650	USB1	4	4.86088	-0.608644	0.608644	0.0306541	0.0029624
										826	CAPNS1	6	7.87348	-0.489509	0.489509	0.0307332	0.0029728
										100289098	GS1-124K5.4	1	2.07005	-1.44524	1.44524	0.0308413	0.0029876
										5478	PPIA	1	7.56589	-0.96045	0.96045	0.0308413	0.0029954
										7905	REEP5	1	7.26911	-0.466076	0.466076	0.0308413	0.0029893
										317762	CCDC85C	4	4.17474	-0.581857	0.581857	0.0308419	0.0030001
										5799	PTPRN2	3	3.77798	-0.894377	0.894377	0.0308791	0.0030065
										55830	GLT8D1	2	2.67695	-0.830795	0.830795	0.0309081	0.0030121
										55179	FAIM	1	2.40858	-1.10761	1.10761	0.0309433	0.0030211
										23098	SARM1	1	0.31013	-1.14354	1.14354	0.0309566	0.0030326
										8856	NR1I2	1	1.61814	-0.979428	0.979428	0.0309566	0.0030336
										693224	MIR639	1	6.41	-0.948218	0.948218	0.0309566	0.003028
										9632	SEC24C	1	4.96757	-0.477986	0.477986	0.0309566	0.0030256
										10863	ADAM28	1	2.14131	-1.23464	1.23464	0.0309653	0.0030411
										29090	TIMM21	1	4.56735	-0.614794	0.614794	0.0309653	0.003039
										801	CALM1	3	6.99875	-0.606123	0.606123	0.0309767	0.0030467
										2495	FTH1	2	12.1162	-0.759643	0.759643	0.0310835	0.0030607
										7879	RAB7A	6	8.07432	-0.433359	0.433359	0.0310835	0.0030713
										10066	SCAMP2	3	6.04574	-0.66358	0.66358	0.0311435	0.00308
										85013	TMEM128	1	0.443153	-1.49922	1.49922	0.0311824	0.0030867
										51691	LSM8	1	3.5307	-0.770995	0.770995	0.0312192	0.0030932
										144108	SPTY2D1	1	2.23763	-0.758963	0.758963	0.0312458	0.0030986
										102724601	RABGAP1L-DT	1	1.04488	-1.37572	1.37572	0.031267	0.0031092
										128866	CHMP4B	2	7.47524	-0.558224	0.558224	0.0312703	0.003118
										3084	NRG1	1	4.04603	-0.802708	0.802708	0.0313106	0.0031248
										104355291	LINC01392	1	2.00061	-0.806145	0.806145	0.0313124	0.0031278
										55731	FAM222B	2	3.74962	-0.679161	0.679161	0.0313714	0.0031394
										5934	RBL2	1	3.72947	-0.815959	0.815959	0.0313777	0.0031513
										55004	LAMTOR1	3	8.01694	-0.571751	0.571751	0.0313777	0.003146
										100129845	PCOLCE-AS1	1	1.36584	-1.08429	1.08429	0.0314019	0.003168
										4860	PNP	1	2.25215	-0.990415	0.990415	0.0315119	0.0031819
										86	ACTL6A	1	3.15817	-0.703366	0.703366	0.0318313	0.0032171
										387263	C6orf120	1	4.12245	-0.485622	0.485622	0.0319007	0.0032298
										1059	CENPB	2	4.12175	-0.862657	0.862657	0.0319231	0.003235
										25976	TIPARP	1	4.29187	-0.775144	0.775144	0.032173	0.0032661
										130355	C2orf76	2	3.86019	-0.700596	0.700596	0.0322993	0.0032848
										90326	THAP3	1	1.91832	-0.910229	0.910229	0.0324499	0.0033121
										116540	MRPL53	1	5.22606	-0.795683	0.795683	0.0324499	0.0033078
										10094	ARPC3	1	8.60938	-0.689464	0.689464	0.0324499	0.0033151
										8405	SPOP	2	3.81531	-0.671642	0.671642	0.0324499	0.0033121
										1528	CYB5A	1	4.58387	-0.614093	0.614093	0.0324499	0.0033206
										4698	NDUFA5	1	4.87412	-0.600432	0.600432	0.0324499	0.0033183
										29093	MRPL22	1	2.35189	-0.917673	0.917673	0.0325382	0.0033355
										79629	OCEL1	2	3.40906	-1.19998	1.19998	0.032796	0.0033679
										348262	MCRIP1	1	4.95906	-1.01341	1.01341	0.0328739	0.0033818
										10293	TRAIP	2	2.17827	-0.901133	0.901133	0.0329038	0.0033904
										84955	NUDCD1	1	1.80869	-0.906158	0.906158	0.0331336	0.0034265
										54344	DPM3	1	4.84248	-0.858303	0.858303	0.0331428	0.0034364
										2804	GOLGB1	1	4.52882	-0.603753	0.603753	0.0331428	0.0034378
										55968	NSFL1C	2	4.46966	-0.47315	0.47315	0.0331428	0.0034394
										10209	EIF1	1	10.4985	-0.653546	0.653546	0.0331936	0.0034507
										3615	IMPDH2	1	0.693609	-2.19981	2.19981	0.033239	0.0034728
										114926	SMIM19	2	4.06014	-0.891123	0.891123	0.033239	0.0034764
										285598	ARL10	2	1.81955	-0.814477	0.814477	0.033239	0.0034599
										78996	CYREN	1	3.56253	-0.603666	0.603666	0.033239	0.0034736
										7040	TGFB1	7	7.8202	-0.46733	0.46733	0.033239	0.0034721
										51073	MRPL4	2	5.58852	-0.466224	0.466224	0.0333445	0.0034935
										90693	CCDC126	1	1.7859	-1.0206	1.0206	0.0334923	0.003512
										22926	ATF6	1	4.87153	-0.414499	0.414499	0.033681	0.0035409
										57602	USP36	1	2.1987	-0.788998	0.788998	0.033739	0.00355
										57465	TBC1D24	1	2.39474	-0.7282	0.7282	0.0338071	0.0035602
										116092	DNTTIP1	1	5.0713	-0.415453	0.415453	0.0340321	0.0035962
										64895	PAPOLG	1	1.68959	-0.823154	0.823154	0.0340772	0.0036041
										9637	FEZ2	1	4.54997	-0.625284	0.625284	0.0340857	0.0036081
										5435	POLR2F	1	4.88484	-0.72035	0.72035	0.0340884	0.0036114
										64963	MRPS11	1	5.07828	-0.817449	0.817449	0.0341495	0.003621
										2017	CTTN	1	0.304109	-2.22713	2.22713	0.034223	0.003646
										905	CCNT2	1	1.93979	-0.866632	0.866632	0.034223	0.0036411
										100131655	ZNF236-DT	1	4.06943	-0.865661	0.865661	0.034223	0.0036413
										9577	BABAM2	2	6.04979	-0.391001	0.391001	0.034223	0.0036439
										147699	PPM1N	1	1.65994	-0.914349	0.914349	0.0342337	0.0036516
										8536	CAMK1	1	5.79644	-0.499171	0.499171	0.0344023	0.003684
										84687	PPP1R9B	4	4.24424	-0.491189	0.491189	0.0344023	0.0036851
										152302	CIDECP1	1	3.73035	-0.739522	0.739522	0.0344418	0.0036955
										26799	SNORD50A	1	2.67553	-0.775355	0.775355	0.0347092	0.0037305
										6175	RPLP0	1	7.08562	-1.00775	1.00775	0.0347149	0.0037374
										63874	ABHD4	1	3.53449	-0.663466	0.663466	0.0347504	0.0037489
										51022	GLRX2	1	4.04415	-0.576372	0.576372	0.0347504	0.0037506
										84364	ARFGAP2	1	4.36562	-0.543646	0.543646	0.0347504	0.003746
										27010	TPK1	1	3.90375	-0.547702	0.547702	0.0347815	0.0037602
										64976	MRPL40	1	4.8069	-0.631381	0.631381	0.0350141	0.0037917
										4904	YBX1	4	5.6857	-0.637804	0.637804	0.0351917	0.0038173
										79016	DDA1	1	5.47509	-0.489051	0.489051	0.0352377	0.0038255
										210	ALAD	1	4.46955	-0.750575	0.750575	0.0353561	0.0038469
										54887	UHRF1BP1	1	3.50868	-0.506067	0.506067	0.0353561	0.0038416
										2766	GMPR	1	0.688147	-1.48932	1.48932	0.0353717	0.0038528
										51747	LUC7L3	1	2.56687	-0.596221	0.596221	0.0354101	0.0038602
										79717	PPCS	1	4.95238	-0.885303	0.885303	0.0354215	0.0038646
										1329	COX5B	1	5.60247	-0.972275	0.972275	0.0354486	0.0038757
										285605	DTWD2	2	2.8603	-0.962088	0.962088	0.0354486	0.0038772
										4294	MAP3K10	1	2.05086	-0.902845	0.902845	0.0355161	0.0038878
										10476	ATP5PD	1	7.51575	-0.542168	0.542168	0.0355245	0.0038919
										1912	PHC2	2	4.0291	-0.613607	0.613607	0.0356225	0.0039086
										8815	BANF1	3	7.5441	-0.488788	0.488788	0.0357117	0.0039221
										3015	H2AZ1	1	4.53414	-0.578106	0.578106	0.0358314	0.0039417
										51699	VPS29	1	7.17782	-0.46652	0.46652	0.0359502	0.0039678
										10765	KDM5B	2	3.20651	-0.792125	0.792125	0.0359596	0.0039753
										9611	NCOR1	1	4.46293	-1.02454	1.02454	0.0359768	0.0039825
										84717	HDGFL2	1	2.49149	-1.06228	1.06228	0.0359768	0.0039837
										65003	MRPL11	1	2.5747	-1.17017	1.17017	0.0360306	0.0039994
										3156	HMGCR	1	3.07226	-0.735685	0.735685	0.0361185	0.0040336
										285203	EOGT	1	3.30088	-0.672095	0.672095	0.0361185	0.0040186
										101927378	LOC101927378	1	6.46612	-0.649705	0.649705	0.0361185	0.0040385
										9270	ITGB1BP1	2	4.74433	-0.638287	0.638287	0.0361185	0.0040361
										8427	ZNF282	2	2.22841	-0.636871	0.636871	0.0361185	0.0040342
										1265	CNN2	1	4.23909	-0.593339	0.593339	0.0361185	0.0040357
										4259	MGST3	1	6.78739	-0.551266	0.551266	0.0361185	0.0040236
										65993	MRPS34	1	5.07372	-0.53053	0.53053	0.0361185	0.0040224
										100288432	IL10RB-DT	1	2.12123	-1.33622	1.33622	0.0361903	0.0040596
										58505	OSTC	1	4.15164	-0.634877	0.634877	0.0361903	0.0040517
										7095	SEC62	1	5.2551	-0.505833	0.505833	0.0362613	0.0040709
										84545	MRPL43	1	2.46493	-1.14798	1.14798	0.0363515	0.0040871
										11345	GABARAPL2	1	5.31944	-0.657656	0.657656	0.0363515	0.0040876
										7803	PTP4A1	1	5.36129	-0.44539	0.44539	0.0363603	0.0040946
										151613	TTC14	1	0.92449	-1.62157	1.62157	0.0364023	0.0041057
										7314	UBB	1	7.3489	-0.880445	0.880445	0.0364329	0.004123
										375387	NRROS	1	4.77875	-0.653083	0.653083	0.0364329	0.0041144
										8668	EIF3I	1	4.83601	-0.578835	0.578835	0.0364329	0.0041207
										8812	CCNK	1	3.84285	-0.567158	0.567158	0.0364329	0.0041173
										5529	PPP2R5E	2	4.36137	-0.464465	0.464465	0.0364732	0.0041309
										283643	TEDC1	3	4.67792	-1.32407	1.32407	0.0365205	0.0041429
										27090	ST6GALNAC4	1	2.75346	-1.03333	1.03333	0.0365384	0.0041604
										53340	SPA17	1	0.541558	-1.29494	1.29494	0.0365384	0.0041614
										92799	SHKBP1	1	3.97971	-0.580127	0.580127	0.0365384	0.0041541
										51258	MRPL51	2	5.40433	-0.503136	0.503136	0.0366606	0.0041786
										6241	RRM2	1	2.24491	-1.91737	1.91737	0.0368325	0.0042047
										64067	NPAS3	1	1.0614	-1.07805	1.07805	0.0368325	0.0042049
										100532726	NDUFC2-KCTD14	1	8.31674	-0.627993	0.627993	0.0368828	0.0042139
										60685	ZFAND3	1	4.62318	-0.679281	0.679281	0.0370163	0.0042359
										790955	UQCC3	1	1.28865	-1.50902	1.50902	0.037164	0.0042582
										9962	SLC23A2	3	4.42273	-0.455565	0.455565	0.037164	0.0042595
										10938	EHD1	1	2.59445	-0.690184	0.690184	0.037568	0.0043126
										23321	TRIM2	1	0.735042	-1.32607	1.32607	0.0377529	0.0043397
										22861	NLRP1	1	0.851353	-2.05684	2.05684	0.0377529	0.0043406
										51201	ZDHHC2	1	3.0147	-0.693905	0.693905	0.037873	0.004375
										23261	CAMTA1	2	6.21552	-0.668658	0.668658	0.0379809	0.0043969
										5901	RAN	1	5.46955	-0.610998	0.610998	0.0379809	0.0043977
										64135	IFIH1	2	3.44498	-0.712817	0.712817	0.0380939	0.0044212
										283518	KCNRG	1	2.7928	-0.536021	0.536021	0.0384002	0.0044636
										6147	RPL23A	1	4.49967	-0.824323	0.824323	0.0384027	0.0044692
										51547	SIRT7	1	3.39323	-0.704944	0.704944	0.0386365	0.0045085
										377	ARF3	3	7.39694	-0.433762	0.433762	0.0386365	0.0045066
										7979	SEM1	1	5.25503	-0.646002	0.646002	0.038714	0.0045246
										8294	H4C9	1	3.92078	-1.06961	1.06961	0.0387724	0.0045489
										56886	UGGT1	1	3.5103	-0.523786	0.523786	0.0389655	0.0045892
										8968	H3C7	1	1.95596	-1.5643	1.5643	0.0390677	0.0046082
										441908	NBPF18P	1	3.45516	-1.26735	1.26735	0.0391523	0.0046523
										1476	CSTB	3	11.7223	-0.945535	0.945535	0.0391523	0.0046317
										85027	SMIM3	1	3.58365	-0.680473	0.680473	0.0391523	0.0046536
										2029	ENSA	2	6.15714	-0.48486	0.48486	0.0391523	0.0046414
										6281	S100A10	2	8.24855	-0.634117	0.634117	0.0393641	0.0046868
										873	CBR1	1	3.62791	-0.746035	0.746035	0.0394025	0.0047047
										6631	SNRPC	1	6.24032	-0.66589	0.66589	0.0394025	0.0047037
										5566	PRKACA	2	6.4416	-0.530414	0.530414	0.0394025	0.004701
										339448	C1orf174	1	3.3581	-0.598712	0.598712	0.0394532	0.0047143
										1432	MAPK14	1	3.77376	-0.707745	0.707745	0.0394873	0.0047219
										388962	BOLA3	1	4.13645	-1.20202	1.20202	0.0395663	0.0047463
										122622	ADSS1	1	1.42328	-1.2497	1.2497	0.0395663	0.0047512
										3145	HMBS	1	1.28598	-0.996303	0.996303	0.0395663	0.0047702
										100272147	CMC4	1	3.94353	-0.974799	0.974799	0.0395663	0.0047458
										100533975	SLMO2-ATP5E	1	2.50028	-0.742944	0.742944	0.0395663	0.004785
										1857	DVL3	1	2.79455	-0.720119	0.720119	0.0395663	0.0047612
										57129	MRPL47	1	3.13784	-0.654618	0.654618	0.0395663	0.0047756
										52	ACP1	1	4.41397	-0.649929	0.649929	0.0395663	0.0047732
										4008	LMO7	1	4.96474	-0.550786	0.550786	0.0395663	0.0047597
										4709	NDUFB3	2	3.25785	-0.883662	0.883662	0.03961	0.0048091
										2961	GTF2E2	1	3.19271	-0.686703	0.686703	0.03961	0.0047956
										84313	VPS25	1	3.74842	-0.659067	0.659067	0.03961	0.0048042
										23241	PACS2	1	2.89565	-0.508374	0.508374	0.0398083	0.0048466
										55132	LARP1B	2	4.00951	-0.804027	0.804027	0.0399559	0.0048682
										283899	INO80E	1	5.35111	-0.448848	0.448848	0.0399879	0.0048757
										3837	KPNB1	2	5.07262	-0.680178	0.680178	0.0401859	0.0049107
										5996	RGS1	1	2.32458	-1.88305	1.88305	0.040296	0.0049351
										474343	SPIN2B	1	1.2329	-1.09284	1.09284	0.040359	0.0049465
										27102	EIF2AK1	4	4.93781	-0.415747	0.415747	0.040543	0.0049873
										26053	AUTS2	1	3.58606	-0.544295	0.544295	0.0405455	0.0049913
										6934	TCF7L2	2	2.18782	-0.787822	0.787822	0.040749	0.00502
										51642	MRPL48	1	2.11717	-1.22991	1.22991	0.0407916	0.0050447
										100529209	RNASEK-C17orf49	2	6.10935	-0.703567	0.703567	0.0407916	0.0050449
										55193	PBRM1	2	2.9872	-0.693476	0.693476	0.0407916	0.00503
										8520	HAT1	1	4.34914	-0.663549	0.663549	0.0407916	0.0050377
										9209	LRRFIP2	1	2.9183	-0.611908	0.611908	0.0407916	0.0050511
										6429	SRSF4	1	3.19775	-0.582617	0.582617	0.0407957	0.0050552
										7596	ZNF45	1	1.18105	-0.973836	0.973836	0.0410265	0.005095
										57532	NUFIP2	1	3.66555	-0.961312	0.961312	0.041062	0.0051031
										27258	LSM3	1	6.23993	-0.490159	0.490159	0.0411514	0.0051179
										80790	CMIP	3	4.11403	-0.568304	0.568304	0.0412452	0.0051333
										55559	HAUS7	1	1.97461	-0.963744	0.963744	0.0412676	0.0051435
										9112	MTA1	1	1.02104	-1.28077	1.28077	0.0412817	0.0051505
										23063	WAPL	1	3.35706	-0.697794	0.697794	0.0412817	0.0051528
										100874173	LINC00443	1	0.296198	-1.93058	1.93058	0.0413127	0.0051604
										55640	FLVCR2	1	1.42612	-1.14664	1.14664	0.0413232	0.0051729
										8970	H2BC11	1	3.02892	-0.8734	0.8734	0.0413232	0.0051683
										497661	C18orf32	1	6.34917	-0.725882	0.725882	0.0413232	0.0051692
										63826	SRR	1	1.85025	-0.870694	0.870694	0.0413318	0.0051777
										25937	WWTR1	1	1.20678	-1.779	1.779	0.0413775	0.0051875
										644538	SMIM10	1	0.425055	-1.22314	1.22314	0.0413782	0.005201
										63929	XPNPEP3	1	3.52565	-1.00395	1.00395	0.0413782	0.0052096
										79862	ZNF669	1	0.648205	-1.08035	1.08035	0.0414176	0.0052221
										8574	AKR7A2	1	4.90278	-0.560465	0.560465	0.0414585	0.005231
										79833	GEMIN6	1	2.33597	-0.858856	0.858856	0.0415906	0.0052514
										51531	TRMO	1	3.47426	-0.803796	0.803796	0.0417359	0.0052848
										55108	BSDC1	2	2.88736	-0.73913	0.73913	0.0417794	0.0052941
										23028	KDM1A	1	2.33585	-0.793186	0.793186	0.0419057	0.0053139
										90736	FAM104B	1	1.67719	-1.28937	1.28937	0.041908	0.0053331
										5584	PRKCI	1	1.44272	-0.92795	0.92795	0.041908	0.0053281
										8935	SKAP2	1	4.8215	-0.812035	0.812035	0.0419781	0.0053458
										79869	CPSF7	1	2.56133	-0.924864	0.924864	0.041995	0.0053518
										3586	IL10	2	4.54896	-0.810425	0.810425	0.0420121	0.0053615
										11237	RNF24	1	0.988775	-1.05843	1.05843	0.0420586	0.0053756
										9522	SCAMP1	1	4.21738	-0.856578	0.856578	0.0420586	0.0053715
										51155	JPT1	1	4.18332	-0.701978	0.701978	0.0420586	0.0053827
										9133	CCNB2	1	1.16892	-1.51155	1.51155	0.0420683	0.0054105
										7371	UCK2	1	0.402231	-1.31631	1.31631	0.0420683	0.0054244
										55299	BRIX1	1	1.20728	-1.20345	1.20345	0.0420683	0.0054257
										23373	CRTC1	1	1.87335	-0.792205	0.792205	0.0420683	0.0054115
										10284	SAP18	1	7.0773	-0.455663	0.455663	0.0420683	0.0053916
										440275	EIF2AK4	2	3.11094	-0.676701	0.676701	0.0421863	0.00546
										80312	TET1	1	3.98733	-0.68354	0.68354	0.0422759	0.0054869
										84319	CMSS1	1	0.21651	-1.29755	1.29755	0.0424558	0.0055217
										26267	FBXO10	2	5.73923	-0.470078	0.470078	0.0424558	0.0055184
										23075	SWAP70	1	5.44453	-0.582678	0.582678	0.0425108	0.0055327
										3939	LDHA	2	6.9465	-0.47972	0.47972	0.0427368	0.0055698
										9416	DDX23	1	3.59757	-0.441059	0.441059	0.0428908	0.0055938
										83475	DOHH	1	0.297727	-1.37551	1.37551	0.0429415	0.0056125
										57700	FAM160B1	1	1.87728	-1.17693	1.17693	0.0429415	0.0056274
										100505681	NAPA-AS1	1	2.85704	-0.833983	0.833983	0.0429415	0.0056379
										84365	NIFK	1	3.7117	-0.648382	0.648382	0.0429415	0.0056392
										149175	MANEAL	1	0.411088	-1.3589	1.3589	0.0431522	0.0056772
										219539	YPEL4	1	-0.254709	-3.51412	3.51412	0.0431522	0.0056785
										54438	GFOD1	1	1.89281	-1.12454	1.12454	0.0433486	0.005715
										1435	CSF1	2	4.52157	-1.30098	1.30098	0.0433486	0.0057375
										286297	LOC286297	2	2.27692	-0.899154	0.899154	0.0433486	0.0057388
										154141	MBOAT1	1	2.82247	-0.876225	0.876225	0.0433486	0.005743
										98	ACYP2	2	3.69111	-0.76094	0.76094	0.0433486	0.0057185
										64422	ATG3	1	6.69599	-0.397389	0.397389	0.0433486	0.0057469
										10492	SYNCRIP	2	4.52534	-0.493729	0.493729	0.0433837	0.0057678
										1063	CENPF	1	0.511467	-1.07671	1.07671	0.0434431	0.0057953
										51251	NT5C3A	1	2.29359	-0.584558	0.584558	0.0434431	0.0057881
										9789	SPCS2	1	5.10304	-0.492936	0.492936	0.0434431	0.0057828
										113251	LARP4	1	3.78703	-0.535639	0.535639	0.0435196	0.0058159
										8428	STK24	2	3.2586	-0.875269	0.875269	0.0435652	0.0058391
										9966	TNFSF15	1	3.19944	-1.35997	1.35997	0.0437395	0.0058783
										11257	TP53TG1	1	3.77424	-0.884462	0.884462	0.0437552	0.0058993
										81875	ISG20L2	2	2.7938	-0.69333	0.69333	0.0437903	0.0059167
										79794	C12orf49	1	3.86832	-0.669226	0.669226	0.0437903	0.0059163
										10641	NPRL2	1	2.4032	-0.637991	0.637991	0.0437903	0.005914
										57691	KIAA1586	1	1.98042	-0.80166	0.80166	0.0438299	0.0059261
										199857	ALG14	1	3.05603	-0.810021	0.810021	0.0439889	0.0059674
										54952	TRNAU1AP	1	2.46667	-0.803649	0.803649	0.0440669	0.005986
										353322	ANKRD37	1	0.558584	-1.62052	1.62052	0.0441415	0.00601
										11019	LIAS	1	1.99048	-0.728068	0.728068	0.0441415	0.0060079
										106865373	WRB-SH3BGR	2	4.24205	-0.582372	0.582372	0.044234	0.0060366
										4175	MCM6	1	3.7376	-0.549313	0.549313	0.044234	0.0060361
										6990	DYNLT3	1	4.96961	-0.417429	0.417429	0.044234	0.0060298
										57817	HAMP	1	7.2119	-1.01048	1.01048	0.044347	0.0060561
										26036	ZNF451	1	1.88032	-0.697599	0.697599	0.0443557	0.0060613
										10397	NDRG1	1	5.6712	-0.960504	0.960504	0.0444528	0.006096
										51098	IFT52	1	1.57226	-0.719947	0.719947	0.0444528	0.0060905
										6498	SKIL	1	3.2881	-0.68197	0.68197	0.0444528	0.0061107
										25957	PNISR	1	3.63492	-0.784325	0.784325	0.0445976	0.0061346
										1788	DNMT3A	2	3.20122	-0.622278	0.622278	0.044659	0.0061471
										4701	NDUFA7	1	5.82125	-1.15324	1.15324	0.0448498	0.0061895
										160762	CCDC63	1	1.25664	-1.43488	1.43488	0.0449293	0.0062127
										11137	PWP1	1	2.31827	-0.641729	0.641729	0.0449293	0.0062115
										28984	RGCC	1	6.20416	-1.06733	1.06733	0.04494	0.0062182
										80351	TNKS2	1	2.96248	-0.606817	0.606817	0.0450056	0.0062395
										5279	PIGC	1	2.78227	-0.685188	0.685188	0.0450764	0.0062575
										55167	MSL2	2	2.97369	-0.614616	0.614616	0.0450764	0.006257
										131965	METTL6	1	1.03472	-0.8088	0.8088	0.0451719	0.0062789
										8971	H1-10	1	6.71458	-1.0056	1.0056	0.0451737	0.0062832
										160364	CLEC12A	1	-0.961425	-4.29005	4.29005	0.045285	0.0063041
										64428	CIAO3	1	1.75075	-0.81294	0.81294	0.045358	0.0063211
										4736	RPL10A	1	4.41605	-1.15235	1.15235	0.0456044	0.006364
										25932	CLIC4	1	3.62287	-0.88657	0.88657	0.0456044	0.0063678
										51142	CHCHD2	1	7.22206	-0.460373	0.460373	0.0456218	0.0063744
										3020	H3-3A	1	7.14923	-0.613422	0.613422	0.0456649	0.0063845
										57634	EP400	1	1.97787	-0.876109	0.876109	0.0459282	0.0064542
										58526	MID1IP1	3	4.34745	-0.665707	0.665707	0.0459282	0.0064478
										23406	COTL1	4	6.4033	-0.637397	0.637397	0.0459282	0.006446
										100528022	BLOC1S1-RDH5	1	7.21462	-0.5532	0.5532	0.0459282	0.0064338
										79188	TMEM43	1	3.9238	-0.514369	0.514369	0.0459282	0.0064315
										81628	TSC22D4	1	4.42966	-0.743942	0.743942	0.0459694	0.0064809
										28996	HIPK2	1	2.74769	-0.656927	0.656927	0.0459694	0.006475
										5509	PPP1R3D	1	2.31448	-0.648232	0.648232	0.0459694	0.0064746
										7458	EIF4H	1	3.58837	-0.752086	0.752086	0.0461714	0.006522
										139231	FAM199X	1	2.38044	-0.824825	0.824825	0.0463772	0.0065764
										29896	TRA2A	1	3.61932	-0.656714	0.656714	0.0463772	0.0065736
										10802	SEC24A	1	3.45789	-0.550237	0.550237	0.0463772	0.0065588
										51028	VPS36	1	3.03252	-0.80889	0.80889	0.0463783	0.0065848
										7884	SLBP	2	5.44253	-0.525651	0.525651	0.0466038	0.0066336
										23189	KANK1	2	1.60523	-1.04999	1.04999	0.0467802	0.0066896
										5348	FXYD1	1	0.465211	-2.07963	2.07963	0.0467802	0.0067002
										100131733	USP30-AS1	1	1.36641	-1.00643	1.00643	0.0467802	0.0067062
										10778	ZNF271P	1	3.48644	-0.528483	0.528483	0.0467802	0.0067094
										100847081	MIR5703	1	4.81569	-0.433972	0.433972	0.0468842	0.0067371
										55860	ACTR10	1	5.00042	-0.462667	0.462667	0.0469119	0.0067495
										5707	PSMD1	1	4.8613	-0.513015	0.513015	0.0469224	0.0067553
										5334	PLCL1	1	2.51995	-1.00641	1.00641	0.0471029	0.0067898
										7064	THOP1	1	1.02789	-0.917064	0.917064	0.0475366	0.0068695
										23039	XPO7	1	4.11942	-0.753469	0.753469	0.0476105	0.0068844
										30849	PIK3R4	1	4.064	-0.521239	0.521239	0.0477018	0.0069062
										51019	WASHC3	1	4.09203	-0.61067	0.61067	0.0477396	0.006916
										27113	BBC3	3	3.6865	-1.64681	1.64681	0.0478459	0.0069358
										254225	RNF169	1	2.68193	-0.880622	0.880622	0.0480198	0.0069952
										23043	TNIK	1	2.36349	-0.797117	0.797117	0.0480198	0.0069957
										8065	CUL5	1	2.72099	-0.627009	0.627009	0.0480604	0.0070146
										55526	DHTKD1	1	2.45952	-0.791697	0.791697	0.0482225	0.007063
										56647	BCCIP	1	1.98547	-0.60621	0.60621	0.0483351	0.0071071
										64432	MRPS25	1	4.23014	-0.446304	0.446304	0.0484117	0.0071323
										6647	SOD1	1	3.9157	-0.713991	0.713991	0.0488029	0.0072243
										54908	SPDL1	1	0.641286	-0.967638	0.967638	0.0490895	0.0072756
										7802	DNALI1	1	0.797686	-1.36868	1.36868	0.049127	0.0072901
										2960	GTF2E1	1	1.47104	-1.07166	1.07166	0.0491286	0.0073046
										51174	TUBD1	1	0.535112	-1.08294	1.08294	0.0491286	0.0073125
										51227	PIGP	2	3.0931	-0.941449	0.941449	0.0491286	0.007309
										3149	HMGB3	1	2.07642	-0.852311	0.852311	0.0491867	0.0073389
										124222	PAQR4	1	1.95251	-0.81019	0.81019	0.0492163	0.0073522
										109286553	ARHGAP27P1-BPTFP1-KPNA2P3	1	2.33165	-0.592901	0.592901	0.0492163	0.0073521
										574042	SNORA10	1	0.450816	-1.97711	1.97711	0.0499843	0.0075302
										92610	TIFA	1	0.694205	-1.54753	1.54753	0.0504034	0.0076252
										79575	ABHD8	1	2.8302	-0.662484	0.662484	0.0504762	0.0076544
										9801	MRPL19	1	3.3662	-0.660775	0.660775	0.0506736	0.0077164
										101928891	LINC01637	1	3.13584	-0.631662	0.631662	0.0506736	0.0077084
										8350	H3C1	1	3.71288	-1.16657	1.16657	0.0507285	0.0077444
										102724470	LINC01887	1	1.27817	-0.823553	0.823553	0.0507285	0.0077476
										9530	BAG4	1	3.00124	-0.777206	0.777206	0.0510217	0.0078294
										90799	CEP95	2	1.78673	-0.777773	0.777773	0.0512438	0.0078726
										57326	PBXIP1	1	2.93573	-0.994977	0.994977	0.0513783	0.0079072
										441161	OOEP	1	2.03975	-1.42055	1.42055	0.0514616	0.0079293
										84455	EFCAB7	1	-0.05222	-1.55786	1.55786	0.0524115	0.0081531
										57630	SH3RF1	1	1.28214	-0.985168	0.985168	0.0524115	0.0081625
										5128	CDK17	1	2.44466	-0.590147	0.590147	0.0525317	0.0082067
										9749	PHACTR2	1	0.777163	-1.00379	1.00379	0.0525567	0.0082215
										347918	EP400P1	1	1.21249	-1.08551	1.08551	0.0525685	0.0082381
										388649	C1orf146	1	2.67433	-1.13976	1.13976	0.0525922	0.0082559
										84791	LINC00467	1	2.10064	-0.867053	0.867053	0.0527661	0.0083114
										727936	GXYLT2	1	1.77238	-0.708935	0.708935	0.0528381	0.0083371
										29777	ABT1	1	2.05103	-0.593508	0.593508	0.0529869	0.0083718
										80745	THUMPD2	1	1.83073	-0.710746	0.710746	0.0537523	0.0085444
										5971	RELB	1	2.33594	-0.92524	0.92524	0.05397	0.0085985
										25988	HINFP	1	2.51124	-0.81775	0.81775	0.0541912	0.0086534
										83546	RTBDN	1	0.36514	-1.21864	1.21864	0.0547419	0.0088006
										51397	COMMD10	1	2.01535	-0.754959	0.754959	0.0547698	0.0088101
										51027	BOLA1	1	2.12326	-0.759836	0.759836	0.0554884	0.0090362
										378805	LINC-PINT	1	1.08742	-1.00862	1.00862	0.0558073	0.009108
										29066	ZC3H7A	1	1.16349	-0.911658	0.911658	0.0560166	0.0091608
										25776	CBY1	1	1.00236	-1.08256	1.08256	0.0561196	0.0091894
										101928042	LOC101928042	1	1.73792	-0.689508	0.689508	0.0563988	0.0092504
										100506755	MIR497HG	1	0.465017	-2.08302	2.08302	0.0580894	0.0097677
										10082	GPC6	1	0.858045	-1.3707	1.3707	0.0580894	0.009769
										7293	TNFRSF4	1	-0.0274909	-1.85939	1.85939	0.0586164	0.0099462
										378708	CENPS	1	0.739144	-0.941425	0.941425	0.0593198	0.0102308
										101927045	LOC101927045	1	1.02422	-0.983433	0.983433	0.0596226	0.0103181
										57447	NDRG2	1	1.09849	-1.50453	1.50453	0.0602469	0.010578
										23318	TUT4	1	0.432972	-1.13039	1.13039	0.0606048	0.010708
										5638	PRRG1	1	0.466118	-1.86417	1.86417	0.0606895	0.0107325
