# Supplementary material for: CAGE sequencing reveals CFTR-dependent dysregulation of type I IFN signaling in activated cystic fibrosis macrophages
Source: Sci Adv. 2023 May 26;9(21):eadg5128. doi: 10.1126/sciadv.adg5128 (PMC10219589; doi:10.1126/sciadv.adg5128)
Supplement: Supplementary file 2 — Tables S2 to S4 [file sciadv.adg5128_tables_s2_to_s4.zip › adg5128_Table_S4.xlsx]

## Sheet: LPS Ctrl vs LPS CF - TSSs
Supplementary Table 4 - LPS Ctrl vs LPS CF - TSS and Gene Level Differential Expression
LPS-Treated Ctrl vs LPS-Treated CF - Differentially Expressed TSSs and Enhancer Candidates
	CFDOWN	clusterType	Transcript Type	baseMean	log2FoldChange	padj		CFUP	clusterType	Transcript Type	baseMean	log2FoldChange	padj
	chr14:24634144-24634336;-	TSS	promoter	977.947	3.35584	0		chr20:46012134-46012317;-	TSS	antisense	4693.17	-1.64083	0
	chr1:183897562-183897922;+	TSS	intron	16134	1.49509	0		chr6:32443755-32443927;+	TSS	CDS	1100.5	-2.26765	0
	chr16:50279355-50279661;+	TSS	promoter	1196.38	1.2102	0		chr21:44893403-44893548;+	TSS	antisense	360.314	-2.35595	0
	chr3:82808100-82808128;-	TSS	promoter	814.279	1.20731	0		chr19:35154702-35154850;+	TSS	promoter	4464.98	-1.01562	1e-07
	chr11:71999562-71999741;+	TSS	promoter	810.034	2.28794	1e-07		chr14:60981089-60981571;+	TSS	promoter	2950.89	-1.13729	4e-07
	chr15:80474936-80475185;+	TSS	CDS	3563.43	2.14764	1e-07		chr21:44901494-44901760;+	TSS	antisense	1547.67	-1.23753	5e-07
	chr7:92134263-92134551;-	TSS	promoter	16758	0.810667	1e-07		chr15:72199077-72199759;-	TSS	threeUTR	2618.25	-1.24194	5e-07
	chr12:54364342-54364647;-	TSS	promoter	58008.7	1.53716	4e-07		chrX:119468395-119468552;+	TSS	promoter	5787.59	-1.55881	5e-07
	chr15:41972304-41972697;-	TSS	promoter	35860.9	0.721453	4e-07		chr20:46011359-46011930;-	TSS	antisense	4861.18	-1.13576	1.1e-06
	chr2:68365031-68365401;+	TSS	promoter	52328.1	1.8695	5e-07		chr20:46010426-46010643;-	TSS	antisense	1211.32	-1.75043	2.8e-06
	chr6:31927435-31927785;+	TSS	promoter	51230.1	1.23299	5e-07		chrX:154370836-154371361;-	TSS	promoter	10935.2	-0.948545	3.5e-06
	chr1:153962531-153962938;-	TSS	proximal	12193.6	0.900324	1.1e-06		chrX:126472606-126472767;-	TSS	intergenic	2172.74	-1.31578	7.8e-06
	chr6:116461572-116461753;+	TSS	proximal	860.931	2.02303	1.3e-06		chr3:53255828-53256139;-	TSS	promoter	8437.26	-1.36883	1.23e-05
	chr15:88895459-88895642;-	TSS	promoter	861.207	2.49741	2.1e-06		chr9:135500625-135500742;+	TSS	promoter	1230.12	-0.870904	1.26e-05
	chr19:54313015-54313254;-	TSS	promoter	14897.3	1.03793	4.8e-06		chr20:46013174-46013525;-	TSS	antisense	36867.4	-1.54495	1.49e-05
	chr19:54280424-54281363;-	TSS	promoter	70131.8	1.26105	5.7e-06		chr19:55605350-55605737;+	TSS	fiveUTR	1226.49	-0.846711	2.48e-05
	chr1:109548523-109548826;+	TSS	promoter	15587.9	0.703952	6.3e-06		chr3:32391816-32392046;+	TSS	promoter	6426.58	-0.971298	2.67e-05
	chr3:172148316-172148594;+	TSS	promoter	22209	1.1223	7.1e-06		chr18:3466225-3466357;+	TSS	promoter	534.139	-2.01363	2.67e-05
	chr10:89332476-89332623;+	TSS	promoter	1152.84	2.42871	7.7e-06		chr15:40323368-40323981;+	TSS	promoter	2299.85	-0.772576	2.68e-05
	chr2:2321309-2321333;-	TSS	intron	2063.01	2.12855	7.7e-06		chr1:203178971-203179592;-	TSS	threeUTR	3306.92	-1.75523	2.68e-05
	chr19:54593453-54593930;+	TSS	promoter	50257.9	1.3118	8.8e-06		chr20:35654567-35655237;+	TSS	antisense	321.589	-1.514	3.07e-05
	chr19:54502663-54502908;+	TSS	promoter	31990	0.832749	9.1e-06		chr1:26280005-26280228;+	TSS	promoter	30508.7	-1.458	3.37e-05
	chr22:22322453-22322482;+	TSS	promoter	572.261	9.05157	1.06e-05		chr6:30685989-30686903;+	TSS	antisense	805.859	-1.33097	3.5e-05
	chr19:54573286-54573341;+	TSS	promoter	5156.35	1.92991	1.06e-05		chr19:18941027-18941294;-	TSS	promoter	1622.19	-0.981728	3.69e-05
	chr19:35269063-35269185;+	TSS	promoter	1537.87	1.03422	1.92e-05		chr17:40647759-40647859;-	TSS	promoter	1957.29	-0.872103	4.42e-05
	chr1:212035482-212035615;-	TSS	promoter	1147.52	1.03588	1.95e-05		chr19:22694816-22694901;-	TSS	intron	531.694	-2.09921	4.42e-05
	chr11:57597467-57597745;+	TSS	promoter	3485.75	2.01336	2.13e-05		chr13:73101024-73101050;-	TSS	promoter	958.939	-2.19208	4.42e-05
	chr17:39461431-39461566;+	TSS	promoter	2817.57	1.07841	2.21e-05		chr15:85415164-85415191;+	TSS	promoter	959.838	-2.19352	4.42e-05
	chr2:89143093-89143166;-	TSS	promoter	1522.31	6.41099	2.67e-05		chr22:16595489-16595551;-	TSS	promoter	953.877	-2.18218	4.75e-05
	chr6:31815427-31817781;+	TSS	promoter	49678	1.19435	2.83e-05		chr12:98593601-98593797;+	TSS	promoter	13937.9	-0.877668	5.5e-05
	chr8:125430143-125430578;+	TSS	promoter	14700.8	0.981788	3.26e-05		chr17:1179684-1180009;-	TSS	promoter	1917.78	-0.93689	6.51e-05
	chr17:35880228-35880589;-	TSS	promoter	403257	1.39123	3.99e-05		chr5:10761016-10761384;-	TSS	promoter	4636.48	-1.09099	6.51e-05
	chr11:62771285-62771488;+	TSS	promoter	2069.12	0.844936	5.18e-05		chr1:161599631-161600281;-	TSS	antisense	1930.33	-1.14846	6.51e-05
	chr19:49458352-49458587;+	TSS	intron	2288.08	1.12025	5.49e-05		chr20:46010791-46011336;-	TSS	antisense	5141.82	-1.1519	6.51e-05
	chr6:32197332-32197617;-	TSS	proximal	1719.65	1.34863	5.99e-05		chr16:4476349-4476489;+	TSS	promoter	558.271	-1.28385	7.16e-05
	chr12:112938283-112938697;+	TSS	promoter	7201.95	1.83284	7.71e-05		chr13:20525777-20525903;-	TSS	promoter	1818.68	-1.15196	7.25e-05
	chr7:150737313-150737733;+	TSS	promoter	19342.8	0.867195	7.84e-05		chr12:20551421-20551447;+	TSS	proximal	4767.1	-1.96507	8.2e-05
	chr19:15379713-15379844;-	TSS	promoter	1861.35	0.709385	8.02e-05		chr22:39018320-39018695;-	TSS	antisense	276.647	-1.66491	8.76e-05
	chr1:89407545-89407761;+	TSS	promoter	2499.65	1.76758	8.86e-05		chr12:108205977-108206002;+	TSS	intron	3351.04	-1.45782	9e-05
	chr10:1048837-1049048;-	TSS	promoter	9157.08	0.951982	0.0001036		chr16:31381828-31382074;-	TSS	antisense	456.232	-1.77205	9.13e-05
	chr3:187737584-187738108;-	TSS	promoter	5950.54	0.865472	0.000107		chr10:17235168-17235393;-	TSS	proximal	1135.15	-1.17631	9.45e-05
	chr19:35908169-35908238;+	TSS	antisense	239.922	2.3473	0.0001084		chr22:36282443-36282790;+	TSS	antisense	925.916	-1.11213	9.72e-05
	chr22:18150075-18150219;+	TSS	promoter	1069.55	2.27477	0.0001084		chr20:46011436-46011838;+	TSS	CDS	9277.76	-1.04634	0.000107
	chr1:89065159-89065396;-	TSS	promoter	10871.1	1.67231	0.0001084		chr22:43151491-43151666;+	TSS	promoter	7699.95	-1.51342	0.000107
	chr4:38804747-38804940;-	TSS	promoter	14392.4	0.902537	0.0001084		chr2:43226298-43226725;-	TSS	promoter	2206.97	-1.11146	0.0001082
	chr17:35063615-35063744;-	TSS	fiveUTR	935.428	0.995871	0.0001158		chr4:56634074-56634128;-	TSS	intergenic	614.803	-1.53483	0.0001084
	chr12:7092385-7092609;-	TSS	promoter	1086.24	1.12164	0.0001181		chr2:132279354-132279430;-	TSS	intergenic	317.571	-2.06023	0.0001084
	chr4:17577385-17577568;+	TSS	promoter	66085.5	0.74144	0.0001183		chr7:5527645-5527895;-	TSS	threeUTR	1069.41	-1.13199	0.000111
	chr12:7935997-7936425;-	TSS	promoter	6000.56	0.879476	0.0001216		chr1:202941235-202941703;-	TSS	threeUTR	381.423	-1.51668	0.0001181
	chr1:46302782-46303384;-	TSS	promoter	8373.69	0.659955	0.0001227		chr8:41490427-41490712;+	TSS	promoter	1674.35	-1.82648	0.0001183
	chr1:160646864-160647361;-	TSS	promoter	11545.3	1.13605	0.0001232		chr10:71821875-71822041;+	TSS	antisense	1158.87	-1.06352	0.0001216
	chr3:151873580-151873706;+	TSS	promoter	3724.28	1.61006	0.0001251		chr12:53451897-53452381;+	TSS	promoter	30202.3	-0.764089	0.0001391
	chr3:46208170-46208698;-	TSS	promoter	65952.5	0.884801	0.0001332		chr20:46013142-46013604;+	TSS	CDS	3101.57	-1.37393	0.0001505
	chr10:103193189-103193352;-	TSS	promoter	16006.5	0.723329	0.0001332		chr5:151686837-151687354;-	TSS	promoter	14689.1	-1.47277	0.000165
	chr17:7687354-7687560;-	TSS	promoter	11526	0.563226	0.0001527		chr20:50153513-50153778;-	TSS	promoter	5340.67	-1.46844	0.0001751
	chr1:16217319-16217451;-	TSS	promoter	402.125	1.64653	0.0001543		chrX:46780478-46780678;-	TSS	intergenic	1259.15	-1.07398	0.0001933
	chr6:31827665-31827791;+	TSS	promoter	15342.8	1.30596	0.0001543		chr19:46609122-46609503;-	TSS	antisense	706.664	-1.04927	0.000198
	chr7:56163111-56163221;+	TSS	promoter	12945.5	1.70096	0.0001549		chr20:46011867-46012703;+	TSS	CDS	56576.5	-1.15904	0.0002021
	chr19:49453145-49453364;+	TSS	promoter	9087.02	0.976624	0.000178		chr10:32958145-32958461;-	TSS	promoter	8386.34	-1.07278	0.0002301
	chr10:88851696-88851977;-	TSS	promoter	1116.35	1.82672	0.0001841		chr1:161517971-161518651;-	TSS	antisense	2392.55	-1.12924	0.0002441
	chr10:70602645-70602819;-	TSS	promoter	770.941	4.16829	0.0001844		chr21:8255262-8255295;+	TSS	antisense	1627.16	-1.94167	0.0002473
	chr8:86503413-86503441;+	TSS	proximal	54113.6	0.835264	0.0001844		chr21:39348759-39349181;-	TSS	promoter	1461.66	-0.951608	0.0002481
	chr19:54607025-54607219;+	TSS	proximal	248.497	1.85533	0.0002021		chr9:15510898-15511028;-	TSS	promoter	1070.91	-0.887001	0.0002673
	chr5:153983793-153983818;-	TSS	intergenic	440.534	1.94502	0.0002111		chr5:17354474-17354574;-	TSS	promoter	5759.86	-1.36144	0.0002673
	chr4:184855506-184855810;-	TSS	promoter	2471.53	1.43158	0.0002473		chr1:39576613-39576909;-	TSS	promoter	6618.46	-0.968504	0.0002852
	chr19:16111598-16111994;+	TSS	promoter	27388.6	0.86084	0.0002473		chr2:206159343-206159525;-	TSS	promoter	1005.63	-1.15547	0.0002853
	chr20:32109472-32109814;+	TSS	promoter	32213	0.697222	0.0002473		chr2:74529575-74529862;-	TSS	promoter	11822.7	-0.990196	0.0002861
	chr1:150765700-150765980;-	TSS	promoter	396607	0.781739	0.0002626		chr21:44906913-44907100;-	TSS	threeUTR	1366.22	-1.39201	0.0003012
	chr2:97348601-97348626;+	TSS	proximal	1845.74	5.67742	0.0002673		chr2:138287595-138288037	Enhancer	intergenic	661.785	-1.57071	0.00032
	chr2:6865344-6865568;-	TSS	CDS	671.623	2.42523	0.0002673		chr17:4716410-4716609;-	TSS	antisense	556.609	-1.196	0.0003222
	chr19:35448211-35448317;+	TSS	promoter	745.749	1.45463	0.0002753		chr4:98995565-98995814;+	TSS	promoter	656.742	-0.903162	0.0003234
	chr12:121400061-121400217;+	TSS	promoter	8991.72	0.796769	0.0002852		chr17:76265099-76265994;+	TSS	promoter	20523.2	-1.2819	0.0003567
	chr4:99816788-99817019;+	TSS	promoter	2543.05	0.916623	0.0002853		chr21:8400400-8400440;+	TSS	intron	5499.3	-1.01415	0.0003797
	chr1:153963458-153963650;-	TSS	promoter	30746.3	0.788706	0.0002853		chrUn_GL000220v1:116837-116877;+	TSS	intergenic	5499.3	-1.01415	0.0003797
	chr1:222712210-222712549;-	TSS	promoter	11376.1	0.733585	0.0002861		chrUn_GL000220v1:160809-160849;+	TSS	intergenic	5499.3	-1.01415	0.0003797
	chr1:78620258-78620521;+	TSS	promoter	1587.82	3.20778	0.0003012		chr19:33302409-33302608;-	TSS	promoter	1088.3	-1.74433	0.0003797
	chr7:93148247-93148420;-	TSS	promoter	2337.56	1.15901	0.0003012		chr16:35170356-35170416;-	TSS	proximal	532.475	-1.67117	0.0004238
	chr1:37859477-37859746;-	TSS	promoter	25399.8	0.949733	0.0003012		chr2:96680855-96680879;+	TSS	intron	328.967	-2.09817	0.0004285
	chr11:615877-616084;-	TSS	promoter	14974.7	1.32859	0.0003234		chr19:10106273-10106463;+	TSS	promoter	379.514	-1.33449	0.0004439
	chr6:34576561-34576770;-	TSS	promoter	48697.4	1.60494	0.0003498		chr6:33297882-33298048;-	TSS	promoter	348.95	-1.40445	0.0004474
	chrX:66498279-66498390;+	TSS	exon	1067.35	1.05661	0.0003498		chrX:104166376-104166594;+	TSS	fiveUTR	687.786	-1.1177	0.000475
	chr14:69398337-69398462;+	TSS	promoter	397.177	0.918826	0.0003541		chr11:1752767-1753695;-	TSS	threeUTR	17365.6	-0.934936	0.0005291
	chr15:81000832-81001505;+	TSS	promoter	18062	0.938312	0.0003656		chr19:18175311-18175392;-	TSS	antisense	1256.92	-1.36042	0.0005354
	chr7:150514715-150514934;+	TSS	promoter	3695.38	1.12127	0.0004102		chr13:112882602-112883205;-	TSS	antisense	932.149	-1.29485	0.0005549
	chr2:6865599-6865848;-	TSS	promoter	1728.59	2.10186	0.0004285		chr8:17156189-17156632;+	TSS	promoter	1066.36	-0.834374	0.0005629
	chr8:143018449-143018661;+	TSS	promoter	43984.4	1.57248	0.0004354		chr19:10231202-10231476;-	TSS	promoter	1131.74	-0.866534	0.0005629
	chr3:185586188-185586387;+	TSS	promoter	2141.07	1.00786	0.0004474		chr8:100706895-100707000;+	TSS	antisense	525.014	-1.31777	0.0005629
	chr17:31936919-31937222;+	TSS	promoter	5945.99	0.660943	0.0004474		chr12:51242350-51243055;-	TSS	antisense	434.87	-1.43949	0.0005629
	chr1:114536405-114536659;+	TSS	exon	5567.8	1.05693	0.000451		chrX:103376453-103376615;+	TSS	proximal	1389.96	-1.28817	0.0005864
	chr5:16465665-16465841;-	TSS	promoter	4315.5	0.916358	0.0004567		chr16:2777004-2777359;-	TSS	promoter	11860.2	-1.12919	0.0006185
	chr3:129827854-129828099;-	TSS	CDS	2014.02	1.23758	0.0004708		chrX:37811548-37812307;-	TSS	antisense	517.334	-2.36803	0.0006554
	chr17:44351356-44351464;+	TSS	proximal	1909.53	0.933897	0.0005079		chr19:18153072-18153319;+	TSS	promoter	1417.52	-0.799409	0.0006622
	chr9:33290407-33290601;+	TSS	promoter	4813.6	0.837834	0.0005079		chr19:14529550-14529735;+	TSS	promoter	5556.47	-1.23254	0.0006656
	chr6:30489383-30489611;+	TSS	promoter	122982	0.664467	0.0005079		chr6:108260768-108261281;-	TSS	promoter	7065.36	-1.18228	0.0006679
	chr1:205321727-205321833;-	TSS	promoter	542.199	1.31773	0.0005267		chr7:20002723-20002748;+	TSS	promoter	579.537	-1.33872	0.0006797
	chr3:122680553-122681309;+	TSS	promoter	29203.6	0.856375	0.0005354		chr3:156554985-156555189;-	TSS	promoter	3434.4	-0.912691	0.00075
	chr1:78649750-78649897;+	TSS	promoter	1353.44	1.62019	0.0005629		chr16:28822975-28823384;+	TSS	promoter	3546.94	-0.75113	0.000767
	chr15:44728987-44729393;+	TSS	promoter	7728.75	0.894518	0.0005629		chrX:30630622-30630689;+	TSS	exon	967.787	-1.50769	0.0007881
	chr8:81686250-81686387;-	TSS	promoter	4521.36	0.784064	0.0005629		chr19:43575432-43575637;-	TSS	promoter	637.755	-1.21456	0.0008392
	chr3:48472950-48473206;-	TSS	promoter	23686.3	0.740266	0.0005629		chr19:41206273-41206899;-	TSS	antisense	422.114	-1.42401	0.0008392
	chr4:77819312-77819472;-	TSS	promoter	3357.68	0.66137	0.0006024		chr1:161217940-161218210;+	TSS	CDS	2153.32	-1.70114	0.0008392
	chr1:114780525-114780736;-	TSS	promoter	3881.34	0.738041	0.0006091		chr21:42219079-42219285;+	TSS	promoter	737.711	-1.20015	0.0008711
	chr16:74296741-74296986;+	TSS	promoter	27744.7	0.668427	0.0006091		chr1:111473816-111474055;+	TSS	proximal	6283.19	-0.819758	0.0009354
	chr2:27370256-27370479;-	TSS	promoter	4801.68	0.804699	0.0006269		chr2:38481773-38482379;+	TSS	promoter	1648.34	-1.21027	0.000963
	chr21:41167766-41167897;+	TSS	promoter	555.373	1.36947	0.0006537		chr14:35046246-35046614;+	TSS	promoter	1634.14	-1.12773	0.0009784
	chr13:72781833-72782132;-	TSS	promoter	9306.76	0.741474	0.0006656		chr15:72230918-72231446;-	TSS	promoter	27659.2	-0.981892	0.0010099
	chr6:116461801-116462250;+	TSS	proximal	2482.64	1.38674	0.0006797		chr17:62423866-62424035;+	TSS	promoter	435.065	-1.43834	0.0010218
	chr6:129490603-129490629;+	TSS	promoter	10263.4	1.20051	0.0007204		chr2:240025226-240025415;-	TSS	promoter	2331.03	-0.852137	0.0010266
	chr22:42070291-42070984;-	TSS	promoter	45266	0.573933	0.0007516		chr19:38374683-38374965;+	TSS	promoter	9685.41	-1.00438	0.0010266
	chr1:156154385-156154864;+	TSS	proximal	60425.3	0.750701	0.0007587		chr19:2271760-2271958;+	TSS	proximal	331.634	-1.34132	0.0010266
	chr15:72209677-72209892;-	TSS	proximal	5639.37	0.829217	0.0008392		chr8:43093479-43093564;+	TSS	promoter	699.56	-0.83524	0.0010343
	chr1:236523868-236524062;+	TSS	promoter	11312.7	0.66527	0.0008392		chr5:150403124-150403317;+	TSS	antisense	507.837	-1.57679	0.0010352
	chr19:12721816-12722731;-	TSS	promoter	4418.96	0.625542	0.0008467		chr9:112750701-112750898;+	TSS	promoter	446.541	-1.15036	0.0010421
	chr4:73222983-73223154;-	TSS	promoter	1427.79	1.00555	0.0008519		chr1:205749976-205750320;-	TSS	promoter	1068.89	-0.957517	0.0010565
	chr19:40366132-40366514;+	TSS	promoter	11791.9	0.979285	0.0008519		chr17:1005800-1006164;+	TSS	antisense	250.126	-1.46395	0.0010565
	chr19:54364268-54365346;-	TSS	promoter	198693	0.715986	0.0008519		chr21:8218656-8218693;+	TSS	intron	704.371	-1.69387	0.0010565
	chr4:2469056-2469262;+	TSS	promoter	9057.61	0.569464	0.0008519		chr21:8445926-8445963;+	TSS	intron	704.371	-1.69387	0.0010565
	chr12:112978366-112978672;+	TSS	promoter	5055.74	1.72734	0.0008794		chr7:44796537-44796794;+	TSS	promoter	29839.3	-1.14573	0.0011256
	chr11:64996881-64997088;-	TSS	promoter	1600.08	1.53724	0.0008846		chr1:114538297-114538409;-	TSS	intergenic	788.065	-1.09496	0.0011458
	chr22:49960395-49961097;+	TSS	promoter	6906.4	0.850503	0.0009354		chr19:17862090-17862214;+	TSS	proximal	347.592	-1.4351	0.0012369
	chr20:35092674-35092913;-	TSS	promoter	22175.4	0.598985	0.0009354		chr2:47691146-47691288;-	TSS	promoter	32706.6	-0.870459	0.001293
	chr9:112333452-112333845;-	TSS	promoter	22329	0.535623	0.0009354		chr16:2519540-2520025;+	TSS	proximal	6327.95	-1.05928	0.001293
	chr2:48314334-48314849;+	TSS	promoter	2887.42	0.619152	0.0009395		chr1:206684869-206685542;+	TSS	promoter	4660.02	-0.804257	0.0012959
	chr4:73981940-73982142;-	TSS	promoter	654.022	2.30046	0.0009784		chr16:88706172-88706428;-	TSS	promoter	636.548	-1.20232	0.0013103
	chr2:11307870-11307994;+	TSS	proximal	2084.29	0.857253	0.0010099		chr9:110256411-110256937;-	TSS	promoter	29186.4	-1.30949	0.0013175
	chr1:19385464-19385626;-	TSS	CDS	899.644	0.820994	0.0010099		chr1:6026240-6026441;+	TSS	promoter	2201.88	-0.718323	0.0013317
	chr15:80779121-80779661;+	TSS	promoter	2554.12	1.82455	0.0010266		chr19:47778637-47778786;+	TSS	promoter	4471.73	-0.714629	0.001341
	chr3:14651668-14651878;+	TSS	promoter	2046.73	0.933203	0.0010266		chr19:49642122-49642268;+	TSS	promoter	930.83	-0.90223	0.0013779
	chr9:97633249-97633604;-	TSS	promoter	1522.05	0.843068	0.0010266		chr3:49359878-49360378;+	TSS	antisense	838.636	-1.30442	0.0013779
	chrX:135550019-135550043;-	TSS	antisense	1295.76	0.838356	0.0010266		chr1:156742340-156742829;-	TSS	threeUTR	371.817	-1.39123	0.0013779
	chr12:112906878-112907091;+	TSS	promoter	11850.4	1.32022	0.0010421		chr19:40425955-40426050;-	TSS	promoter	899.774	-0.948165	0.0013928
	chr13:42992104-42992348;-	TSS	promoter	3798.78	1.22581	0.0010421		chr9:32572916-32573196;-	TSS	promoter	644.659	-1.67404	0.0014004
	chr15:51829602-51829832;+	TSS	promoter	16975.7	0.75113	0.0010421		chr19:35907369-35907766;-	TSS	threeUTR	2407.5	-1.06057	0.0014053
	chr1:28592141-28592401;+	TSS	promoter	1369.04	0.939331	0.001055		chr19:2247766-2248040;-	TSS	antisense	297.685	-1.58722	0.0014053
	chr11:71998787-71999062;+	TSS	promoter	11271.1	0.935805	0.0010565		chrX:126472465-126472569;-	TSS	intergenic	4969.57	-1.2283	0.0014107
	chr12:55980953-55981069;-	TSS	promoter	2232.56	0.610537	0.0010617		chr2:237966834-237967230;+	TSS	promoter	1568.63	-1.41112	0.0014195
	chrX:101623108-101623464;+	TSS	promoter	5524.95	0.563681	0.001163		chr17:7169012-7169123;+	TSS	intergenic	1948.53	-1.41723	0.0014385
	chr17:18315603-18315895;-	TSS	proximal	927.622	1.04267	0.0011959		chr10:14604187-14604453;-	TSS	promoter	2710.81	-0.927788	0.0014406
	chr2:86106179-86106347;+	TSS	promoter	5821.06	0.760614	0.0012004		chr1:62688191-62688492;-	TSS	promoter	744.949	-1.18381	0.0014556
	chr11:20574130-20574166;+	TSS	promoter	1725.74	0.851286	0.0012049		chr14:58141238-58141264;+	TSS	promoter	14517.1	-1.4178	0.0014557
	chr8:63168507-63168899;+	TSS	promoter	15191.3	0.673221	0.0012678		chr20:10434120-10434278;-	TSS	promoter	1662.49	-0.973538	0.001463
	chr6:26383074-26383374;+	TSS	promoter	4010.8	0.746451	0.0012695		chr15:65029537-65029674;-	TSS	promoter	1160.57	-0.856231	0.0015027
	chr2:9843322-9843653;+	TSS	promoter	1409.6	0.836731	0.0012806		chr19:19405663-19405878;+	TSS	proximal	535.669	-1.14346	0.0015313
	chr20:32018799-32018975;+	TSS	intron	1614.52	1.40349	0.0013779		chr8:143989921-143990597;+	TSS	promoter	306222	-0.608161	0.0015351
	chr4:41844027-41844057;-	TSS	promoter	1718.76	0.856827	0.0013779		chr3:42013559-42013826;+	TSS	proximal	530.638	-1.11239	0.0015789
	chr21:32612468-32612642;-	TSS	promoter	2873.29	0.752466	0.0013779		chr17:81510931-81511105;+	TSS	antisense	275.269	-1.27112	0.0016279
	chr1:64986541-64986567;-	TSS	proximal	11717.5	0.748072	0.0013779		chr16:2519141-2519505;+	TSS	CDS	963.434	-0.999326	0.0016401
	chr2:178413856-178414088;+	TSS	promoter	3057.01	0.597878	0.0013779		chr17:51166712-51166948;+	TSS	fiveUTR	409.475	-1.62014	0.0017074
	chr16:47461256-47461466;+	TSS	promoter	6327.48	0.582361	0.0013779		chr5:179833525-179833807;+	TSS	CDS	2094.6	-1.38745	0.001714
	chr19:54243241-54243352;-	TSS	proximal	15745.6	1.03444	0.0013911		chr16:84617647-84618247;-	TSS	promoter	4413.57	-0.941709	0.0017561
	chr13:76948377-76948556;+	TSS	promoter	2574.75	1.67043	0.0013939		chrX:12976047-12976331;+	TSS	fiveUTR	3591.98	-0.868079	0.0017797
	chr14:67816532-67816661;-	TSS	promoter	10447.4	0.702724	0.0014107		chr16:1351898-1352030;+	TSS	promoter	16192.5	-0.786474	0.0018621
	chr9:92964234-92964368;+	TSS	promoter	13958.6	0.750595	0.0014358		chr20:50082020-50082435;+	TSS	antisense	518.258	-1.29764	0.0018788
	chr8:115113608-115113634;+	TSS	intergenic	969.792	1.38469	0.0014406		chr1:156294769-156295018;-	TSS	proximal	408.027	-1.43164	0.0018971
	chr12:8066244-8066516;-	TSS	promoter	171482	0.677038	0.0015017		chr17:41688795-41689072;+	TSS	promoter	141790	-0.673363	0.0019076
	chr4:88378692-88379115;+	TSS	promoter	1577.41	1.30747	0.0015151		chr19:18571804-18571957;+	TSS	promoter	28697.5	-1.35417	0.0020584
	chr4:184853504-184853758;-	TSS	promoter	3186.11	1.34346	0.0015191		chr1:151156598-151156794;+	TSS	promoter	3853.51	-1.22501	0.0020973
	chr11:57425989-57426391;-	TSS	promoter	993.687	1.08735	0.0015191		chr2:190537933-190538050;-	TSS	antisense	2116.78	-1.6958	0.0021109
	chr1:77811671-77811939;-	TSS	proximal	2696.11	0.712021	0.0015191		chr9:133356405-133356500;-	TSS	promoter	896.374	-1.09899	0.0021121
	chr1:17045143-17045328;-	TSS	promoter	2051.09	1.40631	0.0015351		chrX:154348708-154349030;+	TSS	antisense	263.305	-1.75165	0.0021125
	chr20:38346411-38346521;+	TSS	promoter	312.239	2.11675	0.0015398		chr4:39638759-39639076;-	TSS	promoter	1419.52	-1.1826	0.0021601
	chr8:26865215-26865239;+	TSS	antisense	2709.95	0.809175	0.0015398		chr2:27393317-27393582;-	TSS	proximal	31675.9	-0.778537	0.0021782
	chr20:63574165-63574316;-	TSS	promoter	5926.08	1.37739	0.0015691		chr1:202958090-202958409;-	TSS	promoter	13424.9	-0.907215	0.0022079
	chr7:107628386-107628425;+	TSS	proximal	5058.33	0.683086	0.0016126		chr17:3846066-3846321;-	TSS	promoter	1406.13	-0.780715	0.0022225
	chr22:37282309-37282592;+	TSS	promoter	28892.5	0.736595	0.0016279		chr2:136118024-136118214;-	TSS	promoter	6502.04	-1.06562	0.0022953
	chr12:108827453-108827625;-	TSS	promoter	797.11	0.82475	0.0016444		chr19:19821631-19821790;-	TSS	promoter	603.713	-0.973481	0.0023327
	chr16:77190840-77191609;+	TSS	promoter	15289.2	0.754107	0.0017048		chr1:2194642-2194831;-	TSS	promoter	7670.69	-0.633645	0.002347
	chr2:74483001-74483124;+	TSS	promoter	3885.21	0.836395	0.0017074		chr6:32444654-32444956;-	TSS	antisense	283.332	-1.77084	0.0023907
	chr7:150450536-150451106;+	TSS	promoter	4223.93	0.88388	0.0017571		chr19:55407592-55407874;-	TSS	promoter	1946.28	-1.00342	0.0023909
	chr7:66995240-66995716;-	TSS	promoter	11366.1	0.503154	0.0017825		chr1:150149789-150150357;+	TSS	proximal	5220.24	-0.804185	0.0024273
	chrX:12906468-12906708;+	TSS	promoter	15515.7	0.767044	0.0017878		chr13:98576749-98577204;-	TSS	promoter	672.602	-1.21794	0.0024705
	chr16:30473821-30474137;+	TSS	promoter	1091.78	0.857682	0.0017884		chr20:18504597-18504649;+	TSS	promoter	1784.07	-1.84787	0.002502
	chr15:72210348-72210482;-	TSS	proximal	980.032	1.10829	0.0017919		chr8:96645159-96645404;+	TSS	promoter	1333.97	-0.716881	0.0025159
	chr15:63189437-63189759;+	TSS	promoter	18471.7	0.504852	0.0018767		chrX:37810789-37811185;-	TSS	antisense	732.271	-1.22489	0.0025159
	chr6:73451572-73452330;-	TSS	promoter	5960.29	0.7532	0.0018955		chr21:46286137-46286457;-	TSS	promoter	1485.2	-0.783858	0.0025189
	chr6:26123664-26124018;-	TSS	promoter	36905.2	0.701723	0.0018971		chrX:154435682-154436309;+	TSS	threeUTR	409.501	-1.04266	0.0025189
	chr9:127424360-127424618;+	TSS	promoter	2060.3	0.691109	0.0019127		chr19:3062199-3062985;-	TSS	promoter	2899.57	-0.94856	0.0025342
	chr6:43628785-43629328;-	TSS	promoter	9339.12	0.770748	0.0019267		chr12:104265437-104265755;+	TSS	exon	333.717	-1.46054	0.0025342
	chr14:64986754-64986965;+	TSS	promoter	2150.85	0.690642	0.0019406		chr20:30487353-30487475;-	TSS	intergenic	1028.81	-1.56697	0.0025342
	chr11:75169173-75169410;+	TSS	CDS	1187.23	0.782069	0.0020091		chr4:75886033-75886214;+	TSS	antisense	695.019	-2.05246	0.0025481
	chr17:78979823-78980004;-	TSS	promoter	22123.1	1.31696	0.0020584		chr14:92121613-92121772;-	TSS	promoter	5800.1	-1.00329	0.0026464
	chr11:4393617-4393768;-	TSS	promoter	8730.33	1.17091	0.0020602		chr14:21269275-21269475;-	TSS	promoter	6344.11	-1.07514	0.0026464
	chr10:32346944-32347226;-	TSS	promoter	4009.9	0.787667	0.0020602		chr5:35876868-35877693;-	TSS	antisense	551.918	-1.71689	0.0026464
	chr3:49007258-49007540;+	TSS	promoter	2340.28	0.848614	0.0022412		chr7:128476729-128476875;+	TSS	promoter	437.928	-1.33667	0.0026743
	chr10:7818470-7818558;+	TSS	promoter	2561.89	0.729468	0.0023036		chr19:1106537-1106741;-	TSS	antisense	414.888	-1.27423	0.0027358
	chr1:153945141-153945339;-	TSS	promoter	3547.09	0.728768	0.0023036		chr17:82458588-82458863;+	TSS	promoter	2389.56	-0.633471	0.0028017
	chr18:74499731-74500035;+	TSS	promoter	25564.2	0.890997	0.0023495		chr19:1407417-1407827;+	TSS	promoter	1775.81	-0.748627	0.0029166
	chr19:54661873-54662545;+	TSS	proximal	2722.63	1.14374	0.0023845		chr3:129315047-129316353;-	TSS	promoter	32058.1	-0.896908	0.0029721
	chr4:105146630-105146971;+	TSS	promoter	5403.96	0.849728	0.0023845		chrX:80574729-80575042;-	TSS	proximal	2036.7	-0.554497	0.0029783
	chr6:159789484-159789736;-	TSS	promoter	8732.07	0.705901	0.0023845		chr19:56121184-56121588;-	TSS	promoter	1005.61	-0.808862	0.0029966
	chr18:35344380-35344549;-	TSS	promoter	5803.5	0.665366	0.0023845		chr13:75537789-75537894;-	TSS	promoter	1059.24	-0.883517	0.0029984
	chr15:45402311-45402446;+	TSS	promoter	1168.85	0.779176	0.002406		chr16:67438137-67438694;+	TSS	antisense	614.1	-1.25455	0.0030548
	chr1:108746595-108746849;+	TSS	promoter	14415.8	0.758187	0.0024502		chr9:33656829-33656904;+	TSS	intergenic	1296.26	-0.972449	0.0030584
	chr18:2846658-2847326;+	TSS	promoter	78146.6	0.532245	0.002466		chr11:63986401-63986517;+	TSS	promoter	2815.8	-1.47136	0.0030591
	chr14:24161655-24161765;+	TSS	intron	394.363	1.80737	0.0025155		chr17:4717887-4718069;-	TSS	antisense	553.759	-1.04905	0.0030631
	chr7:4973970-4974148;+	TSS	promoter	3070.04	0.84445	0.0025155		chr8:100721349-100722155;-	TSS	promoter	31911.5	-0.777206	0.003122
	chr1:8878582-8878839;-	TSS	promoter	397000	0.707596	0.0025155		chr15:74873202-74873407;-	TSS	promoter	4862.72	-0.783181	0.0031387
	chr4:27585133-27585157;+	TSS	promoter	1687.39	1.24484	0.0025189		chr21:8217016-8217059;+	TSS	intron	3503.72	-2.34769	0.0032069
	chr10:5977407-5978216;-	TSS	promoter	12903.8	1.0605	0.0025342		chr9:87725847-87726397;+	TSS	promoter	176259	-0.81353	0.003239
	chr8:123768380-123768720;+	TSS	promoter	10468.2	0.614864	0.0025342		chr19:12655694-12655885;+	TSS	antisense	262.904	-1.36695	0.0032524
	chr1:112674612-112674808;+	TSS	promoter	1611.23	0.839469	0.002556		chrX:71107486-71107925;+	TSS	antisense	578.861	-1.43216	0.0033322
	chr3:96349366-96349403;+	TSS	proximal	2205.26	1.02711	0.0025946		chr20:46012376-46012587;-	TSS	antisense	4805.85	-1.20146	0.0033433
	chr19:7629475-7629599;-	TSS	promoter	9362.08	0.607539	0.0026377		chr8:102238536-102239114;-	TSS	promoter	2479.33	-0.795338	0.0033868
	chr17:36103548-36104644;+	TSS	promoter	157627	0.990502	0.0026464		chr17:7557099-7557517;+	TSS	proximal	371.141	-1.53898	0.0034102
	chr4:15778152-15778672;+	TSS	promoter	40967	0.700571	0.0027221		chr8:73976144-73976491;+	TSS	promoter	2294.07	-1.20698	0.003466
	chr17:81097519-81097720;+	TSS	promoter	4530.85	0.792188	0.0027445		chr21:8215081-8215122;+	TSS	intron	2475.19	-2.37569	0.003469
	chr2:37231618-37231749;+	TSS	promoter	1379.79	0.780123	0.0027445		chr21:8398115-8398156;+	TSS	intron	2475.19	-2.37569	0.003469
	chr3:10571779-10571804;-	TSS	intron	5526.89	1.03045	0.0028921		chr20:25248029-25248419;+	TSS	promoter	1162.33	-0.628436	0.003563
	chr1:38012665-38012890;+	TSS	promoter	11981.8	0.528005	0.0029383		chr8:133297111-133297456;-	TSS	promoter	12748.7	-1.03034	0.003587
	chr5:151771805-151772669;+	TSS	promoter	72827.9	0.476998	0.0029721		chr12:55927736-55927966;-	TSS	promoter	2554.76	-0.594572	0.0035999
	chr13:49110251-49110410;+	TSS	promoter	1849.48	0.867217	0.00301		chr4:55346164-55346537;+	TSS	promoter	2908.33	-0.821003	0.0035999
	chr3:185246524-185246571;-	TSS	proximal	9908.81	0.522558	0.0030525		chr19:40377983-40378447;-	TSS	antisense	2031.46	-0.98899	0.0036134
	chr17:6756025-6756110;+	TSS	promoter	792.523	1.43263	0.0030548		chr22:37678398-37678660;+	TSS	threeUTR	350.769	-1.63129	0.0036215
	chr10:96271352-96271634;-	TSS	promoter	7402.93	0.700629	0.0030584		chr21:8259272-8259351;+	TSS	intergenic	2481.66	-2.37036	0.0036363
	chr16:19555576-19555806;+	TSS	promoter	16017.2	0.629294	0.0032027		chr17:1345312-1345502;+	TSS	antisense	611.552	-1.74244	0.0036381
	chr12:51324029-51324401;-	TSS	promoter	11269.2	0.879416	0.0034176		chr10:17234690-17234821;+	TSS	CDS	1151.13	-0.762226	0.0036638
	chr3:49094163-49094393;-	TSS	promoter	986.611	1.00068	0.0034397		chr1:112707024-112707190;-	TSS	promoter	1499.73	-0.940661	0.0036638
	chr21:41425939-41426352;+	TSS	promoter	13430.4	2.05433	0.003466		chr17:18183773-18184029;+	TSS	promoter	2224.12	-1.37337	0.0036944
	chr2:28751435-28752199;+	TSS	promoter	31127.4	0.595594	0.0034666		chr16:641776-642048;+	TSS	promoter	710.881	-1.01881	0.0037216
	chr10:27240360-27240638;-	TSS	promoter	3743.53	0.905229	0.0034993		chr12:104265269-104265411;+	TSS	promoter	40550.3	-0.827658	0.0037586
	chrX:46836900-46837197;+	TSS	promoter	11544.3	0.621275	0.0034993		chr4:56907813-56907999;+	TSS	promoter	1463.71	-1.14259	0.003773
	chr1:1779862-1780205;-	TSS	promoter	37415.8	0.564854	0.0035236		chr20:46010456-46011397;+	TSS	CDS	19241.3	-0.785762	0.0038323
	chr17:78359581-78360205;-	TSS	promoter	46627.7	0.703588	0.0035999		chr19:43648840-43649139;+	TSS	antisense	644.214	-1.25787	0.0038951
	chr2:200911302-200911327;-	TSS	CDS	381.126	1.59594	0.0036455		chrX:134797039-134797253;-	TSS	promoter	1079.81	-0.837796	0.0039325
	chr11:77175195-77175489;+	TSS	proximal	4739.35	0.955014	0.0036455		chr12:8534519-8534816;+	TSS	antisense	333.12	-1.29507	0.0039325
	chr1:185156677-185157024;-	TSS	promoter	8682.95	0.433847	0.0036455		chr2:10302835-10303061;+	TSS	promoter	723.112	-1.1031	0.0039412
	chr13:111336246-111336271;+	TSS	intron	5727.77	0.582811	0.0036634		chr7:64500662-64500701;+	TSS	proximal	4103.6	-1.1127	0.0039412
	chr19:4247031-4247162;+	TSS	promoter	1724.07	0.962385	0.0037216		chr1:145994279-145994445;+	TSS	antisense	356.802	-1.38949	0.0039412
	chr20:37694009-37694184;+	TSS	promoter	8625.13	0.763184	0.0037216		chr9:37784852-37785099;-	TSS	promoter	1046.68	-1.05875	0.0039653
	chr14:74713011-74713142;-	TSS	promoter	7411.78	0.556095	0.0037216		chr2:74458407-74458672;+	TSS	promoter	1436.83	-1.32055	0.0039653
	chr1:58631508-58631582;-	TSS	promoter	6133.46	0.511895	0.0037364		chr19:18175602-18175700;-	TSS	antisense	824.229	-0.949846	0.0040214
	chr5:148826583-148826655;+	TSS	fiveUTR	297.262	1.27923	0.0038806		chr4:25160541-25160765;+	TSS	promoter	851.996	-0.833921	0.0040307
	chr6:129710015-129710357;-	TSS	promoter	18347.4	0.656209	0.0038913		chr19:17859862-17859973;+	TSS	promoter	41392.5	-0.819349	0.0040321
	chr17:8152315-8152486;-	TSS	promoter	2007.83	0.692926	0.0038951		chr3:149911977-149912083;+	TSS	promoter	385.598	-1.23153	0.0040423
	chr15:58173065-58173209;+	TSS	CDS	1209.4	0.875461	0.0038956		chr14:102362845-102362921;-	TSS	promoter	1017.32	-1.15445	0.0040624
	chr11:57597980-57598310;+	TSS	promoter	10302.2	1.42665	0.0039412		chr15:39934067-39934270;+	TSS	promoter	636.979	-1.0215	0.0041056
	chr10:72625982-72626179;-	TSS	promoter	13315	0.771958	0.0039412		chr2:189923167-189923403;+	TSS	proximal	4949.9	-1.08245	0.0041206
	chr1:155308697-155309065;+	TSS	promoter	10575.4	0.55233	0.0039412		chr11:62621773-62622174;-	TSS	promoter	3440.62	-0.803219	0.0041845
	chrX:119943587-119943805;-	TSS	promoter	3019.26	0.655922	0.0039653		chr4:25914140-25914409;+	TSS	promoter	1634.67	-0.717502	0.004218
	chr4:143184607-143185279;+	TSS	promoter	5962.9	0.575627	0.0039749		chrX:154478745-154479075;-	TSS	CDS	911.536	-0.910302	0.0042814
	chr11:107928371-107928775;+	TSS	promoter	6569.97	0.584978	0.0039848		chr1:160343154-160343305;-	TSS	promoter	3388.84	-0.670642	0.0043145
	chr6:159044910-159045130;-	TSS	promoter	2392.19	0.997651	0.0039862		chr16:740872-741021;-	TSS	promoter	304.9	-0.972087	0.0043482
	chr4:70839532-70840016;-	TSS	promoter	9704.02	1.08621	0.0040024		chr20:17968292-17968651;-	TSS	promoter	1456.11	-0.93625	0.0043872
	chr19:19033537-19033788;+	TSS	promoter	1582.29	0.676239	0.0040624		chr16:11742481-11742943;-	TSS	promoter	1623.31	-0.687636	0.0044525
	chr1:206470398-206470708;+	TSS	promoter	8379.26	0.743718	0.0041188		chr5:86617878-86618123;+	TSS	promoter	5671.23	-1.23146	0.0044525
	chrX:134373241-134373457;+	TSS	promoter	3311.05	0.530648	0.0043387		chr11:85484088-85484206;+	TSS	antisense	1060.63	-1.38461	0.0044525
	chr12:71754729-71755245;+	TSS	promoter	28856	0.713905	0.0043482		chr11:61967403-61967883;-	TSS	promoter	1726781	-0.65355	0.0044891
	chr3:114056708-114056883;+	TSS	promoter	2484.04	0.672524	0.0043482		chr22:50185870-50186054;+	TSS	promoter	1728.76	-0.928335	0.0045882
	chr6:166999272-166999469;+	TSS	promoter	1947.87	0.546759	0.0043605		chr12:56152473-56152641;+	TSS	promoter	774.299	-1.00087	0.0045882
	chr14:106422138-106422193;-	TSS	promoter	744.061	4.53352	0.0043638		chr11:68038965-68039144;+	TSS	promoter	31146.3	-0.684682	0.0045901
	chr2:6877644-6877901;+	TSS	promoter	1218.23	2.70158	0.0044525		chr19:12943694-12944255;+	TSS	promoter	1259.06	-1.15666	0.0045901
	chr16:67170393-67170576;+	TSS	promoter	1367.66	0.727014	0.0044525		chr5:160468203-160468393;+	TSS	promoter	308.595	-1.65709	0.0045992
	chr7:99616914-99617040;+	TSS	promoter	2017.3	0.75408	0.0044868		chr12:6970391-6970776;-	TSS	promoter	3322.89	-0.593883	0.0047046
	chr4:158806004-158806338;+	TSS	promoter	3402.53	0.911263	0.0044935		chr11:3797386-3797587;-	TSS	promoter	2310.54	-0.649215	0.0047561
	chr6:138987894-138988127;-	TSS	promoter	1223.3	0.710732	0.0045415		chr12:57166084-57166212;-	TSS	antisense	399.286	-1.37092	0.0047561
	chr20:34876533-34876818;+	TSS	promoter	6100.57	0.880349	0.0045504		chr2:229180792-229180829;-	TSS	intron	328.911	-1.59704	0.0047574
	chr13:47775564-47775589;+	TSS	antisense	3831.73	0.997915	0.0045882		chr21:33554743-33555319;-	TSS	antisense	881.897	-1.07476	0.0047659
	chr14:73886671-73886928;+	TSS	promoter	2713.68	0.77531	0.0045882		chr11:61364250-61364508;+	TSS	fiveUTR	1017.62	-0.76651	0.0048125
	chr14:77457469-77457698;-	TSS	promoter	3865.84	0.598588	0.0045882		chr16:53434428-53434553;+	TSS	promoter	1420.02	-0.768665	0.0048125
	chr17:34319184-34320635;+	TSS	promoter	321603	1.31545	0.0045901		chr20:63894993-63895369;+	TSS	promoter	3021.61	-0.85676	0.0048125
	chr5:23745143-23745167;-	TSS	intergenic	1594.48	2.37191	0.0047052		chr5:172656681-172656738;-	TSS	promoter	1664.06	-1.04607	0.0048496
	chr19:18086781-18087069;-	TSS	promoter	3556.09	0.761904	0.0047659		chr1:51236243-51236475;+	TSS	promoter	1290.64	-1.19395	0.0048849
	chr12:12813309-12813434;+	TSS	promoter	2946.61	0.59719	0.0047668		chr6:33069020-33069291;-	TSS	CDS	362.718	-1.44601	0.0049334
	chr12:57487917-57488266;+	TSS	promoter	13969.6	0.50325	0.0048125		chr19:54667660-54668336;-	TSS	antisense	1657.11	-1.12883	0.0051891
	chr12:121038924-121039044;-	TSS	promoter	1734.08	2.17592	0.0048274		chr7:23256890-23257146;-	TSS	antisense	1443.17	-1.23139	0.0051891
	chr12:4538395-4538531;-	TSS	promoter	5117.76	0.627184	0.0048849		chr17:81510555-81510837;+	TSS	antisense	1594.76	-0.807496	0.0052939
	chr6:140741072-140741100;+	TSS	antisense	692.196	1.14314	0.0049042		chr21:44353194-44353859;+	TSS	promoter	1248.19	-0.953476	0.0053198
	chr12:56128124-56128560;+	TSS	promoter	14675.3	0.707688	0.0049042		chr16:3024203-3024324;-	TSS	promoter	860.959	-0.900728	0.0053305
	chr19:49896713-49897035;-	TSS	promoter	225883	1.06422	0.0052018		chr6:139373403-139373864;+	TSS	intron	1170.44	-1.19248	0.0053391
	chr6:30213304-30213462;-	TSS	promoter	8850.1	0.777053	0.005222		chr13:46126051-46127721;-	TSS	threeUTR	4119.23	-0.78081	0.0053967
	chr12:6851997-6852201;+	TSS	promoter	11328.6	0.793957	0.0052653		chr4:90839003-90839121;-	TSS	promoter	31654	-0.821183	0.0053967
	chr11:69303731-69303894;-	TSS	promoter	412.157	1.62434	0.0053198		chr7:4682141-4682332;+	TSS	promoter	1282.5	-0.693211	0.0054113
	chr19:54279762-54280213;-	TSS	CDS	1928.32	1.17908	0.0053915		chr12:111841662-111841993;-	TSS	promoter	905.336	-0.792872	0.0054138
	chr22:31212160-31212479;+	TSS	promoter	28790.3	0.631346	0.0053915		chr19:4504297-4504326;-	TSS	threeUTR	442.116	-2.10542	0.0054651
	chr3:32570630-32570926;-	TSS	promoter	7815.12	0.521882	0.0054707		chr19:1241711-1241931;+	TSS	promoter	5582.04	-0.648968	0.0055575
	chr1:88983943-88983975;-	TSS	fiveUTR	1204.66	0.777977	0.0055382		chr11:504377-504762;-	TSS	proximal	1241.35	-0.985781	0.0055705
	chr16:11299051-11299075;+	TSS	intron	4525.37	0.828691	0.005778		chr19:58557917-58558801;-	TSS	promoter	2689.2	-0.863635	0.005707
	chr11:35618175-35618675;+	TSS	promoter	959.518	1.03498	0.005785		chr4:76949653-76949932;+	TSS	promoter	3694.01	-0.952837	0.0057294
	chr6:37353964-37354238;+	TSS	promoter	1863.78	0.674676	0.0058255		chr8:10054207-10054465;+	TSS	promoter	1317.06	-1.27123	0.005785
	chr1:25338239-25338674;+	TSS	promoter	38289.3	0.482701	0.0058255		chr19:4543893-4544370;+	TSS	antisense	360.192	-2.156	0.005785
	chr14:106269052-106269143;-	TSS	promoter	677.641	4.29651	0.0058758		chr1:159835752-159836829;+	TSS	threeUTR	1391.1	-0.996776	0.0058255
	chr8:49944209-49944232;+	TSS	intron	288.427	1.06848	0.0058758		chr11:59209610-59212781;+	TSS	antisense	5050.65	-0.968715	0.0058758
	chr6:31356687-31357338;-	TSS	promoter	2356538	0.841523	0.0059379		chr17:42521027-42521737;+	TSS	threeUTR	353.574	-1.23971	0.0058758
	chr1:19210085-19210361;-	TSS	promoter	13365.6	0.672677	0.0059896		chr17:42833392-42833550;+	TSS	promoter	1507.02	-0.664756	0.005885
	chr9:122913243-122913381;-	TSS	promoter	2424.95	0.818241	0.00601		chr3:49104712-49104811;-	TSS	promoter	2384.94	-0.586568	0.0059505
	chr20:44966422-44966587;+	TSS	promoter	11674.5	0.567704	0.0060189		chr12:120201081-120201161;-	TSS	promoter	17424.7	-1.10697	0.0059505
	chr12:31754636-31754870;+	TSS	promoter	1365.91	1.3971	0.0061089		chr19:44759428-44759782;+	TSS	threeUTR	626.729	-1.10498	0.0059538
	chr2:176002162-176002355;-	TSS	promoter	5820.77	0.615251	0.0061089		chr16:34160707-34160889;+	TSS	intergenic	656.026	-1.30282	0.0059538
	chr11:118572360-118572550;+	TSS	promoter	16244.7	0.693732	0.0061093		chr3:138348402-138348957;+	TSS	promoter	2764.54	-0.647503	0.0059896
	chr6:32913908-32913933;+	TSS	intergenic	327.605	1.47932	0.0061322		chr3:23805876-23806093;+	TSS	promoter	3568.78	-0.83984	0.006103
	chr19:38831651-38831894;-	TSS	promoter	4013.85	0.733507	0.0061322		chrX:30630629-30630695;-	TSS	antisense	383.721	-1.24953	0.0061093
	chr6:149317474-149318020;+	TSS	promoter	7655.7	0.621737	0.0061322		chr6:43427495-43427731;+	TSS	promoter	292.051	-1.46589	0.0061093
	chr7:4775575-4775761;+	TSS	promoter	13301.5	0.511318	0.0061322		chr7:2314288-2314522;-	TSS	promoter	2333.46	-0.696497	0.0061322
	chr1:11099729-11099920;-	TSS	promoter	2661.57	0.973943	0.0061654		chr16:30659711-30660010;+	TSS	promoter	995.521	-0.809662	0.0061322
	chr17:13017918-13018132;-	TSS	promoter	9813.93	0.588368	0.006167		chr11:72001790-72002232;+	TSS	threeUTR	551.834	-0.978027	0.0061322
	chr17:41918880-41919113;-	TSS	promoter	10061.7	0.613498	0.0062695		chr5:140691240-140691563;-	TSS	promoter	812.661	-0.906036	0.0063311
	chr3:14383947-14383972;+	TSS	intergenic	945.47	1.95967	0.0062845		chr16:14988435-14988838;+	TSS	intron	293.949	-1.24143	0.0063759
	chr6:153002478-153002846;-	TSS	promoter	5132.1	0.517528	0.0063366		chr4:37977240-37977501;+	TSS	promoter	1158.81	-0.761607	0.0063923
	chr19:35358344-35358629;+	TSS	proximal	592.506	1.56543	0.0064127		chr19:12663315-12663466;+	TSS	antisense	578.836	-1.19114	0.0064591
	chr18:64750373-64750399;-	TSS	intergenic	862.899	0.89944	0.0065243		chr8:130060601-130061071;+	TSS	antisense	530.472	-0.999263	0.0065599
	chr10:95756032-95756265;+	TSS	promoter	16335.8	1.01005	0.0065512		chr1:167935857-167936214;-	TSS	promoter	1392.64	-0.724047	0.0066275
	chr10:17644082-17644367;+	TSS	promoter	6166.45	0.603145	0.0065512		chr13:43023297-43023738;+	TSS	promoter	4215.4	-1.27177	0.006652
	chr13:22702650-22702676;+	TSS	intergenic	655.487	0.995961	0.0065599		chr19:43754657-43755048;-	TSS	promoter	1907.37	-0.750703	0.0067507
	chr11:67437639-67437729;-	TSS	promoter	763.756	3.33158	0.0065609		chr14:81872547-81872573;-	TSS	antisense	275.959	-1.5233	0.0067519
	chr5:157106643-157107196;-	TSS	fiveUTR	2038.3	1.36722	0.0065609		chr7:2663629-2664144;-	TSS	antisense	599.916	-1.13243	0.0067948
	chr1:161505249-161506040;+	TSS	promoter	402392	0.572677	0.0067948		chr16:1782491-1782624;-	TSS	promoter	927.429	-1.32065	0.0068623
	chr4:105708609-105708764;-	TSS	promoter	3878.3	0.494597	0.0067948		chr7:139777606-139778189;-	TSS	promoter	2163.1	-0.658367	0.0068816
	chr4:78645814-78646289;+	TSS	promoter	17925.8	0.646812	0.0068816		chrX:148052102-148052348;-	TSS	intergenic	1033.08	-0.957858	0.0069443
	chr16:60177926-60177951;-	TSS	intergenic	322.43	2.0996	0.0069505		chr11:61429666-61430105;-	TSS	promoter	869.467	-0.717797	0.0071014
	chr11:60077228-60077258;+	TSS	proximal	980.781	0.888778	0.0070257		chr15:31326636-31327517;+	TSS	promoter	3782.54	-0.532067	0.0071582
	chr10:68988715-68989202;+	TSS	promoter	8163.27	0.724121	0.0070257		chr17:76227067-76227091;-	TSS	proximal	562.96	-1.27589	0.0071724
	chr19:13152928-13153398;+	TSS	fiveUTR	25563.7	0.663509	0.0070257		chr9:137205338-137205687;-	TSS	promoter	1120.33	-0.917473	0.0072225
	chr3:5122189-5122610;+	TSS	promoter	29130.5	0.528052	0.0071014		chr19:45038994-45039149;+	TSS	promoter	1677.93	-0.603666	0.0072242
	chr14:57268863-57269413;+	TSS	promoter	10943.2	0.516138	0.0071014		chr12:14949801-14949891;-	TSS	proximal	529.805	-1.50797	0.0072426
	chr16:19521707-19522184;-	TSS	promoter	15703.4	0.467245	0.0071037		chr4:73996186-73996948;-	TSS	threeUTR	750.943	-1.45127	0.0073387
	chr12:48119327-48119394;+	TSS	promoter	523.688	0.962845	0.0071522		chr14:21024914-21025114;-	TSS	promoter	940.493	-1.89124	0.0073399
	chr11:615458-615844;-	TSS	promoter	1312.9	1.35647	0.0071754		chr9:15527661-15527817;-	TSS	promoter	5709.87	-0.958947	0.0073858
	chr3:44648723-44648847;+	TSS	promoter	587.016	1.13842	0.0071767		chr2:231198603-231198817;+	TSS	promoter	390.098	-1.57932	0.0074291
	chr17:7857966-7858123;+	TSS	promoter	323.786	1.21153	0.0072694		chr17:8160704-8160950;+	TSS	antisense	395.428	-1.09549	0.0074521
	chr10:71851131-71851500;-	TSS	promoter	3234323	0.64317	0.0074275		chr2:174634525-174634668;-	TSS	promoter	1959.66	-0.916882	0.0074944
	chr4:40630463-40631092;-	TSS	promoter	15551.6	0.817132	0.0074286		chr14:22598219-22598332;+	TSS	promoter	1354.69	-0.739527	0.0075106
	chr1:8422728-8422880;-	TSS	intron	555.317	1.27424	0.0074849		chr5:180830538-180831232;+	TSS	promoter	2046.25	-0.927797	0.0075597
	chr10:74150724-74150866;-	TSS	promoter	8951.82	0.683032	0.0075882		chr21:25734843-25735078;-	TSS	promoter	9941.03	-1.12822	0.0075597
	chr6:32853041-32853897;-	TSS	proximal	23974.8	1.00353	0.0075973		chr12:98515468-98515905;+	TSS	promoter	1135.06	-0.782129	0.0075743
	chr8:38105496-38105680;+	TSS	promoter	8379.62	0.672162	0.0076239		chr3:61743100-61743142;-	TSS	promoter	13357.3	-1.11613	0.0075766
	chr5:91382790-91383558;-	TSS	promoter	35094.1	0.661921	0.0076239		chr7:2730205-2731183;+	TSS	intron	848.217	-0.826142	0.0075882
	chr14:23182763-23183139;-	TSS	CDS	857.829	0.910744	0.0076266		chr12:110343252-110343427;-	TSS	antisense	242.696	-1.46123	0.0075882
	chr1:22643401-22644205;+	TSS	promoter	1099932	0.649562	0.0077706		chr1:192575689-192575831;+	TSS	promoter	629.631	-1.58229	0.0075882
	chr5:157108952-157109320;-	TSS	promoter	44778.9	0.629636	0.0077706		chr21:43774016-43774370;+	TSS	antisense	1637.88	-1.14328	0.0075973
	chr17:82317493-82317622;-	TSS	promoter	314.382	2.6028	0.0078665		chr9:134326133-134326658;+	TSS	promoter	3132.06	-0.702037	0.0076145
	chr4:141220821-141221026;+	TSS	promoter	4588.46	0.829989	0.0078665		chr3:128813326-128813836;+	TSS	threeUTR	1261.18	-1.10423	0.0076239
	chrX:150993466-150993525;+	TSS	promoter	1974.02	1.39625	0.0078799		chr5:150402302-150402630;-	TSS	threeUTR	1014.58	-1.06545	0.0076266
	chr11:61917362-61917789;-	TSS	promoter	8790.03	0.870757	0.0078799		chr1:39105234-39105503;+	TSS	promoter	2043.18	-0.899469	0.007687
	chr5:151045862-151045957;-	TSS	CDS	850.55	0.955289	0.0078865		chr20:833686-834009;+	TSS	promoter	1492.88	-0.706007	0.0078665
	chr20:37178967-37179254;+	TSS	promoter	14160.7	0.521614	0.007893		chr7:5528281-5528705;+	TSS	antisense	2707.2	-0.931421	0.0078665
	chr4:82429265-82429486;-	TSS	promoter	3965.2	0.61035	0.0079166		chr5:80407512-80407832;+	TSS	proximal	541.336	-0.825344	0.0078799
	chr12:54419412-54419545;-	TSS	proximal	896.476	0.932396	0.0079227		chr11:67352937-67353615;-	TSS	promoter	15940.2	-0.930675	0.0078799
	chr11:74592530-74592688;+	TSS	promoter	2348.16	0.596081	0.0079435		chr7:150793903-150794075;-	TSS	CDS	1478.35	-1.31879	0.0078865
	chr1:198393867-198393892;+	TSS	intergenic	298.391	1.56596	0.0080512		chr1:145992877-145993762;-	TSS	threeUTR	1470.07	-0.776727	0.0079227
	chr19:54271590-54271829;-	TSS	intergenic	14649.5	0.637414	0.0080697		chr19:13774416-13774570;+	TSS	promoter	4601.03	-0.996157	0.0079387
	chr1:28176592-28177048;-	TSS	promoter	61129.4	0.619171	0.0080697		chr1:228082599-228082846;+	TSS	promoter	30117.4	-0.746904	0.0081949
	chr17:30970515-30970663;+	TSS	proximal	475.908	1.3421	0.0081111		chrX:12974933-12975712;+	TSS	promoter	30699.1	-0.797726	0.0082073
	chr7:141551332-141551487;+	TSS	promoter	2162.09	0.75937	0.0082098		chr7:150792033-150792179;-	TSS	CDS	350.906	-1.73681	0.0082285
	chr17:81870976-81871430;-	TSS	promoter	53479.1	0.663824	0.0082098		chr11:130143955-130144446;-	TSS	antisense	506.231	-1.23607	0.0083016
	chr10:112375189-112375543;+	TSS	promoter	1618.92	0.636097	0.0082098		chr19:11578841-11579166;-	TSS	promoter	12390.7	-0.861327	0.0083026
	chr3:46201984-46203558;-	TSS	CDS	4177.69	0.619877	0.0082098		chr16:30070063-30070326;-	TSS	antisense	379.655	-1.28595	0.0083504
	chr3:158110042-158110226;+	TSS	promoter	4208.66	0.679037	0.0082535		chr19:19192089-19192225;-	TSS	promoter	1067.63	-0.803206	0.0083727
	chr6:117602427-117602555;-	TSS	promoter	4181.16	0.572807	0.0083026		chr20:50190517-50192535;+	TSS	promoter	83733	-0.866081	0.0083855
	chr15:59689098-59689526;-	TSS	promoter	8743.42	0.67913	0.0083512		chr19:48966103-48966869;-	TSS	antisense	5467.62	-0.866538	0.0084145
	chr6:30722894-30723028;+	TSS	fiveUTR	318.232	1.20361	0.0083975		chr19:55634982-55635244;+	TSS	promoter	251.339	-1.17235	0.0084366
	chr3:188946967-188947281;+	TSS	promoter	1290.49	0.802823	0.0084351		chr15:58183957-58184454;-	TSS	intron	1225.89	-1.19317	0.0084693
	chrX:70133892-70134168;+	TSS	fiveUTR	3166.42	0.876605	0.0085377		chr1:243850195-243850863;-	TSS	promoter	469.645	-1.15187	0.0085059
	chr11:74170739-74171048;-	TSS	promoter	984.639	0.635366	0.0085377		chr11:126263513-126264033;+	TSS	antisense	279.277	-1.96535	0.0086532
	chrX:119236083-119236457;+	TSS	promoter	13836	0.535391	0.0085612		chr9:128342150-128342250;+	TSS	promoter	140890	-0.738234	0.0086781
	chr8:28890323-28890564;+	TSS	promoter	1961.43	0.644808	0.008602		chr5:17354404-17354452;-	TSS	promoter	3652	-0.971396	0.0089076
	chr19:50025969-50026096;+	TSS	promoter	602.748	0.882181	0.0086312		chr17:81833146-81833325;-	TSS	promoter	3946.77	-1.01687	0.0089379
	chrX:48801915-48802274;+	TSS	promoter	3226.61	0.639334	0.0086497		chr2:219279313-219279601;+	TSS	promoter	2561.71	-0.639203	0.0089606
	chr10:118342250-118342371;-	TSS	promoter	3661.82	0.629549	0.0086532		chr1:40073095-40074184;-	TSS	threeUTR	388.903	-1.21764	0.0089973
	chrX:22713068-22713100;+	TSS	intron	3543.2	0.951496	0.0087798		chr4:88007583-88007701;+	TSS	promoter	400.221	-1.08012	0.0090027
	chr3:42807677-42807710;-	TSS	intron	3340.28	0.874637	0.0089076		chr2:28411914-28413045;+	TSS	threeUTR	1096.47	-0.665697	0.009017
	chr16:5071784-5071875;+	TSS	promoter	3429.01	0.724251	0.0089076		chr6:30676549-30677313;-	TSS	threeUTR	1504.55	-0.797883	0.009017
	chr15:58166677-58166803;+	TSS	fiveUTR	711.723	1.11764	0.008911		chr12:75480640-75480919;+	TSS	promoter	5434.01	-0.878017	0.009017
	chrX:154547575-154547741;+	TSS	promoter	11604.4	0.851644	0.0089379		chr2:43224812-43225687;+	TSS	antisense	403.18	-1.036	0.009017
	chr1:121118520-121118687;-	TSS	promoter	434.65	1.19363	0.0089971		chr19:43596372-43596733;+	TSS	promoter	304.381	-1.16899	0.009017
	chr1:167553381-167553953;-	TSS	promoter	342175	0.488067	0.0090027		chr13:48233121-48233498;+	TSS	promoter	105717	-0.540107	0.0090175
	chr1:151327553-151327766;-	TSS	promoter	3102.02	0.96769	0.009017		chr13:113584541-113584810;+	TSS	promoter	1552.44	-0.840778	0.0090402
	chr16:19523858-19524082;+	TSS	promoter	1659.68	0.645543	0.009017		chr11:72103179-72103478;-	TSS	promoter	24099	-0.565084	0.0090923
	chr17:49788614-49788784;+	TSS	promoter	8515.79	0.596715	0.0090801		chr6:136784005-136784170;+	TSS	promoter	841.221	-1.5814	0.0091574
	chr10:102420736-102421014;+	TSS	promoter	1201.01	0.729121	0.0091479		chr5:91031531-91031558;-	TSS	proximal	298.166	-1.44799	0.0091881
	chr20:63865118-63865390;+	TSS	promoter	42960.4	0.690792	0.0091574		chr17:22523507-22523585;+	TSS	fiveUTR	62985.7	-1.02392	0.0092272
	chr1:6701744-6701909;-	TSS	promoter	4359.92	0.574816	0.0091574		chr19:50482149-50483039;+	TSS	threeUTR	1364.48	-0.850757	0.0092878
	chr17:30824516-30824793;-	TSS	promoter	6890.51	0.782915	0.0091607		chr3:196639655-196639867;+	TSS	promoter	2544.58	-0.565219	0.009358
	chr5:115625604-115626190;-	TSS	promoter	16020.7	0.396613	0.0091817		chr10:71818615-71818729;-	TSS	CDS	2055.08	-0.754357	0.009358
	chr4:55395566-55395784;+	TSS	proximal	1265.65	0.643802	0.0091951		chr8:102412660-102412901;-	TSS	promoter	1731.31	-0.843466	0.0093671
	chr1:162497804-162497946;+	TSS	promoter	13995.5	0.541466	0.0092125		chr17:4945784-4946062;+	TSS	antisense	1241.46	-1.12566	0.0093671
	chr21:27320758-27320782;+	TSS	intergenic	271.148	1.13225	0.0093604		chr15:24954897-24955063;+	TSS	promoter	1397.23	-0.770423	0.0095233
	chr1:89272814-89272900;-	TSS	promoter	1674.06	1.60785	0.0093614		chr10:71819030-71819143;-	TSS	CDS	2505.64	-1.02617	0.0095451
	chr1:149813591-149813758;-	TSS	promoter	431.163	1.19202	0.0093671		chr4:46723948-46724455;+	TSS	antisense	568.164	-1.44899	0.0095451
	chr19:54643690-54643964;+	TSS	promoter	15057.3	0.617421	0.0093671		chr7:135170388-135170973;-	TSS	promoter	1453.48	-0.644652	0.0100746
	chr3:184645304-184645334;+	TSS	intergenic	584.16	1.92042	0.0094108		chr19:45497182-45497325;+	TSS	promoter	1118.2	-0.857973	0.0101115
	chr19:54256961-54257371;-	TSS	promoter	14998	0.97953	0.0094441		chr14:22812898-22813253;+	TSS	antisense	300.136	-1.43603	0.010172
	chr17:82228815-82229158;+	TSS	promoter	110125	0.614253	0.0094441		chr11:7987308-7987702;+	TSS	promoter	5416.53	-0.922505	0.0102549
	chr13:94601798-94601972;+	TSS	promoter	1945.04	0.636393	0.0095022		chr19:1440020-1440199;+	TSS	proximal	263.4	-1.17011	0.0103127
	chr7:35800950-35801287;+	TSS	promoter	5250.69	0.513571	0.0095022		chr2:148881727-148881852;-	TSS	intron	2263.79	-1.18021	0.0103127
	chr17:30731559-30731728;+	TSS	promoter	2599.98	0.578381	0.0095451		chr1:10419627-10420012;-	TSS	antisense	775.559	-0.890379	0.0104925
	chr4:88284506-88284849;-	TSS	promoter	1380.53	0.832252	0.0095822		chr11:61349110-61350418;-	TSS	threeUTR	1726.51	-0.989486	0.0105585
	chr20:64079229-64080066;-	TSS	promoter	16967.5	0.529882	0.0097869		chr1:234609722-234610497;-	TSS	proximal	16700.6	-0.50246	0.0105971
	chr12:108320555-108320749;-	TSS	promoter	1202.28	0.994582	0.0098976		chr6:37819349-37820069;+	TSS	promoter	5041.91	-0.595261	0.0105971
	chr19:45863029-45863232;-	TSS	promoter	12136	0.614873	0.0099675		chrX:30630100-30630573;+	TSS	exon	14234.9	-0.757076	0.0105971
	chr16:50742392-50742527;+	TSS	proximal	766.375	0.786753	0.0100474		chr12:111766875-111767100;+	TSS	promoter	7411.83	-0.94759	0.010605
	chr10:102743887-102744179;+	TSS	promoter	15447.6	0.635749	0.0101257		chr11:110429861-110430305;+	TSS	promoter	4164.83	-0.715618	0.0106296
	chr17:42980506-42980842;+	TSS	promoter	3599.48	0.652402	0.0101362		chr19:6413779-6414057;-	TSS	threeUTR	431.976	-1.13909	0.0106631
	chr4:84225103-84225126;+	TSS	antisense	1194.11	0.872826	0.0101382		chr3:149129601-149129937;+	TSS	promoter	795.832	-0.700382	0.0108516
	chr5:149374436-149374463;+	TSS	intron	784.35	0.860413	0.0102193		chr7:139715931-139716929;+	TSS	antisense	550.318	-0.947965	0.0108516
	chr11:68460681-68460865;+	TSS	promoter	7117.97	0.581365	0.0102193		chr16:18793110-18793368;+	TSS	antisense	305.045	-1.60918	0.0108516
	chr5:77030336-77030679;+	TSS	promoter	5825.97	0.524336	0.0102193		chr12:131949747-131950091;+	TSS	promoter	449.312	-0.950372	0.0108581
	chr16:74666799-74666992;-	TSS	promoter	4077.47	0.598069	0.0102307		chr16:2513658-2514199;+	TSS	promoter	24955.9	-0.613631	0.0108648
	chr20:35771939-35772116;+	TSS	promoter	6637.23	0.473277	0.0102722		chr9:119369318-119369344;-	TSS	promoter	4285.45	-0.542692	0.010899
	chr7:10973814-10974072;+	TSS	promoter	2086.56	0.587445	0.0103316		chr7:23260453-23260830;-	TSS	antisense	19679.3	-1.07459	0.0109566
	chr5:138753282-138753511;+	TSS	promoter	19874.9	0.797362	0.0104726		chr5:174141904-174141931;+	TSS	intron	790.65	-0.854869	0.0109708
	chr1:6554449-6554551;-	TSS	promoter	4597.16	0.592652	0.0104886		chr1:159925412-159925557;-	TSS	promoter	18262.7	-0.808364	0.0109925
	chr14:94081122-94081269;-	TSS	promoter	6860.69	0.786062	0.0105179		chr10:71319192-71319443;+	TSS	promoter	9206.65	-0.514462	0.0110462
	chr8:125430623-125431007;+	TSS	fiveUTR	368	0.953794	0.0105585		chr6:159679205-159679815;-	TSS	threeUTR	388.513	-1.58169	0.0110462
	chr10:73413960-73414151;-	TSS	promoter	22898.5	0.560387	0.0105585		chr5:175657672-175658156;+	TSS	promoter	3204.72	-1.14925	0.0111631
	chrX:64976363-64976541;-	TSS	promoter	692.807	0.987846	0.0105971		chr20:30487154-30487224;-	TSS	intergenic	562.713	-1.38993	0.0111631
	chr20:64077014-64077331;-	TSS	proximal	5689.94	0.675444	0.0105971		chr2:54972661-54973197;-	TSS	threeUTR	1130.34	-1.18796	0.0112476
	chr19:39391319-39391452;+	TSS	promoter	9789.58	0.492324	0.0106631		chrX:154411461-154411985;+	TSS	promoter	684.18	-0.70231	0.0112953
	chr4:102345656-102345958;-	TSS	proximal	3054.86	0.771836	0.0106902		chr2:74178659-74178962;-	TSS	promoter	13981.6	-0.533024	0.011316
	chr2:103623793-103623820;+	TSS	exon	367.971	0.989134	0.0107747		chr5:80651898-80652002;-	TSS	intron	20699	-0.765642	0.011316
	chr19:4867599-4867764;-	TSS	promoter	43276.8	0.860162	0.0108238		chr16:1959474-1959757;+	TSS	promoter	4426.38	-0.7835	0.0113211
	chr6:32838621-32838848;-	TSS	promoter	12933.9	0.726603	0.0108516		chr3:182793435-182793786;+	TSS	promoter	1014.15	-0.780493	0.011349
	chr11:34916393-34916817;+	TSS	promoter	9367.03	0.651454	0.0108516		chr1:212432824-212433119;+	TSS	promoter	2117.82	-0.789437	0.011349
	chr22:39144569-39144737;+	TSS	antisense	475.796	1.28929	0.0108648		chr12:6816090-6816406;-	TSS	antisense	875.513	-0.948805	0.0113833
	chr8:22579058-22579202;+	TSS	promoter	1308.16	1.08495	0.0108648		chr20:1937291-1939675;+	TSS	threeUTR	3956.3	-0.572508	0.0116416
	chr7:156893111-156893227;-	TSS	promoter	2705.96	1.02293	0.0108891		chr14:68978966-68979376;-	TSS	promoter	3632.24	-0.678111	0.0116416
	chr4:109281457-109281482;+	TSS	antisense	472.747	0.916943	0.0109708		chr7:38311307-38311334;+	TSS	promoter	3882.5	-0.909956	0.0116416
	chr1:228164217-228164244;+	TSS	antisense	28434.3	1.1021	0.0110026		chr1:40069689-40069870;-	TSS	antisense	407.871	-1.21608	0.0116416
	chr17:62617569-62617593;-	TSS	intergenic	818.014	0.675427	0.0110462		chr9:35103028-35103214;-	TSS	promoter	1489.27	-0.753279	0.0116934
	chr2:134119847-134120241;+	TSS	promoter	7318.9	0.664463	0.0110462		chr22:23767838-23768009;-	TSS	promoter	21313.7	-0.766615	0.0116934
	chr6:149746477-149746593;-	TSS	promoter	1060.76	0.870821	0.0110648		chrX:92114455-92114481;-	TSS	promoter	4071.11	-0.844396	0.0116934
	chr16:30762236-30762357;+	TSS	promoter	13863.7	0.842669	0.0111904		chrY:5338958-5338984;-	TSS	promoter	4071.11	-0.844396	0.0116934
	chr1:201829110-201829258;+	TSS	promoter	7217.87	0.546066	0.0111975		chr1:25808547-25808793;-	TSS	antisense	361.736	-1.06896	0.0116934
	chr17:45490655-45490843;-	TSS	promoter	9621.06	0.429064	0.0112133		chr3:32752829-32752895;+	TSS	promoter	1406.9	-1.23063	0.0118048
	chr17:63827384-63827775;+	TSS	promoter	11497.9	0.677949	0.0112792		chr2:88055667-88055876;-	TSS	promoter	2625.59	-0.724418	0.0118319
	chr4:139015711-139015982;+	TSS	promoter	1229.32	1.06197	0.0113163		chr12:57162316-57162507;-	TSS	antisense	651.564	-1.24091	0.0118901
	chrX:78104091-78104407;+	TSS	promoter	125402	0.650778	0.011349		chr12:57128343-57129029;+	TSS	promoter	11824.9	-0.486551	0.0120989
	chr16:23641363-23641579;+	TSS	promoter	10620.1	0.433167	0.011349		chr8:75377131-75377313;+	TSS	intergenic	269.373	-1.34482	0.0120989
	chr8:103020965-103021226;+	TSS	promoter	34978.1	0.640956	0.0114108		chr2:132281053-132281115;-	TSS	intergenic	386.853	-1.67398	0.0120989
	chr1:32964501-32964958;-	TSS	proximal	11771.6	0.983066	0.0114231		chr19:12791430-12792988;+	TSS	promoter	27920.7	-0.765535	0.0121912
	chr1:208130728-208130752;-	TSS	intron	1166.46	0.945918	0.0114383		chr10:46010220-46011209;+	TSS	antisense	1228.91	-1.05593	0.0123342
	chr1:149927726-149927846;-	TSS	promoter	10390.2	0.58065	0.0114726		chr2:55519548-55519900;+	TSS	promoter	898.713	-0.805883	0.0124046
	chr1:143905876-143905983;-	TSS	promoter	422.632	1.1717	0.0116106		chr19:4543674-4544531;-	TSS	CDS	522.04	-1.092	0.0124046
	chr19:54115590-54115680;-	TSS	promoter	1324.09	0.612053	0.0116107		chr5:8726827-8726869;-	TSS	intergenic	1230.96	-1.24533	0.0124046
	chr8:143986311-143986472;-	TSS	promoter	4777.9	1.01125	0.0116416		chr16:31380522-31380627;-	TSS	antisense	255.304	-1.09434	0.0124842
	chr2:126558168-126558267;-	TSS	promoter	11994.6	0.78915	0.0116416		chr14:22829847-22829963;+	TSS	promoter	1590.32	-1.48363	0.0126576
	chr10:80454028-80454470;+	TSS	promoter	35150.6	0.654352	0.0116416		chr17:4735090-4735513;+	TSS	antisense	4579.07	-0.993601	0.0127004
	chr11:117098295-117098565;-	TSS	promoter	7243.3	0.61187	0.0116416		chr17:4946585-4946821;+	TSS	antisense	1364.83	-0.877757	0.0127466
	chr9:83707753-83708018;-	TSS	promoter	15797.3	0.527534	0.0116416		chr20:4023931-4024368;-	TSS	antisense	2547.79	-0.894124	0.0127587
	chr5:36606524-36606789;+	TSS	promoter	25391.8	0.800653	0.0116618		chr15:84658112-84658405;-	TSS	promoter	1004.01	-1.45418	0.0128927
	chr19:48469085-48469528;+	TSS	promoter	13079.3	0.629119	0.0116695		chr5:32444607-32444783;-	TSS	promoter	1813.46	-1.06144	0.0129121
	chr12:54497572-54497894;+	TSS	promoter	42533.3	0.486486	0.0116695		chr3:52705512-52705872;-	TSS	promoter	1057.36	-0.784188	0.0129143
	chr6:150363561-150363585;+	TSS	intergenic	251.071	1.10511	0.0116934		chr10:124610568-124610637;+	TSS	intron	753.096	-0.715973	0.0129307
	chr3:108222112-108222589;-	TSS	promoter	5022.3	0.560079	0.0116934		chr10:124610673-124610742;+	TSS	intron	753.096	-0.715973	0.0129307
	chr12:50085149-50085461;+	TSS	promoter	4552.22	0.638467	0.0118901		chr1:171670472-171670645;+	TSS	antisense	380.666	-1.24545	0.012971
	chr1:25430829-25431179;+	TSS	promoter	2793.09	0.635421	0.0118901		chr16:29466649-29467190;-	TSS	proximal	3585.23	-1.05206	0.0133495
	chr10:22321027-22321777;+	TSS	promoter	4598.55	0.530011	0.011907		chr6:42727480-42727619;+	TSS	exon	462.527	-1.56681	0.0133495
	chr11:313991-314356;+	TSS	promoter	3821.93	1.96202	0.0119361		chr9:90801713-90801967;+	TSS	promoter	4633.31	-0.726952	0.0133531
	chr22:22198609-22198635;+	TSS	promoter	1995.16	0.619213	0.01204		chr1:42500386-42500422;-	TSS	promoter	728919	-0.734605	0.0133531
	chr4:106316502-106316687;+	TSS	promoter	770.486	0.596411	0.01204		chr7:44765334-44765657;-	TSS	antisense	497.161	-0.995697	0.0133531
	chr10:100868845-100868869;+	TSS	intergenic	300.371	1.79415	0.0121625		chr17:44075843-44076211;-	TSS	antisense	427.26	-1.18265	0.0133531
	chr6:116254027-116254147;-	TSS	promoter	1311.43	0.706201	0.0121918		chr16:30205998-30206539;-	TSS	proximal	3594.68	-1.05333	0.0133612
	chr13:99971178-99971228;+	TSS	antisense	1224.48	0.945666	0.0123996		chr20:1937210-1938440;-	TSS	antisense	16142.2	-0.668579	0.0135738
	chr17:7579354-7580586;+	TSS	promoter	1477340	0.589482	0.0123996		chrX:1268762-1268904;+	TSS	promoter	3021.76	-0.869843	0.0135738
	chr1:159076646-159076944;-	TSS	promoter	335.52	1.31894	0.0124046		chr19:6712252-6712431;+	TSS	antisense	403.584	-1.76988	0.0135738
	chr3:51499851-51500121;-	TSS	promoter	2688.32	0.604615	0.0124842		chr2:3519367-3519696;-	TSS	promoter	7105.22	-0.69565	0.0135762
	chr14:21437139-21437351;-	TSS	promoter	3449.53	0.432434	0.0124842		chr22:30543709-30544121;-	TSS	intron	937.599	-0.857844	0.0136583
	chr17:34285705-34285769;+	TSS	promoter	5443.75	1.2135	0.0125095		chr3:39406685-39406775;+	TSS	promoter	3815.57	-1.07488	0.0136693
	chr12:51083439-51083673;-	TSS	promoter	1349.18	0.661236	0.0126529		chr15:22980241-22980455;-	TSS	promoter	3051.85	-0.582621	0.0136833
	chr2:86105777-86105920;-	TSS	promoter	2554.94	0.580276	0.0127221		chr4:73090954-73091748;+	TSS	antisense	465.594	-1.12398	0.0137052
	chr4:84966447-84966790;-	TSS	proximal	13233.8	0.536044	0.0128121		chr20:62387035-62387155;+	TSS	promoter	2065.1	-1.16243	0.0137585
	chrX:48033501-48033527;-	TSS	intron	872.791	2.3648	0.0128381		chr2:110212389-110212571;-	TSS	promoter	2870.57	-0.946424	0.0137813
	chr7:127585507-127585639;-	TSS	promoter	3877.07	0.550268	0.0128381		chr2:26764175-26764433;+	TSS	promoter	8902.02	-0.584792	0.0138025
	chr6:26457906-26458133;+	TSS	promoter	5508.44	0.622851	0.0128962		chr3:101561822-101561978;+	TSS	promoter	1050.04	-0.660828	0.0139286
	chr1:170074438-170074808;-	TSS	promoter	2358.14	0.712463	0.0129307		chr6:44233703-44234066;-	TSS	antisense	677.299	-1.10197	0.0139326
	chr7:44978829-44979376;-	TSS	promoter	17508	0.684229	0.0129307		chr7:74174249-74174438;+	TSS	promoter	1669.22	-0.671235	0.0139641
	chr1:76699753-76699836;+	TSS	promoter	45811	0.566442	0.0129307		chr6:53065346-53065619;+	TSS	promoter	2464.51	-0.611681	0.0140183
	chr20:34112043-34112324;-	TSS	promoter	16376.9	0.465329	0.0129307		chr1:37808050-37808134;+	TSS	fiveUTR	1037.4	-0.937062	0.0140638
	chr2:32063918-32064056;+	TSS	promoter	2173.58	0.661931	0.0131708		chr1:42696643-42696922;+	TSS	CDS	630.53	-1.38778	0.0141093
	chr5:176448304-176448455;+	TSS	promoter	12355.2	0.620916	0.0131857		chr19:48391275-48391624;-	TSS	promoter	12030.3	-0.85125	0.0141471
	chr9:137188480-137188632;-	TSS	promoter	4593.42	0.735246	0.0132642		chr9:19230560-19230909;+	TSS	promoter	699.961	-1.02779	0.0141818
	chr12:4273707-4273852;+	TSS	promoter	299.019	2.2812	0.0133207		chr3:184149897-184150172;+	TSS	exon	318.036	-1.03287	0.0141818
	chr7:140062523-140063280;-	TSS	promoter	12589.8	0.572012	0.0133207		chr14:22610865-22611500;-	TSS	antisense	244.792	-1.26644	0.0142016
	chr16:3065588-3065736;+	TSS	promoter	4144.03	1.0419	0.0133481		chrX:19887412-19887609;-	TSS	promoter	938.294	-0.897146	0.0142291
	chr16:1240606-1240851;+	TSS	promoter	15678.5	2.22516	0.0133495		chr7:76329512-76330154;+	TSS	antisense	582.734	-0.98268	0.0142302
	chr10:57247067-57247092;-	TSS	intergenic	1466.94	1.32056	0.0133495		chr7:100158606-100158769;-	TSS	promoter	1351.39	-0.688119	0.0142687
	chr19:54289265-54289459;-	TSS	intergenic	279.706	2.06157	0.0133531		chr5:136049436-136049611;-	TSS	antisense	375.619	-1.26789	0.0143326
	chr5:138213244-138213399;-	TSS	promoter	4340.08	0.496051	0.0133531		chr7:143382209-143382444;-	TSS	antisense	294.502	-1.18914	0.0143978
	chr19:38899377-38899840;-	TSS	promoter	21199.8	0.588341	0.0133836		chr12:6538160-6538352;-	TSS	exon	483.109	-1.03895	0.0144932
	chr6:158818163-158818310;-	TSS	promoter	5614.26	0.725522	0.0134499		chr1:161218858-161219246;+	TSS	threeUTR	1696.76	-1.04506	0.0144932
	chr12:6568191-6568412;-	TSS	promoter	1601.04	0.778047	0.013551		chr21:43774541-43774781;-	TSS	CDS	1434.63	-1.16154	0.0144932
	chrX:65729437-65729714;+	TSS	CDS	291.127	1.12313	0.0136015		chr1:203178960-203179592;+	TSS	antisense	4456.82	-1.22089	0.0144932
	chr2:65204973-65205050;+	TSS	proximal	4620.43	1.24987	0.0136428		chr20:36461452-36461640;+	TSS	promoter	1441.12	-0.710956	0.0145178
	chr1:33036768-33036972;-	TSS	promoter	9714.43	0.488256	0.013659		chr6:26056266-26056591;-	TSS	promoter	15555.8	-0.742547	0.0147869
	chr1:46340678-46340885;+	TSS	promoter	2962.15	0.636165	0.0136693		chr1:28236070-28236269;+	TSS	promoter	4702.2	-1.01539	0.014801
	chr1:149886844-149887133;+	TSS	promoter	22841.4	0.547888	0.0136733		chr3:197032242-197032269;+	TSS	intergenic	1589.68	-0.71702	0.0148475
	chr11:35617894-35618099;+	TSS	proximal	1584.03	1.05965	0.0137052		chr5:80651651-80651873;-	TSS	intron	1505.7	-2.14482	0.0148665
	chr3:127735712-127736304;-	TSS	fiveUTR	835.412	0.894962	0.0137052		chr22:40857021-40857192;+	TSS	promoter	1349.1	-0.979102	0.0149526
	chr5:143434657-143435219;-	TSS	promoter	3035.18	0.987562	0.0137111		chr19:1095215-1095434;-	TSS	promoter	4541.1	-0.542456	0.0150496
	chr4:88592398-88592603;+	TSS	promoter	4336.74	0.647524	0.0137111		chr1:42682343-42682586;+	TSS	promoter	3167.53	-0.701119	0.0150496
	chr1:222644247-222644582;+	TSS	promoter	4629.31	0.779598	0.0137585		chr16:34161270-34161603;+	TSS	intergenic	1187.87	-1.19656	0.0150496
	chr10:89327892-89328081;+	TSS	promoter	788.658	1.39558	0.0137733		chr19:41564079-41564103;-	TSS	antisense	291.585	-1.45632	0.0150496
	chr1:95179471-95179496;+	TSS	intron	733.032	0.930523	0.0137813		chr5:136052869-136053144;+	TSS	proximal	1789.82	-0.851866	0.0150658
	chr19:49157733-49157889;+	TSS	promoter	6177.15	0.691793	0.0137813		chr13:45340713-45340877;-	TSS	proximal	588.103	-0.997384	0.0153202
	chrX:51743335-51743483;+	TSS	promoter	1178.17	0.629636	0.0137813		chr14:75278807-75278876;+	TSS	promoter	1561.01	-0.96053	0.0153466
	chr11:6608045-6608210;+	TSS	proximal	254.815	1.2365	0.0138508		chr7:139359762-139360082;+	TSS	promoter	3915.55	-0.78708	0.0153558
	chr12:19439469-19439749;+	TSS	promoter	1911.59	0.567833	0.0138833		chr5:179836409-179836811;-	TSS	threeUTR	2506.78	-0.92496	0.0153649
	chr2:104771845-104771893;+	TSS	exon	1262.9	0.652947	0.0139698		chr13:27424561-27424870;+	TSS	promoter	2308.41	-0.692427	0.0154036
	chr1:221741895-221742219;-	TSS	promoter	2481.03	0.658448	0.0140876		chr6:26250556-26250644;-	TSS	promoter	306.231	-1.30485	0.0154136
	chr11:6481255-6481462;-	TSS	promoter	601.596	1.19481	0.0141031		chr2:70087177-70088599;+	TSS	promoter	30210.5	-0.517871	0.0155311
	chr1:167936559-167936765;+	TSS	promoter	14009.6	0.517436	0.0141031		chrX:53281504-53281668;-	TSS	promoter	860.889	-1.04318	0.0156377
	chr2:161308379-161308606;+	TSS	promoter	8215.21	0.536961	0.0141471		chr3:46979611-46979884;+	TSS	fiveUTR	632.146	-1.14518	0.0156545
	chr11:33736375-33736613;-	TSS	promoter	176982	0.536273	0.0141818		chr12:121803967-121804088;+	TSS	proximal	289.771	-1.75887	0.0156547
	chr16:71808918-71809199;-	TSS	promoter	4048.04	0.60903	0.0142406		chr1:165631172-165631296;+	TSS	promoter	10302.7	-0.497654	0.0157346
	chr15:75903835-75903986;+	TSS	promoter	1895.03	0.542642	0.0142561		chr17:19648718-19648874;+	TSS	promoter	1468.66	-0.675164	0.0157602
	chr18:46071960-46072618;-	TSS	promoter	20837.4	0.673098	0.0143084		chr15:79896931-79897126;-	TSS	promoter	811.952	-1.06952	0.015801
	chr14:74019131-74019340;-	TSS	promoter	902.076	0.783667	0.0143326		chr7:143390575-143390992;-	TSS	intron	1237.43	-0.901537	0.0158684
	chr14:20413401-20413537;-	TSS	promoter	3755.27	0.524278	0.0143464		chr6:99425217-99425347;-	TSS	promoter	1680.55	-0.784586	0.0160939
	chr19:48255823-48255988;-	TSS	promoter	2529.28	0.718792	0.0143628		chr17:7572705-7572860;+	TSS	promoter	5166.16	-0.74611	0.0161274
	chr7:135509889-135510157;-	TSS	promoter	5552.58	0.668438	0.014405		chr1:109910800-109911066;+	TSS	promoter	1734.39	-2.24107	0.0162259
	chr22:31662151-31662273;-	TSS	promoter	1445.4	0.662993	0.0144363		chr6:31355300-31355597;-	TSS	promoter	7417.62	-0.864877	0.0163289
	chr5:148711753-148711778;+	TSS	intergenic	379.224	1.03773	0.0144932		chr19:7629682-7629861;+	TSS	promoter	1894.51	-0.996885	0.0163336
	chr1:117929541-117929703;-	TSS	promoter	3688.43	0.57335	0.0144932		chr19:51414769-51415096;-	TSS	CDS	346.97	-1.12758	0.0163336
	chr19:41397774-41397898;+	TSS	promoter	21794	0.569615	0.0144932		chr19:47319813-47321193;-	TSS	antisense	2816.61	-0.833742	0.0166783
	chr19:45584716-45584937;-	TSS	promoter	6786.78	0.501363	0.0144932		chr20:47785344-47785732;-	TSS	promoter	1204.19	-1.08445	0.0166783
	chr16:56730035-56730213;+	TSS	promoter	6978.4	0.527497	0.0146653		chr4:73996975-73997658;-	TSS	threeUTR	910.179	-1.17052	0.0167089
	chr19:51416497-51417990;-	TSS	promoter	97767.9	0.83109	0.0146943		chr12:54369230-54370133;-	TSS	threeUTR	637.385	-1.0825	0.0167109
	chr21:44761040-44761064;-	TSS	intergenic	949.92	0.956463	0.0148475		chr6:133953163-133953342;+	TSS	promoter	328.546	-1.02064	0.0167421
	chr3:58332819-58333202;+	TSS	promoter	6257.75	0.59125	0.0148665		chr6:73695723-73696356;+	TSS	promoter	975.764	-0.785502	0.0169662
	chr19:55255690-55255823;-	TSS	promoter	797.189	0.9285	0.0149526		chr6:32517432-32517757;+	TSS	antisense	1326.84	-1.61778	0.0173015
	chr5:115841427-115841631;-	TSS	promoter	7188.04	0.407567	0.0149834		chr4:87981472-87981789;-	TSS	intron	412.197	-1.5177	0.0173267
	chr2:230864813-230865032;+	TSS	promoter	637.314	1.16771	0.0150496		chr2:134918758-134918934;+	TSS	promoter	574.415	-0.861768	0.0174136
	chr11:61167276-61167668;-	TSS	intergenic	6429.55	0.800158	0.0150496		chr17:29930069-29930315;-	TSS	promoter	477.393	-0.913406	0.0174136
	chr17:4704024-4704166;-	TSS	promoter	2664.17	0.780487	0.0150496		chr9:93096155-93096366;+	TSS	promoter	1972.54	-0.739876	0.0174505
	chr3:49093915-49094090;-	TSS	promoter	1816.56	0.717537	0.0150496		chr1:101787277-101787302;-	TSS	promoter	2800.2	-1.00131	0.0175722
	chr6:136534215-136534240;+	TSS	antisense	3039.62	0.542563	0.0150496		chr19:23827083-23827115;+	TSS	promoter	2803.45	-1.00021	0.0177288
	chr1:27322145-27322439;+	TSS	promoter	6528.34	0.537943	0.0150496		chr1:228097824-228098202;-	TSS	antisense	1423.61	-1.02799	0.0177745
	chr1:182388494-182388944;-	TSS	CDS	4380.55	0.724828	0.0150658		chr7:153726498-153726525;-	TSS	intron	517.984	-0.742704	0.0179552
	chr1:209650475-209650643;-	TSS	intron	540.362	1.04715	0.0150813		chr17:50150931-50151170;-	TSS	proximal	946	-0.608616	0.0179783
	chr17:45148409-45148792;+	TSS	promoter	6629.29	0.929126	0.0152904		chr9:5097677-5097708;-	TSS	antisense	612.57	-1.37697	0.0180128
	chr10:27240691-27240913;-	TSS	promoter	2416.99	0.744017	0.0153015		chr2:3379630-3379884;+	TSS	promoter	2242.53	-0.570055	0.0181796
	chr1:11806035-11806295;+	TSS	promoter	5741.51	0.769287	0.0153466		chr2:230573104-230573185;+	TSS	antisense	333.966	-1.16122	0.0181796
	chr4:184474015-184474643;-	TSS	promoter	10516.2	0.601734	0.0153466		chr11:10508911-10508983;+	TSS	antisense	1168.55	-1.59021	0.0181796
	chr19:44643759-44644120;+	TSS	promoter	5958.37	0.787843	0.0154096		chr6:38703037-38703217;-	TSS	promoter	2684.94	-0.685207	0.0182219
	chr1:155910657-155911012;-	TSS	promoter	851.045	0.796588	0.0154222		chr19:3762642-3762782;+	TSS	promoter	1408.56	-0.722822	0.0182219
	chr19:17405291-17405750;-	TSS	promoter	6776.52	0.765808	0.015495		chr1:183626771-183627585;-	TSS	threeUTR	494	-1.02766	0.0182219
	chr8:1337561-1337587;+	TSS	intron	2214.64	0.714991	0.015623		chr3:186596963-186597014;+	TSS	promoter	855.868	-1.20221	0.0182219
	chr1:52054997-52055255;-	TSS	promoter	35742.9	0.61099	0.015626		chr8:85463850-85464034;+	TSS	promoter	1132.37	-1.24475	0.0182219
	chr20:62937860-62938005;-	TSS	promoter	1042.61	0.957394	0.0156377		chr1:228493880-228494607;+	TSS	threeUTR	388.314	-1.27224	0.0182219
	chr17:44968289-44968349;-	TSS	promoter	919.507	0.746415	0.0156377		chr14:67359703-67360000;-	TSS	promoter	2675.07	-0.473602	0.0182404
	chr12:110742582-110743030;-	TSS	promoter	24181.1	0.740149	0.0156377		chr3:52245698-52246272;+	TSS	promoter	1629.27	-0.774426	0.0182859
	chr1:227563503-227563615;+	TSS	promoter	574.478	0.710076	0.0156377		chr7:150242766-150242791;+	TSS	intergenic	533.275	-0.857091	0.0182859
	chr2:159616357-159616765;-	TSS	promoter	1518.51	0.665864	0.0156377		chr1:30733183-30733915;+	TSS	antisense	868.082	-0.857648	0.0183224
	chr17:64837059-64837248;-	TSS	promoter	9635.93	0.417421	0.0156377		chr11:61368535-61369066;+	TSS	threeUTR	421.123	-1.25514	0.0184612
	chr1:155063686-155063796;+	TSS	promoter	1902.05	0.757762	0.0156547		chr17:78782061-78782505;-	TSS	promoter	6335.74	-0.733388	0.018567
	chr22:24623365-24623390;-	TSS	antisense	4095.46	0.739196	0.0157461		chr2:239759083-239759109;+	TSS	intergenic	292.248	-1.03629	0.0186417
	chr12:57693949-57694435;+	TSS	promoter	136392	0.564333	0.0158684		chr2:27312483-27312591;-	TSS	proximal	402.802	-0.785931	0.0186902
	chr22:36913539-36913702;+	TSS	promoter	57269.1	0.696663	0.0158709		chrX:48683626-48683998;+	TSS	promoter	4680.9	-0.773831	0.0188399
	chr13:24922788-24922918;-	TSS	promoter	652.831	0.630941	0.0158709		chr22:30544167-30544316;-	TSS	intron	4552.97	-0.832836	0.018867
	chr12:111685867-111686022;-	TSS	promoter	5338.64	0.410152	0.0159765		chr13:52652660-52653206;+	TSS	promoter	2660.88	-1.00236	0.0189055
	chr11:236930-237055;+	TSS	promoter	10970.7	0.713244	0.0160939		chr8:80300796-80300820;+	TSS	promoter	5799.28	-0.897924	0.01893
	chr5:14143179-14143389;+	TSS	promoter	3472.53	0.655362	0.0160939		chr1:159836568-159837003;-	TSS	threeUTR	1129.16	-1.27352	0.0189666
	chr19:44141518-44141706;+	TSS	promoter	613.468	0.900227	0.0161016		chr19:19643511-19643686;-	TSS	promoter	2678.41	-0.695533	0.0189868
	chr2:230514923-230514952;+	TSS	promoter	3725.2	0.757844	0.0161016		chr10:128047508-128047719;+	TSS	promoter	2983.12	-0.450691	0.019001
	chr11:9876516-9876542;-	TSS	intron	246.083	0.988204	0.0161695		chr19:18177820-18178084;-	TSS	antisense	9028.76	-0.713405	0.019001
	chr7:140177046-140177508;+	TSS	exon	1817.51	0.668481	0.016186		chr21:8216029-8216078;+	TSS	intron	1679.44	-1.49273	0.019001
	chr9:35732385-35732907;+	TSS	promoter	8832.3	0.45351	0.0162126		chr21:8260258-8260307;+	TSS	intergenic	1679.44	-1.49273	0.019001
	chr11:68360424-68360448;-	TSS	antisense	407.877	1.77619	0.0162259		chr21:8399063-8399112;+	TSS	intron	1679.44	-1.49273	0.019001
	chr1:111200540-111200758;-	TSS	promoter	399.242	1.0804	0.0162404		chr21:46458809-46459254;+	TSS	promoter	692.747	-0.768903	0.0191444
	chr16:11915829-11916113;-	TSS	promoter	15916.3	0.695244	0.0163059		chr6:292014-292560;+	TSS	promoter	2723.2	-0.544177	0.0194122
	chr7:100015546-100015717;+	TSS	promoter	5987.25	0.540116	0.0163336		chr17:752140-752318;-	TSS	promoter	486.953	-0.905157	0.0194248
	chr1:70354247-70354824;-	TSS	promoter	3333.69	0.493499	0.0163658		chrX:63560833-63561108;-	TSS	promoter	1258.85	-0.889348	0.0195184
	chr9:26824061-26824086;+	TSS	intergenic	1533.01	1.27305	0.016515		chrX:107716753-107717117;-	TSS	promoter	2582.46	-0.858857	0.0195405
	chr8:93740934-93741099;-	TSS	promoter	2323.82	0.698418	0.0166428		chr10:47705821-47706306;+	TSS	proximal	3973.62	-0.793414	0.0195946
	chr8:23457508-23457755;-	TSS	promoter	12167.1	0.415141	0.0166783		chr22:26590052-26590187;-	TSS	promoter	6794.31	-0.853013	0.0195946
	chr10:30999356-30999590;-	TSS	promoter	15498.4	0.553598	0.0167013		chr1:99969969-99970154;+	TSS	promoter	362.243	-0.897293	0.0195946
	chr10:18659248-18659590;+	TSS	promoter	2793.19	0.479277	0.0167089		chr6:159692550-159693535;-	TSS	promoter	155502	-1.50946	0.0197263
	chr13:24327706-24327767;+	TSS	proximal	2169.93	0.779651	0.0167256		chr11:73974704-73975125;+	TSS	antisense	4927.95	-1.06346	0.0197334
	chr11:118359575-118359708;+	TSS	promoter	8724.42	0.611848	0.016726		chr7:23531843-23532037;-	TSS	promoter	1661.19	-0.528954	0.0198323
	chr17:12320619-12320643;+	TSS	intergenic	677.28	1.53622	0.0167451		chr6:31354383-31354529;-	TSS	CDS	479.964	-1.26105	0.0199379
	chrX:153926624-153926951;-	TSS	promoter	614.698	1.11457	0.0168955		chr2:190880780-190880885;+	TSS	promoter	1499.34	-0.830884	0.0201396
	chr5:43313313-43313581;-	TSS	promoter	2756.56	0.602097	0.0168955		chr10:86521720-86521899;-	TSS	promoter	1173.73	-0.724951	0.020162
	chr4:159103383-159103452;+	TSS	proximal	553.189	0.871165	0.0169125		chr3:184182146-184182244;+	TSS	CDS	883.679	-1.15293	0.020172
	chr12:7060675-7060867;+	TSS	promoter	5345.2	0.919743	0.0169508		chr22:46267950-46268058;+	TSS	promoter	475.353	-0.914117	0.0201744
	chr7:37448723-37448954;-	TSS	promoter	4971.61	0.495685	0.0170719		chr22:20021066-20021278;+	TSS	promoter	2018.53	-0.72255	0.0202541
	chr19:6887436-6887641;+	TSS	promoter	14028	0.695576	0.0170958		chr5:151252990-151253401;+	TSS	promoter	24375.2	-0.63207	0.0202839
	chr8:52941157-52941181;+	TSS	intergenic	301.092	0.926663	0.0172601		chr13:22696501-22696688;+	TSS	intergenic	3622.21	-0.877795	0.0202839
	chr1:155207799-155207947;-	TSS	promoter	976.984	0.780004	0.0172601		chr10:132397187-132397243;-	TSS	antisense	400.633	-1.07351	0.020289
	chr17:34980449-34980680;+	TSS	promoter	535.711	1.00289	0.0172813		chrX:9465283-9465307;-	TSS	antisense	400.633	-1.07351	0.020289
	chr6:167421862-167421888;-	TSS	intergenic	1065.94	0.719848	0.0173434		chr17:31859099-31859304;-	TSS	promoter	1779.25	-0.800021	0.0203952
	chr6:167422037-167422063;-	TSS	intergenic	1065.94	0.719848	0.0173434		chr9:69325540-69325566;+	TSS	CDS	436.291	-1.10954	0.0203952
	chr1:243254990-243255521;-	TSS	proximal	5782.94	0.683931	0.0173434		chr2:218346080-218346596;-	TSS	intron	368.392	-1.166	0.0203952
	chrX:101386067-101386275;-	TSS	promoter	6867.62	0.624087	0.0174583		chr6:36685656-36686165;-	TSS	antisense	1001.6	-1.24605	0.0204376
	chr10:123154244-123154495;+	TSS	promoter	4394.66	0.533882	0.0174834		chr13:50125348-50125593;-	TSS	promoter	805.668	-0.750563	0.0205602
	chr8:100613434-100613493;+	TSS	antisense	665.928	1.13206	0.0175605		chr15:63121779-63122110;+	TSS	promoter	5288.38	-0.613274	0.0206311
	chr1:112674857-112675051;+	TSS	fiveUTR	922.055	0.826622	0.0175722		chr14:59870610-59871059;-	TSS	promoter	768.446	-0.857439	0.0206312
	chr10:931434-931812;-	TSS	promoter	16936	0.550131	0.0177119		chr7:143382799-143383329;-	TSS	antisense	1201.43	-0.890876	0.0206312
	chr11:71448288-71448465;-	TSS	promoter	11142.8	0.651843	0.0177875		chr17:44352651-44353041;-	TSS	antisense	989.992	-0.904961	0.0206312
	chr10:102245452-102245784;+	TSS	promoter	11711.6	0.52335	0.0179451		chr2:86195352-86195634;-	TSS	promoter	1281.16	-0.884821	0.0206751
	chr9:21335074-21335435;-	TSS	promoter	4809	0.409846	0.0179762		chr20:5001416-5001531;-	TSS	promoter	947.745	-0.635482	0.0207718
	chr5:103562720-103562822;-	TSS	promoter	1603.79	0.748583	0.018099		chrUn_KI270442v1:218776-219070;-	TSS	intergenic	1658.12	-1.20045	0.0207789
	chr18:59359031-59359327;-	TSS	promoter	20340.9	0.504344	0.0180997		chrX:40580809-40581098;+	TSS	promoter	17611.1	-0.608776	0.0207971
	chr4:25862934-25863063;-	TSS	promoter	4980.59	0.67644	0.0181796		chr19:19192721-19193004;+	TSS	promoter	2054.3	-0.893655	0.0207971
	chr10:89392533-89392686;+	TSS	promoter	1101.52	1.4755	0.0182219		chr19:12661260-12661382;+	TSS	antisense	316.496	-1.09028	0.0207971
	chr18:51197290-51197780;-	TSS	promoter	1544.49	0.625195	0.0182219		chr3:111478943-111479035;-	TSS	intron	695.946	-0.895107	0.0208311
	chr1:200738860-200739189;+	TSS	proximal	2366.6	0.605797	0.0182219		chr1:234607483-234607852;+	TSS	intron	675.032	-0.825762	0.0208522
	chr17:48107516-48107844;+	TSS	promoter	6185.22	0.468542	0.0182219		chr11:65854956-65855456;-	TSS	threeUTR	4273.96	-0.942486	0.020858
	chr16:58684670-58684800;-	TSS	promoter	4699.6	0.789387	0.0184628		chr1:151993733-151994243;-	TSS	promoter	55443.9	-0.573366	0.0208991
	chr2:37156889-37157049;-	TSS	promoter	809.143	0.930159	0.0184858		chr19:925968-926202;+	TSS	promoter	3729.57	-0.701978	0.0209147
	chr22:32412062-32412268;-	TSS	promoter	9615.86	0.639656	0.0185011		chr11:62573808-62574087;-	TSS	promoter	20039.9	-0.738334	0.0209898
	chr1:27672120-27672318;-	TSS	promoter	12089.1	1.07145	0.0185832		chr14:95534975-95535329;+	TSS	promoter	2562.77	-0.635024	0.0209903
	chr1:43649982-43650212;+	TSS	promoter	2758.46	0.637274	0.0185832		chr3:128765012-128765108;+	TSS	intron	1473.37	-1.03678	0.0209903
	chr6:136792641-136793177;-	TSS	proximal	1049.82	0.940349	0.0186342		chr17:81636918-81637170;-	TSS	promoter	2714.19	-0.493979	0.0209915
	chr8:38996390-38996692;-	TSS	promoter	6767.29	0.609344	0.0187287		chr17:42521025-42521590;-	TSS	antisense	469.412	-1.04588	0.0211196
	chr9:128067029-128067365;-	TSS	promoter	1184.99	0.716463	0.0188543		chr9:33624500-33625057;-	TSS	antisense	1082.93	-1.01947	0.0212346
	chr4:70704541-70705191;+	TSS	promoter	3552.91	0.565128	0.0188543		chr5:96702660-96702921;+	TSS	promoter	1758.56	-0.719191	0.0212443
	chr9:35566593-35566618;-	TSS	intergenic	640.989	1.09625	0.0188656		chr5:179833026-179833259;-	TSS	antisense	895.201	-0.901817	0.021255
	chr8:66664610-66664888;-	TSS	CDS	315.3	0.929177	0.0188697		chr17:48791882-48791910;+	TSS	antisense	283.906	-0.964672	0.0213399
	chr5:145916054-145916120;+	TSS	antisense	1167.84	0.635421	0.0188814		chr17:28812366-28812499;-	TSS	promoter	495.076	-1.11521	0.021392
	chr13:30465700-30465986;-	TSS	promoter	16003.2	0.502486	0.0188814		chr15:52528762-52528942;-	TSS	promoter	4173.68	-0.769266	0.0214518
	chr8:125091598-125091829;-	TSS	promoter	8063.92	0.491212	0.0188814		chr19:58387203-58387389;+	TSS	promoter	7100.24	-0.879685	0.0214518
	chr19:41877042-41877340;+	TSS	promoter	285.353	2.45582	0.019001		chr19:35021675-35021869;+	TSS	threeUTR	781.326	-0.986029	0.0214543
	chr1:77779612-77779709;+	TSS	promoter	738.715	1.08163	0.019001		chr16:1983997-1984314;+	TSS	promoter	495.341	-0.815746	0.0214713
	chr6:33313659-33314598;-	TSS	promoter	113808	0.69788	0.019001		chr8:144465305-144465510;-	TSS	promoter	508.283	-0.999447	0.0214858
	chr3:127822268-127823052;-	TSS	proximal	8910.81	0.655004	0.019001		chr8:43056008-43056370;+	TSS	promoter	1400.68	-0.69687	0.0214973
	chr11:18322493-18322662;+	TSS	promoter	7130.78	0.481002	0.019001		chr9:127916962-127917087;-	TSS	promoter	989.226	-0.902613	0.0214995
	chr11:3840565-3841400;-	TSS	promoter	108746	0.492705	0.019012		chr15:34490636-34490745;-	TSS	proximal	6729.65	-0.698115	0.0215361
	chr9:105500574-105500743;+	TSS	promoter	2300.33	0.86516	0.0190447		chr10:119651270-119651681;+	TSS	promoter	983.698	-0.712732	0.0215361
	chr5:179550532-179550884;+	TSS	promoter	11254.7	0.615487	0.0191444		chr21:33479750-33480057;-	TSS	promoter	1323.93	-0.870923	0.0215672
	chr13:99501368-99501802;+	TSS	promoter	47896.4	0.349548	0.0191444		chr5:8726751-8726784;-	TSS	intergenic	689.39	-0.846151	0.021648
	chr1:180631981-180632308;+	TSS	promoter	6203	0.594881	0.0192899		chr5:180790876-180791941;-	TSS	threeUTR	2210.8	-0.666583	0.0216904
	chr8:73294209-73294317;+	TSS	proximal	291.413	1.41674	0.0193306		chr1:233289453-233289495;-	TSS	promoter	4632.64	-0.709904	0.0216904
	chr12:47135883-47135952;-	TSS	promoter	1062.69	1.40045	0.0194122		chr2:46297322-46297548;+	TSS	promoter	6236.4	-0.757353	0.0216904
	chr19:3366328-3366668;+	TSS	promoter	13085.6	0.480087	0.0194122		chrX:77899430-77899554;+	TSS	promoter	1622.45	-1.12387	0.0216904
	chr9:137241196-137241421;+	TSS	promoter	49332	0.95565	0.0194365		chr18:77709319-77709344;+	TSS	intergenic	930.988	-0.721199	0.021728
	chr9:129803074-129803278;+	TSS	promoter	9375.68	0.856417	0.0194464		chr17:63699256-63699629;-	TSS	promoter	1544.44	-0.781061	0.021839
	chr1:25616682-25616905;+	TSS	proximal	1108.73	0.952999	0.0195946		chr2:120223271-120223447;-	TSS	promoter	996.778	-0.952552	0.0219197
	chr16:3065257-3065550;+	TSS	promoter	11554	0.770677	0.0195946		chr8:38381798-38382376;-	TSS	promoter	1174.15	-0.700061	0.0219262
	chr1:3624925-3625376;+	TSS	promoter	6907.85	0.757226	0.0195946		chr15:66500950-66501096;-	TSS	proximal	391.388	-0.88795	0.0219939
	chr1:100037996-100038296;+	TSS	promoter	17262.1	0.616186	0.0195946		chr17:81510059-81510522;-	TSS	threeUTR	807.609	-1.25496	0.0219939
	chr2:218065689-218065729;-	TSS	promoter	3879.23	0.609867	0.0195946		chr7:100374038-100374517;+	TSS	CDS	3467.76	-0.880697	0.0220071
	chr5:133968423-133968720;-	TSS	promoter	29211.2	0.521077	0.0195946		chr3:113747018-113747118;+	TSS	promoter	1350.02	-0.624437	0.0222011
	chr15:42273374-42273607;-	TSS	promoter	6741.66	0.507796	0.0195946		chr8:106697814-106698098;-	TSS	promoter	883.249	-0.986958	0.0222011
	chr11:67118903-67119356;+	TSS	promoter	9782.73	0.496924	0.0195946		chr17:81511189-81511670;+	TSS	antisense	1088.74	-0.823555	0.022209
	chr20:32207822-32207984;+	TSS	promoter	3584.21	0.662942	0.0196255		chr15:60347446-60347692;+	TSS	antisense	3338.22	-1.15674	0.022209
	chr12:6341753-6342149;-	TSS	promoter	52812.8	0.535133	0.0196255		chr19:41860204-41860320;+	TSS	promoter	2120.16	-1.79524	0.022209
	chr3:136930414-136930582;+	TSS	promoter	15668.8	0.516456	0.0196829		chr14:100238715-100239465;+	TSS	proximal	2336.79	-0.514154	0.0222221
	chrX:11111273-11111543;+	TSS	promoter	5647.13	0.655395	0.0197424		chr9:122264700-122264866;-	TSS	promoter	1352.92	-0.675031	0.0222221
	chr22:44917759-44917783;-	TSS	intron	1913.47	1.29547	0.019889		chr16:234771-234866;+	TSS	promoter	813.839	-0.839111	0.0222394
	chr17:48048175-48048463;+	TSS	promoter	12323.9	0.591244	0.0199379		chr2:132255502-132255696;-	TSS	intron	970.617	-1.19856	0.02224
	chr17:4263897-4264031;-	TSS	promoter	7998.65	0.654917	0.0200405		chr22:11630928-11631096;+	TSS	intergenic	4564.71	-1.592	0.02224
	chr9:132354835-132355128;-	TSS	promoter	3650.07	0.580594	0.0200405		chr11:112086662-112086819;-	TSS	promoter	882.11	-0.945856	0.0222546
	chr11:64285012-64285377;+	TSS	promoter	9248.74	0.526786	0.0200786		chr21:39183221-39183519;-	TSS	promoter	1392.87	-0.591851	0.0226496
	chr19:7621856-7621880;-	TSS	proximal	24692.4	1.50631	0.0201346		chrX:154886842-154887762;+	TSS	CDS	373.206	-0.909608	0.0226496
	chr16:85911380-85911644;+	TSS	intron	1509.51	0.859982	0.0201554		chr20:23633656-23634003;+	TSS	antisense	2862.42	-0.79721	0.0227584
	chr19:54159584-54159804;-	TSS	promoter	1413.76	0.566224	0.020172		chr1:40067541-40067716;-	TSS	antisense	314.285	-1.38625	0.0228773
	chrX:109536537-109537038;+	TSS	promoter	2830.38	0.554527	0.0202527		chr1:33349446-33349987;-	TSS	promoter	3594.08	-0.550426	0.0228802
	chr6:31862669-31862964;-	TSS	promoter	78839.8	0.518778	0.0202692		chr17:75261833-75262009;+	TSS	promoter	1140.69	-0.664195	0.0229643
	chr3:37326738-37327269;+	TSS	proximal	372.485	1.21466	0.020345		chr11:6483170-6483673;-	TSS	antisense	391.596	-1.5343	0.0229884
	chr6:69796491-69797113;-	TSS	promoter	22458.2	0.415114	0.0203622		chr20:35556031-35556132;-	TSS	antisense	318.355	-1.1901	0.0230676
	chr12:49828319-49828486;-	TSS	promoter	531.83	1.22908	0.0203706		chr3:27484078-27484465;-	TSS	promoter	786.623	-0.945177	0.0230795
	chr6:33075856-33076144;+	TSS	promoter	53526.3	0.889607	0.0204086		chr17:7479328-7479843;-	TSS	promoter	764.957	-0.824083	0.0230882
	chr10:75210517-75210948;+	TSS	promoter	18969.1	0.728764	0.0204376		chr7:99438868-99439104;+	TSS	promoter	370.892	-1.0645	0.0231514
	chr6:17600227-17600491;+	TSS	promoter	3977.69	0.527173	0.0204904		chr15:101489652-101489822;-	TSS	promoter	457.577	-1.07176	0.0231673
	chr18:48538995-48539235;+	TSS	promoter	2275.32	0.573901	0.0205338		chr11:64767566-64767848;+	TSS	antisense	413.948	-1.3575	0.0233861
	chr11:66480347-66480467;+	TSS	promoter	9159	0.779907	0.0206751		chr1:45542657-45542885;-	TSS	intergenic	1176.16	-0.758855	0.0235456
	chr4:70688437-70688820;+	TSS	promoter	5429.98	0.529743	0.0207349		chr14:24141435-24141657;-	TSS	promoter	511.759	-0.804572	0.0235735
	chr11:308080-308440;+	TSS	promoter	23302.3	0.879325	0.0207474		chr15:84748544-84748716;+	TSS	promoter	548.192	-0.675069	0.0236012
	chr3:12328244-12328344;-	TSS	antisense	565.587	1.35825	0.0208789		chr17:7217339-7217674;-	TSS	promoter	1616.08	-0.828659	0.0236782
	chr10:114938143-114938301;+	TSS	promoter	2435.87	0.551745	0.0208991		chr17:1344757-1345216;-	TSS	threeUTR	525.262	-1.13837	0.0236782
	chr4:163612281-163613065;-	TSS	promoter	2563.9	0.728731	0.0209903		chr19:41626891-41627120;-	TSS	promoter	813.399	-1.58433	0.0237376
	chr3:100260831-100261074;+	TSS	promoter	5292.61	0.559042	0.0209903		chr22:21856327-21856362;+	TSS	antisense	1224.26	-1.50489	0.0237788
	chr3:122055287-122055504;+	TSS	promoter	45414	0.624205	0.020996		chr11:504827-505032;-	TSS	proximal	1250.17	-0.983023	0.0238359
	chr3:108090866-108091287;-	TSS	promoter	25948.2	0.445213	0.0211725		chr17:48944696-48944855;-	TSS	promoter	2200.02	-0.72344	0.0240312
	chr19:18173058-18173553;+	TSS	promoter	2856.99	0.633262	0.0212504		chr2:74147834-74148079;-	TSS	promoter	1433.94	-1.0098	0.024281
	chr1:220272219-220272529;-	TSS	promoter	5858.81	0.449876	0.0212862		chr8:75376809-75377043;+	TSS	intergenic	274.233	-1.04068	0.024374
	chr11:91569152-91569177;-	TSS	intergenic	253.411	0.98193	0.0213399		chr11:1753799-1754142;-	TSS	promoter	23734.9	-0.703874	0.024433
	chr19:44233467-44233492;-	TSS	intron	1233.83	0.866663	0.0213399		chr19:17226181-17226306;+	TSS	promoter	1353.34	-1.02549	0.0245378
	chr1:160343255-160343486;+	TSS	promoter	46150.9	0.579011	0.0213399		chr14:66013169-66013509;-	TSS	exon	619.007	-1.30055	0.0246048
	chr5:139341795-139341983;+	TSS	promoter	35107.2	0.480891	0.0213399		chr19:50482825-50483094;-	TSS	intron	499.797	-0.869403	0.0246339
	chr18:62187218-62187392;+	TSS	promoter	1444.12	0.803512	0.021392		chr19:40444192-40444420;-	TSS	promoter	1641.08	-0.992001	0.0246339
	chr2:61537721-61538396;-	TSS	promoter	12487.4	0.533323	0.0214543		chr18:24426613-24426872;+	TSS	promoter	738.343	-0.807786	0.0247008
	chr1:3426401-3426425;-	TSS	antisense	1253.46	1.11234	0.0215056		chr17:29294058-29294201;-	TSS	promoter	1585.71	-0.836194	0.0248233
	chr11:117144241-117144405;+	TSS	promoter	1565.41	0.760701	0.0215056		chr19:12945718-12946045;+	TSS	promoter	6553.78	-0.602301	0.0249509
	chr6:10694871-10695008;+	TSS	promoter	1051.62	0.66288	0.0215451		chr5:180860994-180861419;-	TSS	promoter	242.785	-1.20418	0.0250438
	chr7:151341656-151341891;+	TSS	promoter	4075.03	0.735206	0.0215672		chr19:12551316-12551554;-	TSS	promoter	527.873	-0.70613	0.0252327
	chr15:82262620-82262766;-	TSS	promoter	2310.78	0.606326	0.0215876		chr8:143992428-143992611;-	TSS	intron	1931.95	-0.900177	0.0252948
	chr15:22838579-22839083;+	TSS	promoter	9504.9	0.456946	0.0215876		chr12:66130702-66130798;-	TSS	promoter	1685.68	-0.757221	0.0253414
	chr8:26577822-26578523;+	TSS	proximal	11936.6	0.49748	0.0216011		chr3:129605330-129606605;+	TSS	antisense	1947.62	-0.789121	0.0253414
	chr6:26216839-26217225;+	TSS	promoter	22428.9	0.704797	0.0216532		chr15:34224973-34225205;+	TSS	promoter	6186.97	-0.706712	0.0253752
	chr12:2799087-2799278;+	TSS	CDS	455.506	0.917481	0.0216904		chr17:78840650-78840932;-	TSS	promoter	353.04	-1.09578	0.0253752
	chr18:74499314-74499496;+	TSS	promoter	443.145	0.83089	0.0216904		chr17:410293-410568;+	TSS	promoter	410.967	-1.23114	0.0254125
	chr13:30617856-30618099;+	TSS	promoter	1171.86	0.770865	0.0216904		chr17:75320089-75320625;+	TSS	antisense	1248.42	-0.891109	0.0255114
	chr3:69080269-69080437;-	TSS	promoter	21403.9	0.583335	0.0216904		chr2:55049778-55050472;+	TSS	antisense	1539.92	-0.659605	0.0256498
	chr10:89414535-89414806;+	TSS	promoter	1453.57	0.681579	0.0218162		chr12:14942269-14942743;-	TSS	CDS	1062.06	-1.07841	0.0256498
	chr19:47514807-47515300;-	TSS	promoter	51717.1	0.57824	0.0218269		chr19:18177081-18177393;+	TSS	threeUTR	2616.75	-0.962546	0.0257852
	chr2:138501722-138502097;+	TSS	promoter	3457.6	0.458029	0.0218269		chrX:16719542-16719709;+	TSS	promoter	1824.65	-0.628411	0.0259576
	chr6:29723274-29723583;+	TSS	promoter	51046.8	0.714538	0.021839		chr6:31620569-31620861;+	TSS	promoter	7257.37	-0.420198	0.0265056
	chr22:29883073-29883360;+	TSS	promoter	7886.14	0.570368	0.0218953		chr3:52685796-52685994;-	TSS	promoter	795.144	-0.603211	0.0265697
	chr4:182676224-182676247;-	TSS	antisense	1231.5	0.812621	0.0219262		chr6:36127715-36127920;+	TSS	promoter	351.168	-1.33307	0.0266914
	chr6:86897027-86897057;+	TSS	promoter	1739.31	0.743397	0.0219939		chr10:11742282-11742543;+	TSS	promoter	422.697	-1.40223	0.0267533
	chr18:24271827-24272240;-	TSS	promoter	4398.89	0.690181	0.0219939		chr19:12940241-12940452;+	TSS	promoter	713.133	-0.973808	0.0267584
	chr16:69187085-69187289;+	TSS	promoter	3159.49	0.537752	0.0220071		chr16:67480913-67481246;-	TSS	promoter	22986.2	-0.738455	0.0274479
	chr11:47426100-47426273;-	TSS	promoter	14043.5	0.642376	0.0221308		chr12:26938321-26938578;+	TSS	promoter	1941.17	-0.698005	0.0275121
	chr19:48900251-48900628;+	TSS	promoter	109440	0.825418	0.022209		chr8:38030473-38030718;+	TSS	promoter	1677.52	-0.981749	0.0275424
	chr5:141651331-141651465;-	TSS	promoter	2065.91	0.792803	0.022209		chr1:8861123-8861431;-	TSS	threeUTR	360.913	-1.09354	0.0276468
	chr10:101032322-101032501;+	TSS	fiveUTR	16069.4	0.637909	0.022209		chr2:46542475-46543321;+	TSS	promoter	5439.48	-0.596003	0.0277076
	chr14:60091911-60092406;+	TSS	promoter	3224.05	0.488893	0.022209		chr4:37488690-37488752;-	TSS	antisense	14043.3	-0.650441	0.0277076
	chr6:126643458-126643540;+	TSS	promoter	25529	0.473308	0.0222221		chr17:40818727-40819157;-	TSS	promoter	587.17	-1.11209	0.0279721
	chr1:92299001-92299103;+	TSS	promoter	793.661	0.738729	0.02224		chr5:61332230-61332502;+	TSS	promoter	4290.81	-0.706386	0.0280622
	chr4:2843796-2844021;+	TSS	promoter	13986	0.551937	0.02224		chr8:11843947-11845247;-	TSS	threeUTR	65003.8	-0.636824	0.0281294
	chr2:113889873-113890392;+	TSS	promoter	47222.6	0.639634	0.0222546		chr5:177509759-177509916;-	TSS	promoter	4106.52	-0.378842	0.0282181
	chr7:134646733-134646911;+	TSS	promoter	5910.3	0.525973	0.0222546		chr7:151519439-151519993;-	TSS	proximal	4185.53	-0.763707	0.0282334
	chr19:40285180-40285644;-	TSS	promoter	12789.7	0.493378	0.0222546		chr12:107685766-107685919;+	TSS	promoter	500.638	-0.910315	0.0283943
	chr11:130121613-130121815;+	TSS	threeUTR	709.354	0.939461	0.0226496		chr7:99558510-99559017;+	TSS	promoter	1727.92	-0.55763	0.0284061
	chr3:11272271-11272484;+	TSS	promoter	23108.7	0.330188	0.0226496		chr1:84479245-84479341;+	TSS	promoter	531.25	-1.0411	0.0284215
	chr9:127826507-127826677;-	TSS	fiveUTR	357.461	0.951881	0.0228019		chr5:138338237-138338307;+	TSS	promoter	993.704	-1.09247	0.0284215
	chr21:25562102-25562216;+	TSS	promoter	587.127	1.36656	0.0228547		chr17:81511888-81512005;+	TSS	antisense	371.832	-1.14942	0.0284215
	chr19:40369900-40370035;+	TSS	promoter	1375.75	0.728731	0.0228547		chr17:32877024-32877298;-	TSS	promoter	578.202	-1.81984	0.0284215
	chrX:47560987-47561302;+	TSS	promoter	14297.8	0.520301	0.0228547		chr19:3464726-3465523;+	TSS	threeUTR	655.754	-0.644501	0.0284369
	chr5:154038841-154038948;-	TSS	promoter	3926.7	0.568222	0.0228803		chr12:45738921-45738952;-	TSS	antisense	3341.68	-0.635293	0.0285177
	chrX:129779811-129780180;+	TSS	promoter	4089.48	0.618334	0.0230441		chr19:43652202-43652372;-	TSS	CDS	1160.35	-0.7997	0.0285177
	chr9:34458287-34458612;-	TSS	promoter	1773.12	0.742151	0.0230571		chr12:113388989-113389740;-	TSS	antisense	1101.27	-0.9236	0.0285221
	chr2:217943951-217944133;-	TSS	promoter	4535.3	0.616152	0.0233366		chr1:156767432-156767630;+	TSS	promoter	1623.7	-0.599708	0.0286896
	chr1:151347151-151347377;-	TSS	promoter	5531.52	0.6187	0.0233861		chr19:18175307-18175485;+	TSS	threeUTR	1830.54	-0.740676	0.0288138
	chr2:201129284-201130124;+	TSS	promoter	5061.38	0.55409	0.0233861		chr7:150791369-150791629;+	TSS	antisense	2796.06	-1.08047	0.0288159
	chr8:108443584-108443678;+	TSS	promoter	5580.08	0.524205	0.0233989		chr21:44927538-44927992;+	TSS	exon	1839.78	-0.825385	0.0289849
	chr4:56978815-56979029;+	TSS	promoter	4435.43	0.778974	0.0234663		chr2:55232628-55232750;+	TSS	promoter	2191.16	-1.01933	0.0290839
	chr14:102139810-102139999;+	TSS	promoter	3668.86	0.483954	0.0234722		chr9:109533557-109533612;+	TSS	antisense	544.637	-1.14427	0.0290839
	chr2:128027939-128028153;-	TSS	promoter	4015.93	0.568425	0.0235371		chr13:41457373-41457646;+	TSS	promoter	2737.47	-1.73843	0.0291864
	chr9:83980504-83980701;-	TSS	promoter	30349	0.423005	0.0235456		chr3:184299161-184299542;+	TSS	promoter	4115.57	-0.596004	0.0292805
	chr9:135961027-135961434;-	TSS	promoter	7779.56	0.549021	0.0235735		chr1:26280993-26281357;-	TSS	antisense	1032.34	-1.05895	0.0292805
	chr2:17385070-17385101;+	TSS	promoter	1442.51	0.641223	0.0236391		chr19:45423820-45423993;-	TSS	promoter	535.946	-1.10772	0.0292805
	chr2:64283821-64283844;-	TSS	intergenic	404.405	1.15771	0.0236405		chr3:9194016-9194040;+	TSS	exon	375.395	-1.11144	0.0292805
	chr11:43880749-43880952;+	TSS	promoter	3161.82	0.64595	0.0236782		chr9:94639440-94639698;-	TSS	promoter	1873.95	-1.86368	0.0293014
	chr8:123274120-123274664;-	TSS	promoter	3709.06	0.533274	0.0237333		chr14:69726791-69727026;+	TSS	promoter	823.597	-1.01106	0.0294076
	chr15:58138065-58138677;+	TSS	promoter	66538.3	0.63935	0.023876		chr12:6961081-6961272;-	TSS	antisense	723.533	-0.65549	0.0295682
	chrX:47232873-47233137;+	TSS	promoter	9039.57	0.819498	0.0239027		chr8:143992640-143993252;-	TSS	intron	1743.47	-0.976302	0.0297619
	chr14:23034810-23035006;-	TSS	promoter	5601.37	0.618293	0.0239027		chr16:29973836-29974159;+	TSS	promoter	865.276	-0.657719	0.029869
	chr15:72783337-72783827;-	TSS	promoter	37440.9	0.676114	0.0240312		chr18:62442576-62442622;-	TSS	antisense	242.94	-1.34316	0.0299221
	chr4:112145364-112145583;+	TSS	promoter	1957.91	0.683962	0.024374		chr17:43015374-43016126;+	TSS	antisense	3120.06	-0.746757	0.0300361
	chr1:235161134-235161302;-	TSS	promoter	3240.52	0.546903	0.0244331		chr22:26540797-26541253;+	TSS	antisense	287.337	-0.858137	0.0302136
	chr4:146521775-146522028;-	TSS	promoter	2597.85	0.495718	0.0244425		chr7:150372991-150373648;-	TSS	proximal	305.928	-1.10928	0.0302138
	chr19:13795380-13795857;+	TSS	promoter	6418.54	0.620417	0.024466		chr10:119542568-119542770;-	TSS	promoter	2590.91	-0.790456	0.0303847
	chr1:161069554-161070046;-	TSS	promoter	18411	0.53395	0.0245645		chr6:31834853-31835008;+	TSS	promoter	1815.87	-1.0118	0.0304115
	chrX:119871558-119871840;-	TSS	promoter	2619.54	0.537899	0.0246048		chr5:177502063-177502558;+	TSS	intron	469.058	-1.04888	0.0304683
	chr17:56978082-56978203;+	TSS	promoter	36995.8	0.46532	0.024618		chr10:46635365-46635849;-	TSS	proximal	2628.64	-0.825697	0.0306895
	chr12:6723912-6724334;+	TSS	promoter	16568.5	0.570759	0.0247286		chr2:131147813-131148362;+	TSS	threeUTR	290.052	-1.25611	0.0306895
	chrX:118346044-118346335;+	TSS	promoter	1206.16	0.630327	0.0247477		chr3:48440195-48440363;+	TSS	promoter	4102.92	-0.779749	0.0311682
	chr22:20507557-20507735;+	TSS	promoter	10743	0.649493	0.024859		chr21:43776182-43776721;-	TSS	promoter	316095	-0.807824	0.0311682
	chr22:36253014-36253199;+	TSS	promoter	2519.6	0.835986	0.0250404		chr7:5423457-5423837;-	TSS	proximal	2323.82	-0.623773	0.0312027
	chr10:45672553-45672811;-	TSS	promoter	740.764	0.742779	0.0251004		chr14:20781698-20782286;+	TSS	CDS	356.806	-0.91228	0.0315228
	chr10:71871505-71871613;+	TSS	intergenic	265.773	1.10757	0.0251641		chr3:67654514-67654684;-	TSS	promoter	1917.92	-0.458608	0.0315419
	chr2:27380368-27380587;-	TSS	promoter	567.599	0.68144	0.0251856		chr6:44233436-44233949;+	TSS	threeUTR	335.897	-1.73796	0.0317516
	chr6:83193182-83193310;-	TSS	promoter	2573.67	0.595488	0.0251856		chr14:64388258-64388462;+	TSS	promoter	740.217	-0.693514	0.031815
	chr20:63707949-63708118;+	TSS	promoter	4505.92	0.920883	0.0253166		chr9:127785974-127786230;+	TSS	promoter	5819.02	-0.522239	0.0318273
	chr11:9959693-9959743;-	TSS	promoter	1264.51	0.771179	0.0253166		chr1:19311959-19312196;-	TSS	promoter	2246.81	-0.635604	0.0318273
	chr6:42746011-42746181;-	TSS	promoter	8063.51	0.682073	0.0253166		chr10:101818302-101818499;-	TSS	promoter	2179	-0.980258	0.0318273
	chr13:44989480-44989657;+	TSS	promoter	1480.66	0.722591	0.0253303		chr17:81918034-81918207;-	TSS	promoter	956.077	-0.798451	0.0318349
	chr3:58433770-58433873;-	TSS	promoter	12166.5	0.560429	0.0253303		chr19:2269437-2269879;+	TSS	promoter	100471	-0.493013	0.0318545
	chr7:74209896-74210090;+	TSS	promoter	13033.7	0.49994	0.0254125		chr6:30676540-30677317;+	TSS	antisense	3190.74	-0.608457	0.0318618
	chr11:57567592-57568024;-	TSS	promoter	9664.2	0.820409	0.0255114		chr6:35468358-35468475;+	TSS	promoter	3076.57	-0.962057	0.0319109
	chr17:30921611-30922128;+	TSS	promoter	18304.2	0.666797	0.0255558		chr1:155140436-155140568;-	TSS	promoter	2929.06	-0.615997	0.0320867
	chrY:10656343-10656396;-	TSS	intergenic	1743.42	1.17961	0.0255754		chr16:84590105-84590269;-	TSS	CDS	722.048	-1.00045	0.0320867
	chr6:5972994-5973054;+	TSS	exon	1063.8	0.787319	0.0255754		chr12:53464760-53464852;-	TSS	antisense	254.975	-1.00843	0.032124
	chr2:55693719-55693937;-	TSS	promoter	1723.92	0.619917	0.0256168		chr7:141946841-141947028;-	TSS	promoter	1229.08	-1.84319	0.032124
	chrY:10780783-10780806;-	TSS	intergenic	1742.19	1.17832	0.0256498		chr10:17233716-17233983;+	TSS	CDS	2147	-0.644516	0.03232
	chr21:41361905-41362065;+	TSS	promoter	2423.99	1.09588	0.0256498		chr19:17305800-17305941;+	TSS	promoter	4316.12	-0.661089	0.03232
	chr16:30740557-30740709;+	TSS	promoter	776.767	0.87821	0.0256498		chr5:78360453-78360701;+	TSS	promoter	1516.2	-0.713736	0.03232
	chr22:36921969-36922285;+	TSS	promoter	619.919	0.90131	0.0259576		chr8:24294002-24294166;+	TSS	promoter	1371.61	-1.10684	0.03232
	chrUn_KI270442v1:10313-10340;+	TSS	intergenic	367.922	1.17522	0.0261881		chr19:48619401-48619689;+	TSS	promoter	1004.95	-0.578377	0.0324375
	chr17:48830957-48831071;+	TSS	promoter	4827.52	0.835045	0.0261881		chr1:183023393-183023626;+	TSS	promoter	915.582	-1.1262	0.0326387
	chr8:60678637-60678895;+	TSS	promoter	446.991	0.812395	0.0264385		chr20:58910687-58911025;-	TSS	antisense	1023.52	-0.868035	0.0327224
	chr18:63422312-63422538;-	TSS	promoter	12798.6	0.443999	0.0264385		chr19:36139932-36140197;+	TSS	promoter	23238.3	-0.441891	0.0327541
	chr10:89302003-89302105;+	TSS	promoter	1006.71	1.27956	0.0266574		chr19:48965770-48965910;-	TSS	antisense	522.99	-1.19863	0.0328905
	chr19:12933549-12933750;-	TSS	promoter	15478.8	0.681506	0.0266799		chr13:46126796-46127726;+	TSS	intron	1968.47	-0.710978	0.0329306
	chr2:218216818-218217606;+	TSS	promoter	212758	0.537564	0.026727		chr6:28923634-28923801;-	TSS	fiveUTR	470.399	-0.990845	0.0329306
	chr8:26382846-26383136;+	TSS	promoter	45251.1	0.685126	0.0267533		chr2:86930349-86930902;-	TSS	proximal	1550.46	-1.01268	0.0329306
	chr1:174022283-174022463;-	TSS	promoter	4352.49	0.679525	0.0267899		chr12:57522637-57523015;+	TSS	promoter	1535.29	-0.645009	0.032957
	chr10:1056722-1056953;+	TSS	promoter	4811.77	0.42116	0.0268687		chr8:73991324-73991532;+	TSS	promoter	3741.72	-1.79287	0.032957
	chr11:16791638-16791734;-	TSS	promoter	256.625	1.29006	0.0270235		chr16:30069460-30069715;-	TSS	antisense	1166.73	-0.941056	0.0331728
	chr9:19049354-19049738;+	TSS	promoter	11095.8	0.43419	0.0271161		chr2:112584317-112584706;+	TSS	promoter	5826.81	-0.633312	0.0333569
	chr11:61816440-61817201;-	TSS	promoter	11765	0.534893	0.0272122		chr4:2934745-2934887;-	TSS	promoter	3897.79	-0.660781	0.0333569
	chr6:31463126-31463274;+	TSS	promoter	4192.64	1.01916	0.0272344		chr11:119029290-119029477;-	TSS	promoter	538.232	-1.08661	0.0334594
	chr1:193121800-193122219;+	TSS	promoter	3202.83	0.568478	0.0274037		chr7:100088946-100089062;+	TSS	promoter	2482.04	-0.809326	0.0334708
	chr12:54419118-54419389;-	TSS	promoter	49608.7	0.704919	0.0275512		chr10:89251717-89252073;-	TSS	promoter	15791.6	-0.695839	0.0334935
	chr14:90256486-90256642;+	TSS	promoter	21498.3	0.625882	0.0275844		chr5:177509473-177509661;-	TSS	proximal	6726.3	-0.554995	0.0335676
	chr1:6579913-6580197;+	TSS	promoter	3713.25	0.417085	0.0275844		chr3:49357308-49357745;+	TSS	antisense	478.285	-0.85044	0.0338655
	chr1:7771234-7771484;+	TSS	promoter	17936.9	0.486521	0.0275868		chr21:8216033-8216096;-	TSS	antisense	3062.4	-1.06881	0.0339348
	chr10:45972308-45972459;-	TSS	proximal	3196.77	0.574482	0.0277076		chr21:8260262-8260325;-	TSS	intergenic	3062.4	-1.06881	0.0339348
	chr7:56051339-56051610;-	TSS	promoter	1338.08	0.54207	0.0277076		chr21:8399067-8399130;-	TSS	antisense	3062.4	-1.06881	0.0339348
	chr18:57621707-57621947;-	TSS	promoter	16815.5	0.533129	0.0277076		chr19:16102271-16102896;-	TSS	antisense	1275.94	-0.733176	0.0339948
	chr11:31509700-31509961;+	TSS	promoter	4267.74	0.51356	0.0277076		chr5:39382617-39383265;+	TSS	antisense	1079.19	-1.11442	0.0339948
	chr1:46604183-46604372;-	TSS	promoter	16593.8	0.506379	0.0277076		chr4:75645131-75645700;-	TSS	CDS	297.742	-0.801796	0.0341328
	chr5:56815287-56815696;+	TSS	promoter	10172.8	0.615459	0.0278519		chr22:29268238-29268358;+	TSS	promoter	8007.82	-0.81842	0.0341328
	chrX:65667558-65667960;+	TSS	promoter	76290.6	0.58023	0.0279382		chr1:160358150-160358700;-	TSS	antisense	1232.24	-0.887379	0.0341328
	chr2:241356214-241356394;+	TSS	promoter	2369.92	0.608385	0.0280731		chr4:158172967-158173099;-	TSS	promoter	1097.79	-1.05514	0.0341328
	chr22:40346470-40346609;+	TSS	promoter	6271.32	0.359596	0.0282222		chr6:144200819-144200883;-	TSS	exon	293.71	-1.22191	0.0341827
	chr11:33039397-33039857;+	TSS	promoter	2165.38	0.566592	0.0282334		chr8:143617456-143617587;-	TSS	promoter	1207.65	-0.618099	0.0342976
	chr19:16660051-16660212;-	TSS	promoter	16235.3	0.454247	0.02824		chr11:47553015-47553183;-	TSS	promoter	1495.24	-0.654559	0.034373
	chr19:17847931-17848140;-	TSS	promoter	21293.6	0.721206	0.0282947		chr22:37953661-37953808;+	TSS	promoter	3241.95	-0.709118	0.0345393
	chr13:48001224-48001355;-	TSS	promoter	3527.91	0.522526	0.0284202		chr11:10509836-10510214;-	TSS	proximal	6605.15	-0.704338	0.0347644
	chr10:49941878-49942032;-	TSS	promoter	3282.31	0.583149	0.0284215		chr3:136195975-136196463;-	TSS	promoter	590.202	-0.712651	0.0348606
	chr17:40054276-40054434;-	TSS	promoter	3660.55	0.520028	0.0284215		chr17:60086933-60087190;+	TSS	intron	344.81	-1.02887	0.0348606
	chr19:21767492-21767631;-	TSS	promoter	872.894	0.731151	0.0285554		chr17:7014079-7014661;-	TSS	intron	283.171	-0.970731	0.0349646
	chr16:30658355-30658557;+	TSS	promoter	4072.72	0.612438	0.0285554		chr2:87972510-87973063;+	TSS	proximal	1567.93	-0.997958	0.0350705
	chr6:154733313-154733605;+	TSS	promoter	3011.96	0.602253	0.0285756		chr15:72208619-72208896;+	TSS	antisense	1907.46	-0.97687	0.0350755
	chr17:21126897-21127023;+	TSS	promoter	4138.07	0.485127	0.0286896		chr19:35021695-35021869;-	TSS	intron	295.199	-1.2704	0.0350755
	chr2:218322884-218323421;+	TSS	CDS	18691.9	0.498674	0.0287498		chr7:133035796-133035945;-	TSS	promoter	22915.7	-0.749041	0.0351456
	chr7:105014121-105014530;+	TSS	promoter	6962.84	0.632809	0.0287958		chr16:684249-684462;-	TSS	promoter	972.779	-0.73949	0.0351667
	chr3:13015603-13015729;-	TSS	intron	1562.37	0.765583	0.0288138		chr19:15265363-15265656;+	TSS	antisense	1586.36	-0.819786	0.0352548
	chr9:34126343-34126825;-	TSS	promoter	7343.06	0.584977	0.0288138		chr19:18174971-18175226;+	TSS	threeUTR	4290.22	-0.682434	0.0352662
	chr6:106512088-106513034;+	TSS	CDS	14584.3	0.441067	0.0288138		chr11:47260379-47260817;+	TSS	promoter	771.989	-0.81004	0.0352662
	chr2:33599173-33599354;-	TSS	promoter	4212.42	0.602249	0.0289849		chr20:17570015-17570214;+	TSS	promoter	5358.54	-0.577032	0.0353392
	chr10:71828854-71829321;-	TSS	proximal	20634.1	0.545788	0.0290242		chr11:119045451-119045659;+	TSS	antisense	364.22	-1.25933	0.0353665
	chr11:61827937-61828599;+	TSS	promoter	22262.5	0.709485	0.029141		chr4:83284514-83284854;-	TSS	promoter	1162.05	-0.555747	0.0354821
	chr1:235367351-235367523;+	TSS	promoter	1342.12	0.848398	0.0291616		chr6:26032060-26032105;-	TSS	promoter	1090.34	-1.2689	0.0356138
	chr3:50236113-50236483;+	TSS	promoter	270711	0.624105	0.0291633		chr10:73167865-73168092;-	TSS	promoter	943.9	-0.661645	0.0357407
	chr3:49689476-49689695;+	TSS	promoter	3222.89	0.611685	0.0291864		chr19:1848396-1848534;-	TSS	promoter	547.013	-0.728509	0.0357407
	chr19:48905750-48905890;+	TSS	threeUTR	316.827	0.896881	0.0292805		chr6:32581560-32581844;-	TSS	CDS	1119.69	-1.112	0.0357407
	chr11:67391926-67392066;+	TSS	promoter	877.899	0.761041	0.0292805		chr5:80650716-80650842;+	TSS	antisense	1032.06	-2.07624	0.0357431
	chr17:60391829-60392239;-	TSS	promoter	6545.45	0.51935	0.0293332		chr6:57046626-57046784;+	TSS	promoter	452.642	-0.917004	0.0357861
	chr11:6603381-6603780;-	TSS	promoter	2616.9	0.410392	0.0293332		chr17:1344685-1345085;+	TSS	antisense	949.951	-1.45701	0.0357925
	chr9:116033861-116033885;-	TSS	intergenic	697.054	1.32002	0.029385		chr1:36156102-36156573;+	TSS	promoter	15392	-0.590517	0.0357948
	chr3:10164854-10165029;+	TSS	promoter	2151.83	0.696152	0.0293973		chr14:94379462-94379614;-	TSS	threeUTR	1507.21	-0.769703	0.0358266
	chr15:44288595-44289125;+	TSS	promoter	11406.5	0.539971	0.0293973		chr14:93185142-93185485;+	TSS	fiveUTR	1287.72	-0.861968	0.0358509
	chr6:35688806-35689040;-	TSS	promoter	8168.58	0.771468	0.0294076		chrX:103215038-103215229;+	TSS	promoter	4674.51	-0.795246	0.0359798
	chr6:41921009-41921193;-	TSS	promoter	1360.59	0.717202	0.0294175		chr3:122793635-122793854;-	TSS	promoter	466.543	-0.904307	0.036005
	chr9:5629015-5629448;+	TSS	promoter	7565.7	0.500961	0.0294746		chr7:157192324-157192359;+	TSS	promoter	2492.03	-0.949718	0.0362752
	chr4:932020-932430;-	TSS	promoter	18912.5	0.592181	0.0295682		chrX:115702790-115702833;+	TSS	promoter	22926	-0.746217	0.0362771
	chr3:37302179-37302357;+	TSS	CDS	771.489	0.804064	0.029652		chr4:24584407-24584605;-	TSS	promoter	1550.57	-0.698372	0.0362778
	chr8:41736288-41736312;+	TSS	antisense	543.418	1.37322	0.0297619		chr8:133455106-133455625;-	TSS	threeUTR	307.344	-1.07611	0.0364775
	chr20:45934674-45934797;+	TSS	promoter	9064.83	0.629259	0.0297619		chr3:195543101-195543366;-	TSS	promoter	2367.46	-0.569011	0.0368363
	chr16:30609549-30610415;-	TSS	promoter	1627.21	0.611467	0.0297619		chr10:71819464-71819644;-	TSS	proximal	3433.55	-0.676377	0.0368363
	chr11:86068576-86069333;-	TSS	promoter	29254.7	0.694147	0.029783		chr12:106247845-106248163;-	TSS	promoter	695.673	-0.939263	0.0368363
	chr6:53348712-53349197;-	TSS	promoter	9093.32	0.513316	0.0298264		chr16:29899451-29899589;-	TSS	promoter	297.541	-1.63047	0.0369035
	chr3:22381720-22381809;+	TSS	promoter	4642.18	0.455454	0.0298289		chr2:131093015-131093514;-	TSS	promoter	1737.3	-0.569035	0.0370923
	chr2:69914992-69915498;+	TSS	promoter	57418.3	0.816597	0.0300409		chr11:113875462-113875608;-	TSS	promoter	271.249	-1.3409	0.0371025
	chr9:34691112-34691358;-	TSS	promoter	14856.9	1.07096	0.0304115		chr1:203229609-203229851;-	TSS	promoter	81131.9	-2.62867	0.0372128
	chr17:76737957-76738245;+	TSS	promoter	3943.57	0.490375	0.0304347		chr4:87980042-87980128;-	TSS	intron	327.312	-1.57943	0.0372419
	chr6:32968828-32969051;+	TSS	proximal	717.563	0.899115	0.0304683		chr7:151086230-151086606;+	TSS	promoter	6785.5	-0.697941	0.0381596
	chrX:49002104-49002314;-	TSS	promoter	4616.23	0.560737	0.0304683		chr19:4472196-4472414;+	TSS	promoter	928.144	-0.796287	0.0383671
	chr5:151447531-151447924;+	TSS	promoter	19959.6	0.553932	0.0304683		chr7:6653164-6653189;+	TSS	CDS	308.524	-0.84348	0.0383859
	chrX:109537128-109537288;+	TSS	fiveUTR	2020.56	0.652735	0.0306575		chr18:74148475-74148618;+	TSS	promoter	1890.22	-0.708451	0.0384403
	chr11:65382573-65382717;-	TSS	promoter	386.712	0.868469	0.030826		chr1:156294025-156294238;+	TSS	antisense	265.762	-1.08455	0.0384403
	chr8:100951872-100952593;-	TSS	promoter	65962.2	0.623096	0.030826		chr7:116672148-116672570;+	TSS	promoter	372.878	-1.3404	0.0384408
	chr1:51519197-51519386;-	TSS	promoter	7983.49	0.648182	0.0309132		chr7:75984758-75984952;-	TSS	antisense	350.942	-1.19773	0.0385264
	chr11:16795178-16795356;-	TSS	promoter	1594.13	0.739555	0.031131		chr3:185937802-185938160;-	TSS	promoter	1882.11	-0.701118	0.0385309
	chr19:55624492-55624625;-	TSS	promoter	2404.42	0.810028	0.0311682		chr3:170222331-170222557;+	TSS	promoter	301.452	-1.09592	0.038777
	chr12:21501428-21501690;-	TSS	promoter	5718.25	0.541467	0.0311682		chr7:66921156-66921367;+	TSS	promoter	2193.02	-0.553529	0.0388585
	chr14:92121932-92122302;+	TSS	promoter	13333.5	0.54501	0.0312027		chr20:49188114-49188513;-	TSS	promoter	3242.28	-0.523202	0.0391105
	chr9:128504641-128504889;+	TSS	promoter	9083.24	0.672778	0.0314607		chr17:81867792-81869065;+	TSS	exon	3778.73	-0.673215	0.0391105
	chr19:43984160-43984275;+	TSS	promoter	788.308	1.00133	0.0315228		chr22:21567675-21567797;+	TSS	promoter	2310.67	-0.986859	0.0391105
	chr10:78029443-78029570;-	TSS	promoter	798.617	0.667163	0.0317516		chr8:24398883-24399038;+	TSS	threeUTR	470.947	-1.10027	0.0391105
	chr3:112561666-112561859;+	TSS	promoter	561.222	0.827568	0.031764		chr13:81690419-81690464;-	TSS	antisense	400.951	-1.18192	0.0392036
	chr12:49131299-49131643;-	TSS	promoter	294882	0.834476	0.0317876		chr16:46689106-46689252;-	TSS	promoter	2525.44	-0.594693	0.0393262
	chr14:31420485-31420672;-	TSS	promoter	3415.59	0.53949	0.031815		chrX:103356431-103356630;+	TSS	promoter	4154.91	-0.802822	0.0396384
	chr16:1452618-1452896;-	TSS	proximal	737.669	0.780022	0.0318273		chr5:17354299-17354550;+	TSS	exon	5309.87	-0.847153	0.0396744
	chr1:224114038-224114398;+	TSS	promoter	6051.26	0.472423	0.0318545		chr6:31268877-31269179;-	TSS	threeUTR	702.417	-1.01869	0.0396744
	chr13:108269550-108270460;+	TSS	proximal	14685.8	0.910072	0.0318618		chr16:14911416-14911539;+	TSS	promoter	396.415	-0.756839	0.0396945
	chr1:110873032-110873253;+	TSS	promoter	137878	0.467143	0.0318618		chr16:16310071-16310194;+	TSS	proximal	396.415	-0.756839	0.0396945
	chr3:38165469-38165983;+	TSS	promoter	6158.97	0.690774	0.0318748		chr22:30356746-30356967;-	TSS	promoter	6541.12	-0.420857	0.0398463
	chr14:91510340-91510593;-	TSS	promoter	2500.46	0.601311	0.0318748		chr15:79236166-79236195;+	TSS	proximal	597.365	-1.35434	0.0399165
	chrX:154436817-154437295;+	TSS	promoter	16932.1	0.647615	0.0319524		chr16:47460838-47461306;-	TSS	promoter	5035.58	-0.611063	0.0400174
	chr11:14499606-14499938;-	TSS	promoter	11656.1	0.472612	0.0320867		chr1:51157958-51158000;+	TSS	antisense	297.041	-0.950653	0.0400199
	chr1:154936816-154937044;-	TSS	proximal	534.548	0.689865	0.032124		chr17:81510051-81510289;+	TSS	antisense	364.502	-1.85614	0.0400387
	chr4:66094164-66094199;+	TSS	promoter	250.487	1.56496	0.03232		chr19:583090-583482;-	TSS	antisense	486.973	-0.675491	0.040251
	chr1:12617555-12618442;-	TSS	proximal	3381.29	0.725802	0.03232		chr18:23560247-23560468;+	TSS	antisense	309.516	-1.11975	0.040251
	chr9:34917110-34917360;+	TSS	exon	1182.97	0.6551	0.03232		chr7:100602700-100602726;-	TSS	proximal	316.957	-0.990153	0.0402802
	chr2:201451349-201451631;-	TSS	promoter	4769.55	0.575792	0.03232		chr3:172039549-172039769;+	TSS	promoter	4694.01	-0.467186	0.0404963
	chr19:4400328-4400641;-	TSS	promoter	10245.1	0.565789	0.03232		chr16:1309603-1309810;+	TSS	promoter	5051.07	-0.647796	0.0405949
	chr7:133081835-133082133;-	TSS	promoter	6956.71	0.540304	0.03232		chr16:84566420-84566964;-	TSS	CDS	786.25	-0.876998	0.040958
	chr14:52730107-52730290;+	TSS	promoter	7403.01	0.485345	0.03232		chr14:20780971-20781343;+	TSS	proximal	3459.39	-0.703612	0.0410862
	chr16:69339568-69339871;+	TSS	promoter	1861.57	0.598492	0.0323456		chr7:87345190-87345556;-	TSS	promoter	1354.05	-0.771391	0.0410937
	chr10:117005042-117005477;-	TSS	promoter	4402.6	0.554843	0.0323969		chr12:9971355-9971571;+	TSS	promoter	516.758	-1.35272	0.0410937
	chr16:85515484-85515509;+	TSS	intron	305.729	0.935867	0.0325322		chr9:98004964-98005152;+	TSS	CDS	319.575	-1.64602	0.0411305
	chr3:107522909-107523303;+	TSS	promoter	4625.49	0.584792	0.0326758		chr12:123602074-123602239;+	TSS	promoter	405.644	-0.71919	0.0413333
	chr3:56682840-56683353;-	TSS	promoter	4274.29	0.550774	0.0329184		chr10:125960306-125960344;-	TSS	promoter	385.362	-1.07755	0.0413333
	chr3:58306229-58306417;+	TSS	promoter	1436.83	0.638877	0.0329533		chr10:3172661-3172849;-	TSS	promoter	2571.33	-0.520607	0.0415565
	chr7:23347712-23347840;-	TSS	promoter	643.172	1.07789	0.0330745		chr16:3023640-3024147;-	TSS	promoter	10013.2	-0.464587	0.0415798
	chr8:28890587-28890694;+	TSS	promoter	586.084	0.838934	0.0330745		chr3:125595122-125595828;-	TSS	fiveUTR	3195.02	-0.557885	0.0415798
	chr12:51009052-51009344;-	TSS	promoter	9174.51	0.427482	0.0330745		chr1:6785313-6785623;+	TSS	promoter	8914.08	-0.657396	0.0415798
	chr4:182738170-182738193;+	TSS	intron	963.466	0.805486	0.0330746		chr7:129952765-129953008;-	TSS	promoter	1380.02	-0.733369	0.0415798
	chr12:109477543-109477765;+	TSS	promoter	4892.85	0.568781	0.0330746		chr19:48965308-48965609;-	TSS	antisense	3645.98	-0.742519	0.0415798
	chr16:66751482-66751651;-	TSS	promoter	6731.18	0.473707	0.0331353		chr4:101346758-101347122;-	TSS	proximal	658.311	-0.802116	0.0415798
	chr2:88627249-88627569;-	TSS	promoter	1526.38	0.661961	0.0332571		chr3:133587562-133588124;+	TSS	threeUTR	294.386	-0.965463	0.0415798
	chr10:71820217-71820364;-	TSS	CDS	4452.48	0.510837	0.0336303		chr2:37925225-37925425;+	TSS	promoter	273.137	-0.98044	0.0415798
	chr19:49474144-49474421;+	TSS	promoter	837.745	0.696479	0.0336496		chr19:679835-679992;+	TSS	proximal	273.092	-1.00294	0.0415798
	chr19:10568662-10569026;-	TSS	promoter	920.077	0.799109	0.0336622		chr20:45894998-45895137;-	TSS	antisense	509.081	-1.21875	0.0416539
	chr1:25267910-25268026;+	TSS	antisense	3554.43	0.467174	0.0336622		chr19:1254156-1254480;-	TSS	antisense	339.389	-1.12057	0.0416815
	chr15:43746303-43746711;+	TSS	promoter	101383	0.556698	0.0336975		chr22:39520505-39520676;+	TSS	promoter	1129.66	-0.965386	0.0418301
	chr7:151227132-151227262;-	TSS	promoter	3882.64	0.592867	0.0339822		chr1:227235245-227235308;-	TSS	intron	476.164	-0.926517	0.0420846
	chr4:88457056-88457283;+	TSS	promoter	2002.07	0.969638	0.0341328		chr3:96617190-96617382;-	TSS	fiveUTR	4424.69	-0.626885	0.0421217
	chr22:35648332-35648648;+	TSS	promoter	2899.56	0.682733	0.0341328		chr5:80650023-80650185;-	TSS	promoter	4413.63	-0.629108	0.0421217
	chr1:225882253-225882506;-	TSS	promoter	11498.7	0.646749	0.0341328		chr22:23974323-23974505;-	TSS	promoter	5708.37	-0.705184	0.0421217
	chr6:18264389-18264605;-	TSS	promoter	10129.4	0.64202	0.0341328		chr14:24232271-24232400;-	TSS	promoter	5072.13	-0.718952	0.0421217
	chr8:144012978-144013587;-	TSS	proximal	1249.81	0.870989	0.0341753		chr1:30733029-30733922;-	TSS	threeUTR	3909.59	-0.604629	0.0422385
	chr14:24114746-24114924;+	TSS	promoter	2619.14	0.498013	0.0341964		chr9:121499647-121499981;-	TSS	promoter	839.273	-1.18765	0.0422434
	chr3:9700208-9700233;-	TSS	intron	35523.2	0.601839	0.0342617		chr15:80152634-80153108;+	TSS	promoter	3249.24	-0.627348	0.0423426
	chr2:70034865-70035128;-	TSS	promoter	13740.2	0.874619	0.034327		chr1:19339188-19339622;+	TSS	antisense	2405.61	-1.0204	0.0423683
	chr2:42170121-42170394;-	TSS	promoter	395.117	1.32444	0.0344307		chr1:202134141-202134518;+	TSS	antisense	1150.55	-0.87423	0.0424583
	chrX:103686653-103686955;-	TSS	promoter	14061.5	0.636382	0.0344797		chr10:72273913-72274079;+	TSS	promoter	2113.8	-0.949281	0.0426669
	chr16:67192097-67192249;+	TSS	promoter	4414.42	0.790431	0.0347644		chr7:81208236-81208261;-	TSS	intergenic	276.876	-0.849548	0.042823
	chr9:125706982-125707310;-	TSS	promoter	17657.3	0.61552	0.0347811		chr15:78921818-78922210;-	TSS	threeUTR	422.787	-1.08961	0.042823
	chr1:232805324-232805472;+	TSS	CDS	963.404	0.640505	0.0348465		chr12:6329802-6330063;+	TSS	antisense	347.461	-0.969096	0.0430388
	chr1:161549640-161550159;-	TSS	promoter	139852	0.544196	0.0348606		chr22:23966826-23967008;+	TSS	promoter	5674.11	-0.697084	0.0431273
	chrX:38327339-38327577;-	TSS	promoter	1069.7	0.679446	0.034999		chr1:93180071-93180534;-	TSS	promoter	6163.47	-0.59247	0.0433384
	chr1:236483143-236483489;+	TSS	threeUTR	959.877	0.77569	0.0350578		chr19:54461314-54461658;-	TSS	antisense	385.738	-0.94871	0.0433644
	chr3:122416019-122416154;-	TSS	promoter	1166.14	0.679237	0.0351456		chr12:6438471-6438498;+	TSS	promoter	382.43	-1.00922	0.0434485
	chr16:31074326-31074506;+	TSS	promoter	2127.67	0.519803	0.0352548		chr1:154983311-154983419;+	TSS	promoter	1264.86	-0.572388	0.0436234
	chr16:75433312-75433528;-	TSS	promoter	2328.55	0.615788	0.0352662		chr19:860617-860775;+	TSS	CDS	377.544	-0.785344	0.0436234
	chr20:25319798-25319987;-	TSS	promoter	1396.21	0.931407	0.0352707		chr6:31269490-31269545;-	TSS	threeUTR	412.801	-1.0056	0.0438049
	chr13:95677037-95677340;+	TSS	promoter	13680.9	0.50614	0.0353043		chr16:53054965-53055077;+	TSS	promoter	315.472	-0.814528	0.0438262
	chr3:191329176-191329686;+	TSS	promoter	6606.79	0.429821	0.0355024		chr16:57092456-57092671;+	TSS	promoter	1459.15	-0.7141	0.0438599
	chr8:76700054-76700080;+	TSS	intron	999.107	0.887325	0.0357352		chr1:202941194-202941654;+	TSS	antisense	497.305	-1.23394	0.0440558
	chr5:134004897-134005084;-	TSS	promoter	1530.26	0.615538	0.0357943		chrX:149480190-149480566;+	TSS	antisense	470.81	-1.02907	0.0440575
	chr11:75150932-75151516;+	TSS	promoter	208760	0.416137	0.0358276		chr1:159780847-159781370;+	TSS	promoter	5504.5	-0.660076	0.0442058
	chr5:140401760-140401935;+	TSS	promoter	3946.8	0.70076	0.0359434		chr7:139620399-139620556;+	TSS	antisense	342.217	-1.00328	0.0442362
	chr2:111884079-111884208;-	TSS	promoter	918.905	0.871277	0.036005		chr1:145964668-145964767;+	TSS	promoter	628.759	-1.16022	0.0445774
	chr1:113905101-113905776;+	TSS	promoter	6524.7	0.550276	0.0362752		chr5:77786162-77786203;+	TSS	antisense	536.601	-0.997499	0.0447928
	chr17:57988307-57988472;-	TSS	promoter	250.758	1.0922	0.0364775		chr2:55049741-55050690;-	TSS	promoter	19195.6	-0.411247	0.0449803
	chr17:36948857-36949215;+	TSS	promoter	5204.23	0.651117	0.0364775		chr12:64780733-64780847;+	TSS	proximal	424.419	-0.952207	0.0449971
	chr13:40982844-40982986;-	TSS	promoter	1376.05	0.624017	0.0364775		chr22:44498054-44498441;-	TSS	fiveUTR	615.725	-0.774679	0.0450765
	chrX:43656008-43656412;+	TSS	promoter	4155.99	0.53446	0.0365839		chr6:13615304-13615752;+	TSS	promoter	1883.05	-0.517761	0.0451352
	chr11:65614001-65614377;-	TSS	promoter	11428.4	0.73511	0.0367466		chr16:18401954-18402077;-	TSS	promoter	394.88	-0.747354	0.0451507
	chr1:197201208-197201424;-	TSS	proximal	1703.79	0.637318	0.0368363		chr1:2227952-2228079;+	TSS	proximal	609.576	-0.665728	0.0452796
	chr20:45881185-45881340;+	TSS	promoter	2841.49	0.55476	0.0368363		chrX:47644693-47644772;+	TSS	antisense	419.972	-1.35103	0.0453402
	chr1:43389689-43389864;-	TSS	promoter	4408.46	0.494487	0.0368363		chr17:7560721-7561418;+	TSS	CDS	1703.56	-0.818391	0.0453556
	chr15:67254614-67254718;-	TSS	promoter	3038.83	0.543526	0.0369035		chr7:22822688-22822893;-	TSS	promoter	596.393	-1.33451	0.0454941
	chr6:5972770-5972842;+	TSS	exon	1092.66	0.819552	0.0369143		chr19:12801742-12801887;-	TSS	promoter	1265.99	-0.91216	0.0456353
	chr15:96756708-96756762;+	TSS	proximal	509.163	1.08705	0.0370122		chr17:75844157-75844622;-	TSS	promoter	7304.05	-0.44302	0.0456504
	chr1:198638904-198639345;+	TSS	promoter	85988.6	0.551566	0.0370122		chr16:58198044-58198201;-	TSS	promoter	2729.32	-0.721404	0.0457243
	chr14:73950046-73950235;-	TSS	promoter	822.428	0.820573	0.0372128		chr5:134004646-134004828;-	TSS	promoter	4057.66	-0.489295	0.0457409
	chr11:47980326-47980994;+	TSS	promoter	38440.4	0.530871	0.0373365		chr2:64144095-64144456;-	TSS	promoter	800.516	-0.726964	0.0457409
	chr1:155859353-155859790;+	TSS	promoter	12983.2	0.728761	0.0374251		chr18:56651306-56651570;+	TSS	promoter	321.942	-1.03761	0.0457409
	chr12:104958061-104958761;-	TSS	promoter	18264.5	0.584021	0.0374251		chr22:42619037-42619948;-	TSS	threeUTR	491.788	-1.12949	0.0458145
	chr3:12663982-12664258;-	TSS	promoter	14818.8	0.534346	0.0374745		chr4:139115274-139115429;-	TSS	promoter	864.061	-0.972457	0.0459183
	chr2:96536679-96536855;+	TSS	promoter	21709	0.65832	0.0375709		chr17:78853768-78854217;+	TSS	antisense	725.649	-1.055	0.0459676
	chr11:18698593-18698932;+	TSS	promoter	17998.3	0.354919	0.0376945		chr1:180196258-180196648;-	TSS	antisense	838.184	-0.674149	0.0461284
	chr9:89318460-89318615;+	TSS	promoter	2954.07	0.497578	0.0377005		chr19:48965096-48966907;+	TSS	promoter	4071008	-0.468357	0.0461387
	chr10:102065229-102065512;+	TSS	promoter	2957.55	0.663617	0.0377764		chr22:11252159-11252346;-	TSS	intergenic	1699.71	-0.708901	0.0461472
	chr9:113221168-113221460;-	TSS	promoter	24563.2	0.468959	0.0377903		chr9:128689133-128689698;+	TSS	promoter	7910.13	-0.504	0.046187
	chr3:100709284-100709806;+	TSS	promoter	8055.72	0.415638	0.0378079		chr13:110705918-110706180;-	TSS	promoter	1603.8	-0.682799	0.046255
	chr19:19320761-19321044;+	TSS	promoter	3848.4	0.45365	0.0378199		chr17:40342056-40342429;+	TSS	proximal	396.297	-0.727854	0.0462666
	chr1:203438350-203438377;+	TSS	intergenic	699.509	0.820945	0.0382554		chr2:205697515-205697781;-	TSS	antisense	808.621	-1.04821	0.0467348
	chr10:15860405-15860569;-	TSS	promoter	2359.12	0.602338	0.0383671		chr1:203305473-203305781;+	TSS	promoter	2842.16	-0.564065	0.0469566
	chr11:122614194-122614511;-	TSS	promoter	971.256	0.797231	0.0384403		chr8:18057072-18057329;-	TSS	threeUTR	299.529	-1.22907	0.0469576
	chr11:119101623-119101959;-	TSS	promoter	12061.1	0.43355	0.0384403		chr21:44903343-44903541;-	TSS	threeUTR	1869.37	-0.602914	0.0471793
	chr12:55973904-55974208;+	TSS	promoter	25215.9	0.521611	0.0385309		chr6:30723303-30724251;-	TSS	promoter	2116.58	-0.590822	0.0472226
	chr17:48050578-48051121;+	TSS	fiveUTR	557.504	0.631534	0.0385682		chr1:32336197-32336272;-	TSS	promoter	1264.6	-0.875847	0.0472395
	chr7:87345614-87345718;+	TSS	promoter	1157.82	0.627109	0.0385682		chr6:31354478-31354591;+	TSS	antisense	1621.23	-1.01312	0.0472547
	chr22:28800279-28800621;-	TSS	promoter	14493	0.58823	0.0385758		chr11:58527178-58527725;-	TSS	threeUTR	265.355	-1.14623	0.0472732
	chr7:1940415-1940595;-	TSS	promoter	1091.64	0.696462	0.0386359		chr2:127858032-127858161;-	TSS	promoter	1025.23	-0.686583	0.0475836
	chr6:32853935-32854130;-	TSS	promoter	690.712	0.73149	0.0387003		chr2:86623170-86623966;-	TSS	promoter	2164.29	-0.471079	0.04786
	chr19:571260-571564;+	TSS	promoter	540.595	1.11243	0.0388312		chr2:65432454-65432631;-	TSS	promoter	1243.37	-0.614561	0.04786
	chr13:31161439-31162054;-	TSS	promoter	12169	0.63561	0.0388595		chr11:35214848-35214919;-	TSS	exon	451.017	-1.11325	0.0480951
	chr6:28267005-28267447;+	TSS	promoter	2493.82	0.638267	0.0389088		chr14:74486327-74486439;-	TSS	CDS	408.78	-0.917836	0.048117
	chr11:6616973-6617178;-	TSS	proximal	683.561	0.79619	0.0391105		chr8:69690053-69690384;-	TSS	intron	747.874	-1.10908	0.0482437
	chr12:128823671-128824102;-	TSS	promoter	8170.58	0.447022	0.0391105		chr5:17275207-17275941;+	TSS	CDS	797.647	-0.561461	0.0483067
	chr14:39102995-39103263;-	TSS	promoter	10254	0.378734	0.0391105		chr5:69217721-69217862;+	TSS	promoter	937.34	-1.07504	0.048375
	chr10:27504076-27504439;+	TSS	promoter	13525.8	0.376929	0.0391105		chr14:16055082-16055269;+	TSS	intergenic	1690.92	-0.696838	0.048448
	chr7:134950158-134950184;-	TSS	intron	642.121	1.30927	0.0392036		chr11:47354938-47355645;-	TSS	CDS	956.412	-0.626544	0.0486621
	chr5:151848947-151849002;+	TSS	promoter	551.577	0.844405	0.0392036		chr14:94378455-94378645;-	TSS	threeUTR	381.219	-1.31183	0.0486906
	chr17:15261288-15261534;-	TSS	proximal	393.168	0.772699	0.0392036		chr8:25184518-25184925;+	TSS	promoter	964.794	-0.598527	0.0487812
	chr7:93232333-93232443;+	TSS	promoter	2335.37	0.630524	0.0392036		chr1:26317824-26318002;+	TSS	promoter	7313.69	-1.64666	0.048884
	chr14:77616560-77616863;-	TSS	fiveUTR	4299.47	0.551018	0.0392036		chrY:10198466-10198814;+	TSS	antisense	1107.62	-1.14147	0.0489108
	chr3:183697747-183697990;+	TSS	promoter	2460.84	0.503555	0.0392036		chr7:100478897-100479266;-	TSS	promoter	2753.95	-0.536129	0.0489723
	chr3:68635683-68635828;+	TSS	promoter	14089.7	0.639656	0.0393046		chr8:100721427-100722012;+	TSS	antisense	1032.71	-0.943011	0.0491649
	chr16:56682386-56683749;+	TSS	promoter	4123938	0.834625	0.0393122		chr6:30617172-30617312;-	TSS	promoter	5899	-0.82552	0.0491919
	chr6:111605800-111606292;-	TSS	promoter	2028.15	0.814075	0.0393122		chr21:25735518-25735757;-	TSS	promoter	800.684	-0.608806	0.049193
	chr20:41028678-41029102;+	TSS	promoter	5754.48	0.491264	0.0393262		chr12:9239941-9240017;+	TSS	promoter	415.53	-1.07905	0.049193
	chr16:58683969-58684121;-	TSS	promoter	383.417	1.23904	0.0395834		chr10:102120083-102120689;-	TSS	promoter	3675.99	-0.419136	0.049266
	chr2:191013905-191014254;-	TSS	promoter	4363.5	0.916116	0.0396744		chr1:211382755-211382906;+	TSS	promoter	940.559	-0.68896	0.049266
	chr8:28701452-28701668;+	TSS	promoter	1712.02	0.654252	0.0396744		chr7:143380855-143381313;-	TSS	proximal	292.99	-0.799761	0.0494087
	chr5:64768505-64768733;-	TSS	promoter	2409.12	0.641575	0.0396744		chr17:782161-782337;-	TSS	promoter	2093.5	-0.515046	0.0494095
	chr17:78378609-78378718;+	TSS	promoter	5923.44	0.52097	0.0396744		chr10:71816484-71817667;+	TSS	antisense	26762.2	-0.527986	0.0494095
	chr6:110874772-110874948;+	TSS	promoter	11499.7	0.767108	0.0399078		chr8:11848068-11848195;+	TSS	antisense	1028.23	-0.739429	0.0494095
	chr9:85941014-85941349;+	TSS	proximal	1329.3	0.634346	0.0400174		chr17:75667108-75667216;-	TSS	promoter	608.983	-0.860159	0.0494095
	chr19:11380921-11381313;-	TSS	promoter	2105.57	0.45482	0.0400174		chr9:137280634-137280847;-	TSS	antisense	281.523	-1.07799	0.0494095
	chr1:42766954-42767170;-	TSS	promoter	10730.2	0.450519	0.0400199		chr12:8059254-8060030;+	TSS	antisense	315.433	-1.65697	0.0494095
	chr19:44025320-44025475;+	TSS	promoter	379.354	0.865455	0.0400241		chr3:150546061-150546684;-	TSS	promoter	27839.6	-0.563704	0.0495769
	chr11:64770265-64770410;-	TSS	proximal	310.112	0.901829	0.0400784		chr1:31372965-31373194;-	TSS	promoter	2926.83	-1.13436	0.0496107
	chr5:72996907-72996987;+	TSS	promoter	366.872	0.773189	0.0400854		chr2:202376577-202377144;-	TSS	antisense	272.162	-1.00366	0.0496308
	chr12:69470343-69470459;+	TSS	promoter	624.102	0.712805	0.0401423		chrUn_KI270442v1:219198-219573;-	TSS	intergenic	479.762	-0.833934	0.0496889
	chr8:17922689-17923192;+	TSS	promoter	10571	0.503308	0.0403159		chr19:44992630-44992899;-	TSS	antisense	255.116	-1.71854	0.0496889
	chr1:151346755-151347071;-	TSS	promoter	689.115	0.865787	0.0405221		chr17:1590799-1590957;+	TSS	antisense	431.934	-0.949666	0.0497507
	chr2:27134540-27134726;-	TSS	promoter	12179.4	0.577194	0.0408425		chr15:90629239-90629531;-	TSS	intron	313.071	-1.0467	0.0497672
	chr12:22625087-22625322;+	TSS	promoter	10980.9	0.446351	0.0408425		chr19:17420008-17420161;+	TSS	promoter	2487.89	-0.436882	0.0498407
	chr12:49188949-49189346;-	TSS	promoter	43569.3	0.69853	0.0408615		chr6:34392499-34392767;-	TSS	promoter	2520.82	-0.477052	0.0498407
	chr2:108719424-108719757;+	TSS	promoter	4475.01	0.656427	0.0408615		chr10:104254532-104255008;+	TSS	promoter	16732.7	-0.639054	0.0498407
	chr20:52191626-52191816;-	TSS	promoter	522.562	0.913006	0.0410261		chr19:57769639-57769763;+	TSS	promoter	325.879	-1.15876	0.0498407
	chr17:1485692-1485834;-	TSS	promoter	4022.41	0.796674	0.0410261		chr9:97238379-97238547;+	TSS	promoter	1772.02	-0.874478	0.0498743
	chr11:208699-208937;+	TSS	promoter	4788.06	0.683997	0.0410937		chrX:53547672-53548190;+	TSS	antisense	454.559	-1.09076	0.0499629
	chr15:40755130-40755344;-	TSS	promoter	6375.22	0.809941	0.0411152
	chr2:9423521-9423788;+	TSS	promoter	5881.39	0.389452	0.0412617
	chr3:152268587-152269547;+	TSS	promoter	29810.3	0.508216	0.0413333
	chr5:32312797-32313039;-	TSS	promoter	1916.44	0.460917	0.0413333
	chr20:20052292-20052496;-	TSS	promoter	5555.57	0.430442	0.0413333
	chrX:55000280-55000599;+	TSS	promoter	8624.43	0.422869	0.0413333
	chr12:49059884-49060639;-	TSS	proximal	2648.82	0.479561	0.041484
	chr1:118615637-118615671;-	TSS	promoter	14273.7	0.6402	0.0415512
	chr7:150740160-150740441;+	TSS	promoter	260.455	1.14984	0.0415798
	chr16:4425827-4426037;+	TSS	promoter	2326.5	0.707854	0.0415798
	chrX:101051815-101052146;-	TSS	promoter	1977.84	0.676535	0.0415798
	chr20:56468572-56468772;+	TSS	promoter	12243.8	0.574753	0.0415798
	chr21:44299973-44300179;+	TSS	promoter	26173.8	0.522301	0.0415798
	chr6:31703153-31703446;-	TSS	promoter	11637	0.522296	0.0415798
	chr11:71928978-71929115;+	TSS	promoter	4258.15	0.459632	0.0415798
	chr8:116766413-116766658;+	TSS	promoter	1965.32	0.481508	0.0416007
	chr10:119178755-119178893;-	TSS	promoter	32659.8	0.352762	0.0417888
	chr15:85689908-85690031;+	TSS	promoter	832.905	0.884537	0.0418301
	chr19:54223466-54223738;-	TSS	promoter	11482.8	0.707836	0.0418301
	chr16:30429936-30430076;-	TSS	promoter	3428.46	0.501526	0.0418851
	chr15:82809566-82809756;+	TSS	promoter	2055.76	0.664577	0.0420846
	chr5:78984940-78985520;-	TSS	promoter	35310.4	0.459286	0.0420846
	chr1:169367947-169368075;+	TSS	promoter	626.566	0.818654	0.0421206
	chr13:97975872-97975994;+	TSS	proximal	481.89	0.875524	0.0421217
	chr2:65129908-65130394;-	TSS	promoter	30747.9	0.560743	0.0421217
	chr19:51224922-51225691;+	TSS	promoter	13518.6	0.708445	0.0421367
	chr16:48609773-48610327;-	TSS	promoter	11385.2	0.628212	0.0423394
	chr16:28491691-28492378;-	TSS	promoter	5267.57	0.51118	0.0423394
	chr1:45607606-45607758;+	TSS	threeUTR	297.094	1.15464	0.042555
	chr15:91022461-91022646;-	TSS	promoter	2444.61	0.571945	0.042555
	chr17:58332307-58332598;-	TSS	promoter	4108.85	0.721376	0.0425683
	chr12:55997187-55997374;+	TSS	promoter	3676.07	0.535322	0.042605
	chr14:24339832-24340058;-	TSS	promoter	9266.57	0.506734	0.0426669
	chr11:6603658-6603883;+	TSS	promoter	25310	0.531142	0.0426927
	chr12:6451989-6452274;+	TSS	promoter	9144.46	0.719429	0.0429309
	chr12:32679191-32679467;+	TSS	promoter	6045.22	0.45768	0.0429309
	chr1:228493052-228493268;+	TSS	CDS	721.914	0.625827	0.0429738
	chr16:29820322-29820554;+	TSS	promoter	63729.4	0.478218	0.0430388
	chr2:55419247-55420183;-	TSS	promoter	9817.05	0.466967	0.0430388
	chr9:78236039-78236215;+	TSS	promoter	726.581	0.681663	0.0431068
	chr7:42932121-42932224;-	TSS	promoter	11766.2	0.441867	0.043115
	chr8:124913396-124913422;-	TSS	antisense	1518.58	0.680423	0.0431273
	chr2:36966392-36966667;-	TSS	promoter	4655.96	0.548504	0.0431273
	chr16:10877037-10877359;+	TSS	promoter	15253	0.80791	0.0432545
	chr8:104846109-104846134;-	TSS	antisense	806.454	1.01535	0.0433644
	chr19:40716857-40716957;-	TSS	promoter	391.096	0.998478	0.0433644
	chr16:67247328-67247577;-	TSS	promoter	4213.51	0.692291	0.0433644
	chr19:1132091-1132406;-	TSS	promoter	4592.18	0.588958	0.0434043
	chr15:38251903-38253220;+	TSS	promoter	19518.4	0.442313	0.0434485
	chr11:62839552-62839656;-	TSS	promoter	678.107	0.951411	0.0435841
	chr19:48993635-48993928;+	TSS	promoter	1847.97	0.414679	0.0436234
	chr7:53556175-53556199;+	TSS	intergenic	348.05	3.14113	0.0440819
	chr20:35491010-35491159;+	TSS	intron	1101.92	0.685792	0.0441906
	chr2:46617145-46617288;+	TSS	promoter	2851.8	0.60754	0.0441906
	chr6:113856926-113857853;+	TSS	promoter	348560	0.467218	0.044214
	chr1:160031346-160032027;-	TSS	promoter	4260.16	0.544769	0.0443231
	chr19:12881231-12881795;-	TSS	promoter	129130	0.642259	0.0445785
	chr17:80263485-80263777;+	TSS	fiveUTR	604.294	0.813457	0.0447928
	chr7:44082423-44082565;-	TSS	promoter	1493.62	0.646043	0.0447928
	chr17:74748577-74748729;+	TSS	promoter	18580.6	0.78642	0.0449659
	chr22:36387811-36388145;-	TSS	fiveUTR	114983	0.501794	0.0449748
	chr12:2812595-2812792;+	TSS	promoter	2397.73	0.642283	0.0449922
	chr2:135052255-135052328;+	TSS	promoter	4963.99	0.489824	0.0449922
	chr8:144374007-144374113;+	TSS	promoter	1911.2	0.609607	0.0450545
	chr8:66666939-66667286;-	TSS	fiveUTR	6502.82	0.474621	0.0450545
	chr1:85276186-85276775;-	TSS	promoter	6299.92	0.374883	0.0450702
	chr1:156155870-156156133;+	TSS	proximal	432.67	0.886771	0.0450765
	chr7:135147975-135148296;+	TSS	promoter	9140.4	0.639926	0.0450765
	chr12:64759083-64759614;-	TSS	promoter	165677	0.48256	0.0451135
	chr6:28225202-28225354;+	TSS	promoter	545.34	0.678153	0.0451886
	chr3:38138464-38139036;+	TSS	promoter	29678	0.739329	0.0452805
	chr11:18588586-18588783;-	TSS	promoter	7536.19	0.393003	0.0453066
	chr1:24643136-24643374;+	TSS	promoter	10726.3	0.547558	0.0453363
	chr17:77319426-77320059;+	TSS	promoter	3982.78	0.54596	0.0453363
	chr1:11664009-11664646;+	TSS	promoter	13086.7	0.530737	0.0453363
	chr2:117814612-117814865;+	TSS	promoter	5987.24	0.483554	0.0453363
	chr3:119559467-119559714;-	TSS	promoter	3810.92	0.589933	0.0453402
	chr12:120687078-120687346;+	TSS	promoter	15005.1	0.396931	0.0453402
	chr14:60723844-60723875;-	TSS	proximal	4431.64	0.682456	0.0456353
	chr16:56989487-56989630;+	TSS	promoter	2557.47	0.588645	0.0456353
	chr22:37746163-37746438;+	TSS	promoter	8992.18	0.674252	0.0457106
	chr15:72208597-72208939;-	TSS	threeUTR	6309.53	0.591864	0.0457409
	chr11:66856371-66856827;+	TSS	promoter	929.211	0.536789	0.0457409
	chr7:73308697-73308876;-	TSS	promoter	2755.19	0.429411	0.0458305
	chr2:1480120-1480144;-	TSS	intron	549.191	0.962635	0.0459336
	chr2:131364124-131364194;-	TSS	promoter	18124.2	0.558599	0.045936
	chr12:64550309-64550334;+	TSS	intron	918.576	0.710068	0.0460146
	chr12:111267543-111267567;-	TSS	antisense	18593.4	1.66062	0.0460765
	chr18:74496229-74496447;+	TSS	promoter	8305.31	0.525838	0.0462666
	chr4:15655110-15655486;-	TSS	promoter	13047.5	0.614882	0.0464115
	chr2:129979648-129979700;+	TSS	promoter	18019.2	0.562798	0.0464115
	chr14:68678985-68679009;-	TSS	antisense	1847.48	0.536582	0.0464115
	chr8:65691530-65691554;-	TSS	antisense	552.1	0.881129	0.0465254
	chr20:37527789-37527951;-	TSS	promoter	13826.2	0.409665	0.0465254
	chr1:151047707-151047873;+	TSS	promoter	339.407	0.821223	0.046689
	chr8:91070204-91070417;+	TSS	promoter	2099.44	0.559528	0.046689
	chr4:44678390-44678571;+	TSS	promoter	3003.1	0.448532	0.046725
	chr9:35115648-35116128;-	TSS	promoter	14164.4	0.742396	0.0467689
	chr1:244451679-244452120;-	TSS	promoter	3931.16	0.618697	0.0469961
	chr3:122564105-122564349;-	TSS	promoter	1278.99	0.546462	0.0469961
	chr17:4879754-4880143;+	TSS	intron	1046.44	0.71877	0.0469968
	chr11:19221609-19221633;+	TSS	intron	5345.92	0.677181	0.0469968
	chr20:1118502-1118905;+	TSS	promoter	13033.9	0.426818	0.0469968
	chr19:6772649-6773053;+	TSS	promoter	19321.5	0.36372	0.0469968
	chr17:42154890-42155211;-	TSS	promoter	99088.2	0.463367	0.0470064
	chr9:68975747-68975903;-	TSS	antisense	5814.51	0.456167	0.0471142
	chr13:46168466-46168684;-	TSS	promoter	19149.7	1.02384	0.0476522
	chr12:47216494-47216662;+	TSS	promoter	1007.17	0.776189	0.0476874
	chr16:56657527-56658440;+	TSS	promoter	962848	0.841779	0.0476998
	chr5:88268730-88268894;-	TSS	promoter	807.664	0.733517	0.0476998
	chr21:37267181-37267618;-	TSS	promoter	10421.9	0.50957	0.0477124
	chr6:15245939-15246095;+	TSS	promoter	2475.15	0.600589	0.0478124
	chr10:102918245-102918374;+	TSS	promoter	1033.43	0.674734	0.0479488
	chr20:38033403-38033473;-	TSS	promoter	2082.96	0.547497	0.0479488
	chr5:142108581-142109050;+	TSS	promoter	62998.4	0.382033	0.0479488
	chr19:14419248-14419410;-	TSS	promoter	3425.65	0.48929	0.0480614
	chr10:73168108-73168257;+	TSS	promoter	1143.35	0.824726	0.0480723
	chr2:28894609-28894727;+	TSS	promoter	3498.62	0.584252	0.0480723
	chr6:46732243-46732509;-	TSS	intron	2340.71	0.573409	0.0481975
	chrX:86047487-86047569;-	TSS	promoter	1510.08	0.564427	0.0482437
	chr5:177516473-177517016;-	TSS	promoter	18994.4	0.48736	0.048328
	chr1:173714891-173715113;+	TSS	promoter	3266.55	0.687505	0.0484255
	chr15:44427566-44427715;+	TSS	promoter	4166.8	0.509644	0.0484464
	chr19:48399040-48399139;+	TSS	intron	1024.38	0.986987	0.0485283
	chr14:24147401-24147886;+	TSS	promoter	3284.77	0.466928	0.0485809
	chr13:45418299-45418483;-	TSS	promoter	1225.16	0.586149	0.0486621
	chr8:130016347-130016743;-	TSS	promoter	16793.9	0.499622	0.0486816
	chr1:16241173-16241472;-	TSS	promoter	40842.4	0.739895	0.0487226
	chr1:183804975-183805555;+	TSS	fiveUTR	17629.1	0.45961	0.0488478
	chr3:195657989-195658224;+	TSS	promoter	6072.29	0.479551	0.0489533
	chr3:47282782-47283079;+	TSS	promoter	1948.4	0.431463	0.0490296
	chr3:121834944-121835120;-	TSS	promoter	1554.29	0.689716	0.0490505
	chr5:140647712-140647923;+	TSS	promoter	13129.3	0.399282	0.049193
	chr1:156963639-156963837;-	TSS	promoter	2096.57	0.464255	0.0492409
	chr3:149752392-149752575;-	TSS	promoter	8938.14	0.495988	0.0493517
	chr2:74654212-74654389;+	TSS	promoter	268.569	0.894381	0.0494095
	chr22:36239446-36239664;-	TSS	promoter	7839.44	0.887027	0.0494095
	chr20:3712324-3712801;-	TSS	intergenic	13826.4	0.668321	0.0494095
	chr3:157160067-157160261;-	TSS	promoter	12447.6	0.405287	0.0495712
	chr19:49895672-49896089;-	TSS	threeUTR	1084.31	0.860877	0.0495769
	chr6:85593588-85594079;-	TSS	promoter	10910	0.456559	0.0496107
	chr16:30063870-30064508;+	TSS	promoter	53767.4	0.398332	0.0496889
	chr9:89445866-89445890;-	TSS	intron	704.314	0.712714	0.0497261
	chr7:75953578-75953718;+	TSS	proximal	312.529	1.02379	0.0497458
	chr11:130295017-130295044;+	TSS	proximal	1666.18	0.681753	0.0498039
	chr11:130069784-130070128;+	TSS	promoter	130628	0.564564	0.0498039
	chr16:1773174-1773268;+	TSS	proximal	1326.67	0.525339	0.0498138
	chr5:6713926-6714190;+	TSS	proximal	239.77	0.932444	0.0498407
	chr12:56258468-56258766;-	TSS	proximal	878.02	0.565569	0.0498407
	chr3:138174808-138174966;-	TSS	promoter	4484.25	0.426815	0.0498407
	chr1:150926258-150926510;+	TSS	promoter	595.014	0.729496	0.0498882
	chr1:105891469-105891536;+	TSS	proximal	1959.2	0.60255	0.0499382

## Sheet: LPS Ctrl vs LPS CF - Genes
LPS-Treated Ctrl vs LPS-Treated CF - Differentially Expressed Genes
	CFDOWN	symbol	nClusters	AveExpr	logFC	neglogFC	adj.P.Val	P.Value		CFUP	symbol	nClusters	AveExpr	logFC	neglogFC	adj.P.Val	P.Value
	23040	MYT1L	1	3.38783	2.3684	-2.3684	0.0036293	1e-06		292	SLC25A5	1	4.97621	-1.68749	1.68749	0.0036293	1.7e-06
	53831	GPR84	2	8.52481	1.49155	-1.49155	0.0036293	5.3e-06		1611	DAP	1	4.93386	-1.25428	1.25428	0.0036293	2.7e-06
	23179	RGL1	5	7.93266	0.823672	-0.823672	0.0036293	1.3e-06		100505592	GAPLINC	1	1.48406	-2.323	2.323	0.0036293	3.7e-06
	1595	CYP51A1	2	6.90999	0.746715	-0.746715	0.0036293	4.8e-06		7086	TKT	1	5.67148	-1.47035	1.47035	0.0036293	3.7e-06
	5790	PTPRCAP	2	2.51879	1.90149	-1.90149	0.0048622	1.1e-05		6605	SMARCE1	1	3.74041	-1.01022	1.01022	0.0036293	3.8e-06
	102465441	MIR6737	2	6.52066	0.799071	-0.799071	0.0048622	1.13e-05		3150	HMGN1	1	3.29011	-1.18679	1.18679	0.0036293	3.9e-06
	25896	INTS7	1	2.97777	1.00207	-1.00207	0.0053711	1.47e-05		4712	NDUFB6	1	1.80302	-2.18247	2.18247	0.0036293	4.4e-06
	9915	ARNT2	1	4.18836	2.11561	-2.11561	0.0053711	1.63e-05		115992	RNF166	1	1.97405	-1.51845	1.51845	0.0036293	5e-06
	5341	PLEK	7	8.43633	1.52284	-1.52284	0.0053711	1.64e-05		9454	HOMER3	1	3.47947	-1.05189	1.05189	0.0036293	5.2e-06
	30844	EHD4	1	7.99244	0.651589	-0.651589	0.0056177	1.85e-05		53827	FXYD5	2	5.18493	-0.986588	0.986588	0.0036293	1.2e-06
	51755	CDK12	1	4.21037	0.968959	-0.968959	0.0059154	2.59e-05		2316	FLNA	4	6.34122	-0.974154	0.974154	0.0036293	3.7e-06
	27071	DAPP1	1	4.12054	0.897809	-0.897809	0.0059154	2.63e-05		112616	CMTM7	1	5.43866	-1.06218	1.06218	0.0043069	6.8e-06
	126133	ALDH16A1	2	6.28275	0.941702	-0.941702	0.006134	2.79e-05		8428	STK24	1	2.05438	-1.51951	1.51951	0.0043069	7.1e-06
	10221	TRIB1	3	6.7563	0.913155	-0.913155	0.006211	3.12e-05		22906	TRAK1	1	1.72577	-1.40897	1.40897	0.0046583	9.7e-06
	2773	GNAI3	1	6.79367	0.632263	-0.632263	0.006211	3.05e-05		51084	CRYL1	1	3.59751	-1.15415	1.15415	0.0046583	9.9e-06
	7096	TLR1	2	6.67507	0.795315	-0.795315	0.0077123	5.22e-05		145389	SLC38A6	2	4.84283	-0.945058	0.945058	0.0046583	9.7e-06
	400759	GBP1P1	1	3.76312	1.80631	-1.80631	0.0077236	5.69e-05		51116	MRPS2	1	3.09972	-0.920212	0.920212	0.0046583	9.7e-06
	3002	GZMB	1	1.90934	3.0299	-3.0299	0.0077236	6.44e-05		100505573	INAFM2	1	4.02707	-0.823075	0.823075	0.0046583	9.1e-06
	715	C1R	1	2.82122	1.0173	-1.0173	0.0077236	6.93e-05		51125	GOLGA7	1	3.00864	-2.21916	2.21916	0.0053711	1.46e-05
	731424	MIR3945HG	2	5.08955	1.36726	-1.36726	0.0077236	7.86e-05		7226	TRPM2	1	3.05406	-1.22279	1.22279	0.0053711	1.52e-05
	3422	IDI1	2	6.06509	0.840658	-0.840658	0.0077236	6.73e-05		9619	ABCG1	1	2.25946	-1.40478	1.40478	0.0053711	1.62e-05
	6515	SLC2A3	3	5.50548	0.760765	-0.760765	0.0077236	6.99e-05		606551	UBE2MP1	1	1.60377	-1.83857	1.83857	0.0053711	1.68e-05
	80196	RNF34	1	5.98018	0.730577	-0.730577	0.0077236	7.47e-05		8761	PABPC4	1	5.47203	-1.10746	1.10746	0.0053711	1.71e-05
	6504	SLAMF1	2	6.32203	1.0422	-1.0422	0.0077833	8.08e-05		5250	SLC25A3	1	6.58297	-0.937065	0.937065	0.0053711	1.68e-05
	10629	TAF6L	1	3.86038	0.749663	-0.749663	0.0077833	8.13e-05		283635	FAM177A1	1	3.32845	-1.37085	1.37085	0.0056273	1.9e-05
	1230	CCR1	2	8.92357	0.803594	-0.803594	0.0081013	8.85e-05		139231	FAM199X	1	2.19434	-1.2517	1.2517	0.0056924	1.98e-05
	10270	AKAP8	1	3.72732	0.650805	-0.650805	0.0081013	8.7e-05		8195	MKKS	1	3.48374	-1.13712	1.13712	0.0059154	2.18e-05
	55340	GIMAP5	2	7.09194	0.812537	-0.812537	0.0081068	9.26e-05		678	ZFP36L2	1	3.88482	-1.14699	1.14699	0.0059154	2.34e-05
	10489	LRRC41	1	5.90498	0.593343	-0.593343	0.0081068	9.11e-05		3241	HPCAL1	1	2.23982	-1.37345	1.37345	0.0059154	2.46e-05
	22978	NT5C2	1	6.82871	0.666802	-0.666802	0.0081564	9.54e-05		339175	METTL2A	1	1.37218	-1.5961	1.5961	0.0059154	2.47e-05
	27173	SLC39A1	1	7.74793	0.720478	-0.720478	0.0083991	0.0001017		3688	ITGB1	3	5.88214	-1.13044	1.13044	0.0059154	2.53e-05
	4520	MTF1	1	7.43864	0.852442	-0.852442	0.0084109	0.0001041		9671	WSCD2	1	4.27418	-1.62578	1.62578	0.0059154	2.54e-05
	80143	SIKE1	1	4.77835	0.672889	-0.672889	0.0084109	0.0001054		23173	METAP1	1	2.17295	-1.05056	1.05056	0.0059154	2.6e-05
	51056	LAP3	2	8.89078	0.668404	-0.668404	0.0084109	0.0001057		11168	PSIP1	1	2.88294	-0.944955	0.944955	0.0059154	2.45e-05
	64853	AIDA	1	6.32999	0.652823	-0.652823	0.0085603	0.0001084		201895	SMIM14	1	3.12793	-1.41998	1.41998	0.006211	2.98e-05
	9777	TM9SF4	2	7.85084	0.635117	-0.635117	0.0086254	0.0001109		26780	SNORA68	1	0.980359	-1.6901	1.6901	0.006211	2.99e-05
	3612	IMPA1	1	4.98285	0.715661	-0.715661	0.0089664	0.0001231		5296	PIK3R2	1	3.30975	-0.919808	0.919808	0.006211	3.08e-05
	2867	FFAR2	1	2.19655	1.345	-1.345	0.0093333	0.0001377		6747	SSR3	1	4.49236	-1.04362	1.04362	0.0062456	3.2e-05
	4799	NFX1	1	5.06777	0.794291	-0.794291	0.0093333	0.0001339		54968	TMEM70	1	3.77698	-1.52362	1.52362	0.0063039	3.35e-05
	415116	PIM3	2	5.64162	0.752602	-0.752602	0.0093333	0.0001355		51366	UBR5	1	3.55399	-1.09695	1.09695	0.0063039	3.41e-05
	4218	RAB8A	2	7.5949	0.751878	-0.751878	0.0093333	0.0001426		4904	YBX1	3	4.81294	-0.943305	0.943305	0.0063039	3.41e-05
	10385	BTN2A2	1	4.823	0.705225	-0.705225	0.0093333	0.0001353		85440	DOCK7	1	2.24396	-1.42017	1.42017	0.0063176	3.48e-05
	64778	FNDC3B	7	7.68178	0.680473	-0.680473	0.0093333	0.0001435		83641	FAM107B	1	4.21057	-1.05931	1.05931	0.0067622	3.84e-05
	219285	SAMD9L	1	3.94511	1.0584	-1.0584	0.009383	0.000152		100533179	UBE2F-SCLY	1	3.05329	-1.73955	1.73955	0.0067622	3.86e-05
	59343	SENP2	1	3.84845	0.93663	-0.93663	0.009383	0.00015		729359	PLIN4	1	0.663327	-2.86112	2.86112	0.0071943	4.33e-05
	8890	EIF2B4	1	5.0453	0.733239	-0.733239	0.009383	0.0001504		27018	BEX3	1	3.13655	-1.35617	1.35617	0.0071943	4.33e-05
	23512	SUZ12	1	5.40881	0.600829	-0.600829	0.009383	0.0001542		107075116	MIR3142HG	1	0.726121	-2.0207	2.0207	0.0071943	4.38e-05
	158427	TSTD2	1	3.41069	0.78627	-0.78627	0.0097777	0.0001665		6415	SELENOW	1	4.98356	-0.818148	0.818148	0.0071943	4.18e-05
	56683	CFAP298	1	4.3276	0.700694	-0.700694	0.0097777	0.0001692		4705	NDUFA10	1	3.98033	-0.961217	0.961217	0.007307	4.52e-05
	145864	HAPLN3	1	1.92152	2.35925	-2.35925	0.0099514	0.0001762		387521	TMEM189	1	4.84685	-1.67431	1.67431	0.0073157	4.65e-05
	55037	PTCD3	1	5.35624	0.702191	-0.702191	0.0103164	0.0001904		3035	HARS1	1	2.43868	-1.17212	1.17212	0.0073157	4.72e-05
	101927084	LINC01359	1	6.35105	0.699484	-0.699484	0.0103164	0.0001912		114804	RNF157	1	1.66393	-1.60913	1.60913	0.0073157	4.88e-05
	441168	CALHM6	2	4.3189	1.48028	-1.48028	0.0108701	0.0002081		123263	MTFMT	1	3.01059	-0.942115	0.942115	0.0073157	4.88e-05
	4343	MOV10	3	4.67878	0.677214	-0.677214	0.0111253	0.0002141		26502	NARF	2	4.27457	-0.714302	0.714302	0.0073157	4.8e-05
	54625	PARP14	1	7.66398	0.781756	-0.781756	0.0111366	0.0002155		55798	METTL2B	1	1.40502	-1.48124	1.48124	0.0077236	5.48e-05
	81788	NUAK2	1	1.80305	1.28381	-1.28381	0.0113446	0.0002413		159090	FAM122B	1	2.88773	-1.00146	1.00146	0.0077236	5.56e-05
	59274	TLNRD1	2	7.07229	0.772531	-0.772531	0.0113446	0.0002384		64710	NUCKS1	1	2.87059	-1.02742	1.02742	0.0077236	5.84e-05
	22894	DIS3	1	6.03866	0.674297	-0.674297	0.0113446	0.0002289		9497	SLC4A7	1	2.27464	-1.40071	1.40071	0.0077236	6.37e-05
	56670	SUCNR1	1	4.42221	1.52031	-1.52031	0.0115274	0.0002464		8270	LAGE3	1	2.637	-1.06139	1.06139	0.0077236	6.55e-05
	3964	LGALS8	1	6.33261	0.598335	-0.598335	0.0115274	0.0002474		166	TLE5	2	4.52517	-1.09888	1.09888	0.0077236	6.58e-05
	90441	ZNF622	1	4.87872	0.81819	-0.81819	0.011546	0.000249		90342	FER1L5	1	0.726595	-2.33733	2.33733	0.0077236	6.6e-05
	25825	BACE2	1	1.80325	1.28313	-1.28313	0.0117008	0.0002575		51010	EXOSC3	1	2.76954	-1.26469	1.26469	0.0077236	6.79e-05
	10773	ZBTB6	1	4.06919	0.814367	-0.814367	0.0118472	0.0002646		160364	CLEC12A	1	1.24446	-2.21269	2.21269	0.0077236	6.85e-05
	64218	SEMA4A	4	8.76288	0.68984	-0.68984	0.0122173	0.0002766		56342	PPAN	1	1.27342	-1.29713	1.29713	0.0077236	6.95e-05
	64427	TTC31	1	4.75158	0.779299	-0.779299	0.0123604	0.0002856		90864	SPSB3	1	2.40937	-1.61153	1.61153	0.0077236	7.1e-05
	1520	CTSS	7	11.457	0.696967	-0.696967	0.0123604	0.0002849		100499405	LINC00987	1	1.25633	-1.80877	1.80877	0.0077236	7.22e-05
	2633	GBP1	1	5.91214	1.49257	-1.49257	0.0125349	0.0002945		440515	ZNF506	1	2.02935	-1.10704	1.10704	0.0077236	7.23e-05
	491	ATP2B2	2	5.30941	1.0154	-1.0154	0.0127324	0.0003221		170622	COMMD6	1	2.85339	-1.03733	1.03733	0.0077236	7.35e-05
	168537	GIMAP7	1	4.60282	1.03153	-1.03153	0.0127324	0.0003251		26521	TIMM8B	1	2.49847	-1.33784	1.33784	0.0077236	7.79e-05
	29766	TMOD3	2	6.93094	0.685858	-0.685858	0.0127324	0.0003115		693224	MIR639	1	5.02619	-1.39009	1.39009	0.0077236	7.81e-05
	23503	ZFYVE26	1	6.20508	0.624374	-0.624374	0.0127324	0.0003038		51550	CINP	1	2.68215	-1.31555	1.31555	0.0077236	7.92e-05
	3344	FOXN2	1	4.36907	0.563329	-0.563329	0.0127324	0.0003053		550	AUP1	3	6.36473	-0.998004	0.998004	0.0077236	6.14e-05
	5713	PSMD7	1	7.62151	0.594242	-0.594242	0.0129732	0.0003412		30968	STOML2	1	3.34788	-0.99485	0.99485	0.0077236	6.6e-05
	55702	YJU2	1	3.54407	0.935531	-0.935531	0.0131424	0.0003482		58506	SCAF1	1	2.68149	-0.993859	0.993859	0.0077236	7.25e-05
	22879	MON1B	1	6.73882	0.680509	-0.680509	0.0134936	0.0003653		26229	B3GAT3	1	4.55204	-0.967526	0.967526	0.0077236	5.66e-05
	117289	TAGAP	1	4.00063	0.983074	-0.983074	0.0137195	0.0003767		84197	POMK	1	2.28881	-0.931094	0.931094	0.0077236	6.93e-05
	441191	RNF216P1	1	4.40335	0.77695	-0.77695	0.0137426	0.0003894		51201	ZDHHC2	1	2.87017	-0.903323	0.903323	0.0077236	7.46e-05
	9014	TAF1B	1	3.29631	0.746747	-0.746747	0.0137426	0.0003886		79869	CPSF7	1	2.61032	-0.90313	0.90313	0.0077236	7.58e-05
	54676	GTPBP2	1	6.00952	0.693462	-0.693462	0.0138889	0.0003975		8888	MCM3AP	1	3.37768	-0.897949	0.897949	0.0077236	7.9e-05
	6814	STXBP3	1	6.6563	0.694447	-0.694447	0.0141446	0.0004075		55421	NCBP3	1	3.30334	-0.880179	0.880179	0.0077236	6.51e-05
	89846	FGD3	1	6.61018	0.682881	-0.682881	0.0147205	0.0004299		26528	DAZAP1	1	3.63495	-0.867232	0.867232	0.0077236	5.4e-05
	51244	CCDC174	1	3.79363	0.805018	-0.805018	0.0147221	0.0004314		128346	C1orf162	1	5.45251	-0.865301	0.865301	0.0077236	7.9e-05
	7157	TP53	1	6.37886	0.49103	-0.49103	0.0147221	0.0004337		51005	AMDHD2	4	7.9093	-0.771079	0.771079	0.0077236	7.88e-05
	253943	YTHDF3	2	6.80223	0.580111	-0.580111	0.0149827	0.0004451		26994	RNF11	2	3.31417	-1.23056	1.23056	0.0080138	8.45e-05
	6950	TCP1	1	5.94526	0.641888	-0.641888	0.0150737	0.0004551		83442	SH3BGRL3	1	7.53467	-1.45752	1.45752	0.0081013	8.84e-05
	54790	TET2	1	5.20097	0.762085	-0.762085	0.0157194	0.0004914		126208	ZNF787	1	2.80581	-0.928348	0.928348	0.0081013	8.76e-05
	79618	HMBOX1	2	4.17287	0.655058	-0.655058	0.0157194	0.0004958		29950	SERTAD1	1	2.62202	-1.02187	1.02187	0.0081068	9.2e-05
	6047	RNF4	1	6.02837	0.500932	-0.500932	0.0157194	0.0004984		27131	SNX5	2	3.73891	-0.964462	0.964462	0.0081068	9.18e-05
	152926	PPM1K	1	3.24585	0.827925	-0.827925	0.0158193	0.000517		50484	RRM2B	1	4.11092	-0.861927	0.861927	0.0081068	9.34e-05
	26133	TRPC4AP	1	7.3132	0.524874	-0.524874	0.0158193	0.0005123		10066	SCAMP2	2	5.1964	-0.84463	0.84463	0.0081068	9.41e-05
	57862	ZNF410	1	4.23927	0.705079	-0.705079	0.0160674	0.0005322		4928	NUP98	1	4.03551	-0.758271	0.758271	0.0081068	9.28e-05
	3437	IFIT3	2	3.35018	1.97222	-1.97222	0.0161215	0.0005559		109729184	SLC12A5-AS1	1	7.77882	-1.56037	1.56037	0.0083292	9.91e-05
	710	SERPING1	2	6.27914	1.62429	-1.62429	0.0161215	0.000559		51663	ZFR	1	3.42769	-1.41056	1.41056	0.0083292	9.91e-05
	4647	MYO7A	1	4.99418	0.907596	-0.907596	0.0161215	0.0005668		92249	LINC01278	1	3.02137	-1.20087	1.20087	0.0083991	0.0001023
	11180	WDR6	1	4.00668	0.774688	-0.774688	0.0161215	0.0005586		51275	MAPKAPK5-AS1	1	2.60346	-0.944445	0.944445	0.0083991	0.0001017
	56259	CTNNBL1	1	5.90929	0.695229	-0.695229	0.0161215	0.0005684		84572	GNPTG	1	6.79199	-0.872988	0.872988	0.0084109	0.0001049
	8996	NOL3	1	3.27191	0.672385	-0.672385	0.0161215	0.0005508		5311	PKD2	1	1.36573	-1.22131	1.22131	0.0086254	0.0001106
	27128	CYTH4	1	7.65407	0.659459	-0.659459	0.0161215	0.0005549		79746	ECHDC3	1	1.21258	-1.92452	1.92452	0.0086254	0.0001123
	9025	RNF8	1	3.72535	0.644465	-0.644465	0.0161215	0.0005638		7324	UBE2E1	1	4.56852	-1.00512	1.00512	0.0086254	0.0001134
	29760	BLNK	1	5.70937	0.627472	-0.627472	0.0161215	0.0005681		199990	FAAP20	1	5.76844	-0.726827	0.726827	0.0086254	0.0001134
	30000	TNPO2	2	5.0686	0.520386	-0.520386	0.0161215	0.0005633		114327	EFHC1	1	1.06934	-1.4124	1.4124	0.0087828	0.000117
	51566	ARMCX3	1	5.3107	0.493378	-0.493378	0.0161215	0.0005455		54931	TRMT10C	1	2.82268	-0.890224	0.890224	0.0087828	0.0001172
	118932	ANKRD22	1	2.62192	1.67397	-1.67397	0.0162157	0.0005775		55830	GLT8D1	1	2.87208	-0.968267	0.968267	0.0088142	0.0001185
	80314	EPC1	2	4.90326	0.67217	-0.67217	0.0162157	0.0005786		8724	SNX3	1	5.46995	-1.29232	1.29232	0.0089063	0.0001206
	7633	ZNF79	1	3.86813	0.612502	-0.612502	0.0162945	0.000583		285540	SEPSECS-AS1	1	2.55376	-0.913283	0.913283	0.008941	0.0001219
	83860	TAF3	1	4.17646	0.657159	-0.657159	0.0164703	0.0006017		23406	COTL1	3	5.32402	-1.02689	1.02689	0.0089727	0.0001249
	140706	CCM2L	1	3.28414	1.30861	-1.30861	0.0169166	0.0006219		9261	MAPKAPK2	1	5.02243	-0.851036	0.851036	0.0089727	0.0001246
	7572	ZNF24	1	5.36838	0.602974	-0.602974	0.0169872	0.0006324		6923	ELOB	1	6.20108	-1.20725	1.20725	0.0093333	0.0001323
	4940	OAS3	1	5.33298	1.7277	-1.7277	0.0170891	0.0006411		7515	XRCC1	1	2.04408	-1.16469	1.16469	0.0093333	0.0001334
	63894	VIPAS39	1	4.79232	0.54903	-0.54903	0.0170891	0.000641		51157	ZNF580	1	0.672758	-1.36743	1.36743	0.0093333	0.00014
	91452	ACBD5	3	5.561	0.732825	-0.732825	0.0172906	0.0006537		27338	UBE2S	1	3.67186	-1.10449	1.10449	0.0093333	0.0001403
	10068	IL18BP	3	6.42717	0.792135	-0.792135	0.0179832	0.0006963		128989	TANGO2	1	3.78314	-0.896342	0.896342	0.0093333	0.0001342
	3594	IL12RB1	1	4.63566	0.7119	-0.7119	0.0180024	0.0007076		1314	COPA	1	4.58148	-0.782007	0.782007	0.0093333	0.0001433
	9641	IKBKE	1	5.87058	0.671747	-0.671747	0.0180024	0.0007103		10209	EIF1	1	9.96479	-0.75817	0.75817	0.0093333	0.0001375
	157769	FAM91A1	1	6.22501	0.559859	-0.559859	0.0180024	0.0007096		10312	TCIRG1	3	7.8073	-0.750964	0.750964	0.0093333	0.0001383
	11221	DUSP10	2	4.31937	0.589908	-0.589908	0.0180147	0.0007153		8514	KCNAB2	2	4.16503	-0.716974	0.716974	0.0093333	0.0001411
	57020	VPS35L	1	6.83557	0.549908	-0.549908	0.0180147	0.0007177		55752	SEPTIN11	1	4.55446	-1.14292	1.14292	0.0093622	0.0001448
	23023	TMCC1	2	4.67098	0.652543	-0.652543	0.0181874	0.0007263		706	TSPO	3	5.61996	-1.52082	1.52082	0.009383	0.0001485
	85441	HELZ2	1	5.15609	1.34267	-1.34267	0.0181976	0.0007285		55967	NDUFA12	1	3.55172	-2.26812	2.26812	0.009383	0.0001499
	154	ADRB2	1	0.931248	1.16138	-1.16138	0.0183163	0.0007368		5978	REST	1	3.23682	-1.30482	1.30482	0.009383	0.0001531
	55008	HERC6	1	3.30993	1.23497	-1.23497	0.0183621	0.0007421		94107	TMEM203	1	2.87803	-1.06917	1.06917	0.009383	0.0001541
	54870	QRICH1	3	4.64621	0.658415	-0.658415	0.0186846	0.0007606		23096	IQSEC2	2	3.07205	-0.943037	0.943037	0.009383	0.0001474
	3476	IGBP1	2	4.62114	0.798277	-0.798277	0.0187413	0.0007664		10404	CPQ	1	3.23079	-0.76896	0.76896	0.009383	0.000153
	93436	ARMC6	1	3.48965	0.622295	-0.622295	0.0187413	0.0007665		1831	TSC22D3	1	4.05524	-1.11304	1.11304	0.0094225	0.0001576
	3601	IL15RA	1	6.40745	0.919842	-0.919842	0.0187818	0.0007752		100996928	FMC1-LUC7L2	1	4.73038	-0.986041	0.986041	0.0094225	0.0001559
	51411	BIN2	1	6.25454	0.802504	-0.802504	0.0187818	0.0007713		84305	PYM1	1	4.19551	-0.68565	0.68565	0.0094225	0.0001574
	55748	CNDP2	5	7.90491	0.715788	-0.715788	0.0187818	0.0007724		79663	HSPBAP1	1	1.58082	-1.27927	1.27927	0.0097777	0.0001685
	121793	TEX29	1	5.35694	0.530695	-0.530695	0.0187818	0.0007795		5714	PSMD8	1	6.00747	-1.04448	1.04448	0.0097777	0.000169
	9021	SOCS3	2	8.37433	0.639146	-0.639146	0.0188096	0.0007841		51094	ADIPOR1	6	6.83426	-0.870451	0.870451	0.0097777	0.0001673
	6402	SELL	1	2.31662	1.35406	-1.35406	0.0190967	0.0008051		29886	SNX8	1	4.04328	-0.773989	0.773989	0.0097777	0.0001662
	24147	FJX1	2	4.03378	1.03116	-1.03116	0.0192529	0.0008249		22808	MRAS	1	4.29483	-0.719859	0.719859	0.0098539	0.0001715
	115004	CGAS	1	5.38667	0.656209	-0.656209	0.0192529	0.0008228		100534012	TNFAIP8L2-SCNM1	1	4.49056	-1.4335	1.4335	0.0099449	0.0001741
	63877	FAM204A	1	4.69887	0.581808	-0.581808	0.0192529	0.0008294		64428	CIAO3	1	1.05861	-1.08851	1.08851	0.0099514	0.0001761
	57102	C12orf4	1	5.18953	0.565745	-0.565745	0.0192529	0.0008237		79177	ZNF576	1	0.972298	-1.35861	1.35861	0.0099514	0.0001771
	6102	RP2	1	6.36535	0.54311	-0.54311	0.0192529	0.0008202		2744	GLS	1	3.31423	-1.12567	1.12567	0.009955	0.0001781
	719	C3AR1	2	10.2656	0.598164	-0.598164	0.0192749	0.0008364		55193	PBRM1	2	2.98466	-0.831151	0.831151	0.0102015	0.0001838
	285386	TPRG1	1	3.13657	0.758513	-0.758513	0.0194575	0.0008466		51061	TXNDC11	1	3.5241	-0.727664	0.727664	0.0102015	0.0001845
	4938	OAS1	1	6.19649	1.18838	-1.18838	0.0194711	0.0008576		57532	NUFIP2	1	3.40113	-1.1054	1.1054	0.0103164	0.0001908
	155038	GIMAP8	1	4.85375	0.810803	-0.810803	0.0194856	0.0008629		1050	CEBPA	1	2.59373	-1.72053	1.72053	0.0103164	0.0001925
	129880	BBS5	2	3.17423	0.744905	-0.744905	0.0194856	0.0008621		389203	SMIM20	1	3.50341	-0.800569	0.800569	0.0103164	0.0001925
	51311	TLR8	1	6.76017	0.685943	-0.685943	0.0196502	0.0008721		51177	PLEKHO1	2	5.42005	-0.799342	0.799342	0.0103164	0.0001905
	5500	PPP1CB	1	7.79573	0.529189	-0.529189	0.019845	0.0008827		23067	SETD1B	1	0.503698	-2.31598	2.31598	0.0103773	0.0001947
	5551	PRF1	1	0.636422	4.5438	-4.5438	0.0199238	0.0009035		6850	SYK	1	4.98575	-0.899047	0.899047	0.0104371	0.0001968
	5213	PFKM	1	1.82912	0.890765	-0.890765	0.0199238	0.0009005		60685	ZFAND3	1	5.16059	-0.716906	0.716906	0.0108101	0.0002049
	8347	H2BC4	1	8.02645	0.636237	-0.636237	0.0199238	0.0008967		440275	EIF2AK4	1	2.09601	-1.01408	1.01408	0.0108701	0.0002073
	79691	QTRT2	2	4.26803	0.597865	-0.597865	0.0199238	0.0009021		80135	RPF1	1	1.71609	-1.37106	1.37106	0.0111366	0.0002164
	3929	LBP	1	0.519098	2.06177	-2.06177	0.0199983	0.0009185		79837	PIP4K2C	1	1.67977	-1.41132	1.41132	0.01134	0.0002215
	55916	NXT2	2	5.11437	0.544386	-0.544386	0.0201438	0.0009287		9519	TBPL1	1	1.07501	-1.27804	1.27804	0.0113446	0.0002251
	4999	ORC2	2	2.34473	0.815286	-0.815286	0.0202138	0.0009383		101927416	SRGAP3-AS2	1	1.18576	-1.55622	1.55622	0.0113446	0.0002287
	55471	NDUFAF7	1	3.27361	0.676178	-0.676178	0.0206529	0.0009705		6252	RTN1	1	2.3323	-1.24859	1.24859	0.0113446	0.0002299
	23011	RAB21	1	7.65032	0.636098	-0.636098	0.0206529	0.00097		339123	JMJD8	1	2.71043	-1.01682	1.01682	0.0113446	0.0002409
	93663	ARHGAP18	1	7.02232	0.610307	-0.610307	0.0207593	0.0009819		51617	NSG2	1	2.43301	-0.978191	0.978191	0.0113446	0.0002395
	6737	TRIM21	1	5.80099	1.11249	-1.11249	0.0208954	0.0010135		8971	H1-10	1	7.69291	-0.966992	0.966992	0.0113446	0.0002306
	55906	ZC4H2	1	2.20902	0.99472	-0.99472	0.0208954	0.0010202		9531	BAG3	1	2.78509	-0.929948	0.929948	0.0113446	0.0002366
	5394	EXOSC10	1	4.15706	0.905409	-0.905409	0.0208954	0.0010398		1514	CTSL	7	10.276	-0.880105	0.880105	0.0113446	0.0002386
	79029	SPATA5L1	1	3.01749	0.680351	-0.680351	0.0208954	0.0010373		79644	SRD5A3	1	4.32421	-0.875977	0.875977	0.0113446	0.0002227
	2342	FNTB	1	3.93441	0.607094	-0.607094	0.0208954	0.0010391		7458	EIF4H	1	3.53385	-0.858926	0.858926	0.0113446	0.0002368
	8027	STAM	1	5.4623	0.557952	-0.557952	0.0208954	0.0010098		5934	RBL2	1	3.27479	-0.851693	0.851693	0.0113446	0.0002266
	47	ACLY	1	6.16124	0.551973	-0.551973	0.0208954	0.0010262		56006	SMG9	1	3.73533	-0.844378	0.844378	0.0113446	0.0002397
	4668	NAGA	5	8.378	0.479829	-0.479829	0.0208954	0.0010174		63874	ABHD4	1	3.22911	-0.814925	0.814925	0.0113446	0.0002367
	9991	PTBP3	1	7.33334	0.467562	-0.467562	0.0208954	0.0010362		26986	PABPC1	7	7.99383	-0.777745	0.777745	0.0113446	0.0002409
	116071	BATF2	1	3.24375	1.48761	-1.48761	0.0209739	0.0010566		11331	PHB2	1	4.56688	-0.67017	0.67017	0.0113446	0.0002358
	8078	USP5	1	6.28569	0.717755	-0.717755	0.0209739	0.0010606		389	RHOC	1	3.34766	-1.01173	1.01173	0.0117008	0.0002563
	26985	AP3M1	2	6.0356	0.624244	-0.624244	0.0209739	0.0010703		283991	UBALD2	1	6.96236	-1.34849	1.34849	0.0117008	0.000258
	84295	PHF6	1	4.57981	0.476816	-0.476816	0.0209739	0.0010769		80331	DNAJC5	3	4.53947	-0.868135	0.868135	0.0117008	0.0002542
	51379	CRLF3	1	5.57088	0.747788	-0.747788	0.0209784	0.0010823		84343	HPS3	1	2.48097	-0.821944	0.821944	0.0117008	0.0002548
	55159	RFWD3	1	4.86371	0.559005	-0.559005	0.0209784	0.001085		23300	ATMIN	1	2.97853	-1.21342	1.21342	0.0117425	0.0002603
	84640	USP38	1	5.42092	0.514518	-0.514518	0.0209784	0.0010793		28996	HIPK2	1	3.92832	-0.725181	0.725181	0.0117425	0.0002611
	5196	PF4	1	1.06629	2.56619	-2.56619	0.0210942	0.0011035		87	ACTN1	1	4.67511	-0.772964	0.772964	0.0118751	0.0002664
	54212	SNTG1	1	0.958748	0.978321	-0.978321	0.0211608	0.0011133		1620	BRINP1	1	4.9384	-0.633814	0.633814	0.0119007	0.0002681
	3908	LAMA2	1	6.04325	1.0999	-1.0999	0.021175	0.0011259		4707	NDUFB1	1	5.26727	-1.09053	1.09053	0.0122173	0.0002784
	56052	ALG1	1	4.58807	0.684134	-0.684134	0.0213241	0.0011361		3183	HNRNPC	2	5.34161	-1.15603	1.15603	0.0122173	0.0002788
	387338	NSUN4	1	4.39146	0.600564	-0.600564	0.0214458	0.0011467		4207	BORCS8-MEF2B	1	2.88788	-0.929702	0.929702	0.0123604	0.0002843
	80856	LNPK	1	5.37069	0.53629	-0.53629	0.0214458	0.0011496		1350	COX7C	1	5.05193	-1.46953	1.46953	0.0124338	0.0002896
	3660	IRF2	4	6.7404	0.573597	-0.573597	0.0216722	0.0011714		2498	FTH1P3	1	7.78333	-0.834716	0.834716	0.0124338	0.0002897
	54734	RAB39A	1	5.55879	0.525616	-0.525616	0.0216722	0.0011673		91544	UBXN11	2	3.71122	-0.980644	0.980644	0.0124509	0.0002913
	51320	MEX3C	2	3.8799	0.543001	-0.543001	0.0217754	0.0011917		9413	FAM189A2	1	1.4673	-1.30329	1.30329	0.0127324	0.000306
	1185	CLCN6	1	5.30431	0.750631	-0.750631	0.0219098	0.0012067		10898	CPSF4	1	1.26784	-1.30701	1.30701	0.0127324	0.0003062
	51118	UTP11	1	6.43387	0.460839	-0.460839	0.0219098	0.0012013		10397	NDRG1	3	6.40228	-1.04685	1.04685	0.0127324	0.0003094
	9070	ASH2L	1	5.88016	0.60057	-0.60057	0.021994	0.0012236		1349	COX7B	1	3.15188	-1.58054	1.58054	0.0127324	0.0003152
	101927027	CHROMR	1	4.45719	0.511887	-0.511887	0.021994	0.0012194		8968	H3C7	1	0.858326	-1.49323	1.49323	0.0127324	0.0003197
	51119	SBDS	1	6.36381	0.438496	-0.438496	0.021994	0.0012227		51307	FAM53C	1	2.56388	-1.36582	1.36582	0.0127324	0.0003254
	29882	ANAPC2	1	4.99269	0.698562	-0.698562	0.0221161	0.0012382		10588	MTHFS	2	2.79416	-1.06669	1.06669	0.0127324	0.0003257
	9870	AREL1	1	5.73766	0.482798	-0.482798	0.0221896	0.0012466		57455	REXO1	1	1.92587	-0.951197	0.951197	0.0127324	0.0003103
	952	CD38	2	8.19083	0.644942	-0.644942	0.0221942	0.00125		23063	WAPL	1	3.02764	-0.915168	0.915168	0.0127324	0.0003263
	10367	MICU1	2	6.6293	0.620664	-0.620664	0.0221942	0.0012554		104472715	SNHG14	1	3.27818	-0.879327	0.879327	0.0127324	0.0003118
	57120	GOPC	1	4.90546	0.530922	-0.530922	0.0222905	0.001263		51315	KRCC1	1	4.15149	-0.864059	0.864059	0.0127324	0.0003148
	730249	ACOD1	1	3.72677	1.70325	-1.70325	0.0224257	0.001286		2739	GLO1	1	4.2265	-0.843067	0.843067	0.0127324	0.0003076
	924	CD7	1	0.0181147	3.39164	-3.39164	0.0224257	0.0012911		55262	MAP11	1	3.24981	-0.809759	0.809759	0.0127324	0.0003215
	259307	IL4I1	10	10.6879	0.921588	-0.921588	0.0224257	0.001301		3300	DNAJB2	1	4.17899	-0.745869	0.745869	0.0127324	0.0003185
	663	BNIP2	1	5.94039	0.629499	-0.629499	0.0224257	0.0012946		78996	CYREN	1	3.36953	-0.714356	0.714356	0.0127324	0.0003095
	6602	SMARCD1	1	5.00949	0.598394	-0.598394	0.0224871	0.0013133		11129	CLASRP	2	3.76966	-0.686094	0.686094	0.0127324	0.0003262
	64327	LMBR1	1	4.13952	0.920645	-0.920645	0.0226675	0.0013348		375387	NRROS	1	4.18605	-0.658737	0.658737	0.0127324	0.0003252
	57614	RELCH	1	3.30751	0.78492	-0.78492	0.0227714	0.0013464		643836	ZFP62	1	0.51369	-1.57313	1.57313	0.012737	0.0003314
	4850	CNOT4	1	5.28919	0.624118	-0.624118	0.02286	0.0013645		79629	OCEL1	1	3.01108	-1.32199	1.32199	0.012737	0.0003324
	11143	KAT7	1	5.92329	0.5438	-0.5438	0.0229299	0.0013726		100131801	PET100	1	3.60506	-1.2332	1.2332	0.012737	0.0003325
	23118	TAB2	2	5.7989	0.529622	-0.529622	0.0229331	0.0013793		7296	TXNRD1	4	8.19416	-0.898665	0.898665	0.012737	0.0003312
	51667	NUB1	1	4.81006	0.741648	-0.741648	0.0229934	0.0013863		513	ATP5F1D	1	5.2955	-0.711746	0.711746	0.012737	0.0003325
	221785	ZSCAN25	1	3.81467	0.680797	-0.680797	0.0229934	0.0013918		23559	WBP1	1	3.03598	-1.45973	1.45973	0.0129086	0.0003383
	51246	SHISA5	4	7.86692	0.576458	-0.576458	0.0229934	0.0013908		7852	CXCR4	1	5.29767	-1.16167	1.16167	0.0131234	0.0003464
	9738	CCP110	1	3.56095	0.592584	-0.592584	0.0231247	0.0014064		23200	ATP11B	1	2.8192	-0.873512	0.873512	0.0131841	0.0003506
	2023	ENO1	6	11.4776	0.609391	-0.609391	0.0232775	0.001427		84791	LINC00467	2	3.12801	-0.841751	0.841751	0.0132617	0.0003539
	146923	RUNDC1	1	4.67263	0.588452	-0.588452	0.0232775	0.0014265		2907	GRINA	4	11.2101	-0.645108	0.645108	0.0134926	0.0003614
	4599	MX1	1	6.08054	1.93765	-1.93765	0.0233079	0.0014311		205251	MTLN	1	4.24244	-1.11122	1.11122	0.0134936	0.000363
	953	ENTPD1	2	6.84807	0.905437	-0.905437	0.0233887	0.0014451		8660	IRS2	1	0.351884	-2.47837	2.47837	0.0134936	0.0003644
	116028	RMI2	2	5.05107	0.672512	-0.672512	0.023655	0.0014661		6678	SPARC	2	6.46373	-1.41515	1.41515	0.0136407	0.0003706
	51143	DYNC1LI1	1	5.81657	0.461282	-0.461282	0.0237534	0.0014768		54904	NSD3	1	3.02034	-0.881001	0.881001	0.0136618	0.0003726
	348995	NUP43	1	2.86163	0.841161	-0.841161	0.0240487	0.0015085		221937	FOXK1	1	3.1681	-0.728145	0.728145	0.0136618	0.0003738
	372	ARCN1	2	6.86959	0.616435	-0.616435	0.0242151	0.0015563		101929331	LOC101929331	1	1.04088	-1.83388	1.83388	0.0137426	0.0003854
	84868	HAVCR2	4	8.43223	0.528983	-0.528983	0.0242151	0.0015385		65080	MRPL44	1	2.94674	-1.18591	1.18591	0.0137426	0.0003881
	6789	STK4	1	6.38719	0.504395	-0.504395	0.0242151	0.0015465		406991	MIR21	1	2.8725	-1.06788	1.06788	0.0137426	0.0003886
	1962	EHHADH	1	6.16174	0.445472	-0.445472	0.0242151	0.0015325		4644	MYO5A	3	5.06997	-0.836674	0.836674	0.0137426	0.0003907
	51762	RAB8B	1	7.055	0.440134	-0.440134	0.0243287	0.0015738		94056	SYAP1	1	3.65984	-0.784679	0.784679	0.0137426	0.000388
	10714	POLD3	1	4.07136	0.532944	-0.532944	0.0247521	0.0016127		25874	MPC2	1	3.29431	-0.760989	0.760989	0.0137426	0.0003814
	55219	MACO1	1	4.30238	0.578642	-0.578642	0.0248555	0.0016243		84331	MCRIP2	2	3.09083	-0.6854	0.6854	0.0137426	0.0003874
	23344	ESYT1	2	6.76787	0.560665	-0.560665	0.025015	0.0016496		55315	SLC29A3	2	6.10184	-0.569258	0.569258	0.0137426	0.0003863
	25888	ZNF473	1	2.05258	0.785342	-0.785342	0.0250318	0.0016532		11273	ATXN2L	4	5.27978	-0.688526	0.688526	0.0138016	0.0003937
	60528	ELAC2	1	6.13121	0.519084	-0.519084	0.0253786	0.0016883		110006322	PKD1P5-LOC105376752	1	1.44765	-0.99774	0.99774	0.0141446	0.0004076
	11120	BTN2A1	2	5.36197	0.532284	-0.532284	0.0254862	0.0016979		115761	ARL11	1	1.94644	-1.41855	1.41855	0.0142337	0.0004115
	3980	LIG3	1	1.81543	0.977119	-0.977119	0.0254942	0.0017009		6434	TRA2B	1	3.64036	-0.948017	0.948017	0.0142483	0.0004133
	115362	GBP5	1	3.12471	1.74392	-1.74392	0.0255133	0.0017047		4233	MET	1	1.0734	-1.83011	1.83011	0.0142767	0.0004155
	25994	HIGD1A	1	4.50074	0.859253	-0.859253	0.0258998	0.001753		729678	LINC00847	2	4.23775	-0.907806	0.907806	0.0147221	0.0004342
	102466741	MIR6813	1	5.31601	0.598054	-0.598054	0.0258998	0.0017494		5451	POU2F1	1	1.75534	-1.26305	1.26305	0.014895	0.0004407
	79576	NKAP	1	4.39864	0.577315	-0.577315	0.0258998	0.0017415		55611	OTUB1	2	4.04901	-1.57274	1.57274	0.0149827	0.0004464
	54516	MTRF1L	1	5.2092	0.4555	-0.4555	0.0258998	0.0017489		5708	PSMD2	1	4.85188	-0.712258	0.712258	0.0149827	0.0004477
	9730	DCAF1	1	4.26097	0.561076	-0.561076	0.0259359	0.0017605		4035	LRP1	3	6.48083	-0.550443	0.550443	0.0149903	0.0004493
	11274	USP18	1	2.38695	2.08621	-2.08621	0.0259744	0.0017656		10863	ADAM28	1	2.92276	-1.30943	1.30943	0.0150737	0.0004562
	56949	XAB2	2	7.73482	1.06568	-1.06568	0.026012	0.0017709		80305	TRABD	2	4.43924	-0.775656	0.775656	0.0150737	0.0004551
	22920	KIFAP3	1	4.04439	0.698475	-0.698475	0.026012	0.001776		7027	TFDP1	1	3.41572	-0.888708	0.888708	0.0150776	0.0004592
	27043	PELP1	1	4.20195	0.734632	-0.734632	0.0260396	0.0017902		54344	DPM3	1	4.35116	-0.792043	0.792043	0.0150776	0.0004584
	9682	KDM4A	1	4.28448	0.590165	-0.590165	0.0260513	0.0018077		57646	USP28	1	0.647195	-1.69799	1.69799	0.0154716	0.0004744
	54899	PXK	1	5.47505	0.538616	-0.538616	0.0260513	0.0018037		25904	CNOT10	2	3.69084	-1.15815	1.15815	0.0154716	0.0004757
	79707	NOL9	1	5.03727	0.53298	-0.53298	0.0260513	0.0018068		55004	LAMTOR1	1	7.41345	-0.630177	0.630177	0.0154716	0.0004744
	3157	HMGCS1	1	4.29576	0.570365	-0.570365	0.026424	0.0018498		10989	IMMT	1	3.03174	-1.09265	1.09265	0.0156507	0.0004843
	9477	MED20	1	3.2403	0.732793	-0.732793	0.02654	0.0018606		2230	FDX1	1	4.86719	-0.740235	0.740235	0.0156507	0.0004833
	54739	XAF1	1	2.26726	1.35528	-1.35528	0.0265936	0.0018768		7881	KCNAB1	1	0.510485	-3.61321	3.61321	0.0157194	0.0004924
	5817	PVR	1	5.34404	0.734679	-0.734679	0.0268053	0.0018999		57634	EP400	1	1.60339	-1.03041	1.03041	0.0157194	0.000493
	11116	FGFR1OP	1	3.80192	0.479357	-0.479357	0.0269647	0.0019238		28974	C19orf53	2	4.99244	-1.07397	1.07397	0.0157194	0.0004963
	54795	TRPM4	1	5.43469	0.654114	-0.654114	0.0269673	0.0019289		140465	MYL6B	1	2.37398	-0.946246	0.946246	0.0157194	0.0004996
	9592	IER2	2	7.51027	0.603321	-0.603321	0.0269673	0.0019296		114294	LACTB	1	5.20945	-0.715555	0.715555	0.0157194	0.0005001
	57561	ARRDC3	1	7.949	0.62849	-0.62849	0.0271573	0.0019528		1912	PHC2	1	4.67504	-0.676784	0.676784	0.0157194	0.0004943
	55735	DNAJC11	1	4.95823	0.499267	-0.499267	0.0272517	0.0019657		330	BIRC3	1	1.37192	-1.26501	1.26501	0.0158072	0.0005055
	5883	RAD9A	1	2.59859	0.778435	-0.778435	0.0276088	0.0020049		552900	BOLA2	14	6.00734	-0.745361	0.745361	0.0158072	0.0005059
	51319	RSRC1	2	4.97456	0.612733	-0.612733	0.027727	0.0020188		9400	RECQL5	1	1.97931	-1.1032	1.1032	0.0158193	0.0005105
	160897	GPR180	1	3.7901	0.577483	-0.577483	0.027727	0.0020181		8665	EIF3F	1	5.09856	-1.09962	1.09962	0.0158193	0.0005159
	106479023	H3P4	1	1.45841	1.1467	-1.1467	0.0277682	0.0020277		463	ZFHX3	2	2.74407	-0.927401	0.927401	0.0158193	0.0005084
	100134229	KDM7A-DT	1	3.67967	0.650486	-0.650486	0.0277682	0.0020298		375	ARF1	3	7.71547	-0.800966	0.800966	0.0158193	0.0005163
	127933	UHMK1	1	6.65289	0.473927	-0.473927	0.0277682	0.0020325		7832	BTG2	2	4.90693	-0.607447	0.607447	0.0158193	0.0005163
	653604	H3C13	1	1.44742	1.1489	-1.1489	0.0279471	0.0020545		100505483	PRKAG2-AS1	1	1.36052	-1.30301	1.30301	0.0160048	0.0005246
	23387	SIK3	1	5.67494	0.542592	-0.542592	0.0279471	0.0020588		55667	DENND4C	2	3.00965	-0.924114	0.924114	0.0160242	0.0005284
	84034	EMILIN2	3	9.15083	0.451457	-0.451457	0.0279471	0.0020591		7112	TMPO	1	2.98627	-0.771383	0.771383	0.0160242	0.000528
	10458	BAIAP2	3	5.66375	0.63698	-0.63698	0.0281998	0.0020941		6142	RPL18A	1	8.09472	-0.879965	0.879965	0.0160674	0.0005329
	55109	AGGF1	1	5.39033	0.472569	-0.472569	0.0281998	0.0020931		348262	MCRIP1	1	4.57674	-1.20406	1.20406	0.0161215	0.0005432
	203259	FAM219A	1	3.61512	0.709099	-0.709099	0.0282503	0.0021115		100422899	MIR3190	1	1.50248	-1.13802	1.13802	0.0161215	0.000569
	2224	FDPS	1	6.24997	0.475479	-0.475479	0.0282503	0.0021112		57060	PCBP4	2	3.42508	-0.884005	0.884005	0.0161215	0.0005528
	8916	HERC3	1	4.93798	0.594763	-0.594763	0.0283502	0.0021245		1719	DHFR	4	7.71027	-0.878302	0.878302	0.0161215	0.000554
	4141	MARS1	1	6.65685	0.43196	-0.43196	0.0283502	0.0021227		2123	EVI2A	1	3.4315	-0.847103	0.847103	0.0161215	0.0005459
	100505702	LINC01094	1	6.98881	0.573951	-0.573951	0.0288127	0.0021736		8407	TAGLN2	4	7.13592	-0.827919	0.827919	0.0161215	0.0005555
	89848	FCHSD1	1	3.80844	0.754957	-0.754957	0.028988	0.0021919		1820	ARID3A	2	4.93771	-0.79726	0.79726	0.0161215	0.0005629
	4839	NOP2	1	3.46508	0.701835	-0.701835	0.0291424	0.002234		130074	FAM168B	1	3.62141	-0.729669	0.729669	0.0161215	0.0005673
	7165	TPD52L2	2	8.23942	0.607369	-0.607369	0.0291424	0.0022374		26268	FBXO9	1	4.13162	-0.68362	0.68362	0.0161215	0.0005612
	26005	C2CD3	1	2.79827	0.582067	-0.582067	0.0291424	0.0022364		83541	FAM110A	1	3.37458	-0.672763	0.672763	0.0161215	0.0005468
	55425	GPALPP1	1	3.35716	0.669042	-0.669042	0.0292738	0.0022503		55666	NPLOC4	1	4.29063	-0.587101	0.587101	0.0161215	0.0005488
	23352	UBR4	2	6.62209	0.568326	-0.568326	0.0292963	0.0022549		6227	RPS21	1	3.57555	-1.47645	1.47645	0.0162115	0.0005748
	55705	IPO9	1	5.68854	0.481754	-0.481754	0.029345	0.0022671		84281	C2orf88	1	4.88175	-1.22228	1.22228	0.0162115	0.0005753
	3001	GZMA	1	-0.19487	4.42897	-4.42897	0.0293701	0.0022859		51547	SIRT7	1	2.6916	-0.987653	0.987653	0.0164072	0.0005922
	55835	CENPJ	1	2.22381	0.618458	-0.618458	0.0293701	0.0022844		25957	PNISR	1	3.49872	-0.917712	0.917712	0.0164072	0.0005911
	9810	RNF40	1	6.54446	0.791866	-0.791866	0.0293844	0.0022901		22889	KHDC4	1	2.52254	-0.800226	0.800226	0.0164072	0.0005933
	9907	AP5Z1	1	6.57891	0.435191	-0.435191	0.0295933	0.0023121		730005	SEC14L6	3	6.04014	-0.796887	0.796887	0.0164072	0.000592
	5705	PSMC5	1	6.33054	0.607762	-0.607762	0.0296267	0.0023183		102466659	MIR6515	3	3.07056	-1.0401	1.0401	0.0164624	0.0005969
	55291	PPP6R3	1	5.67029	0.499736	-0.499736	0.0298499	0.0023408		83986	FAM234A	1	2.45215	-1.02914	1.02914	0.0164703	0.000599
	26128	KIFBP	1	5.82213	0.624143	-0.624143	0.0299452	0.002354		56940	DUSP22	1	4.27957	-0.64732	0.64732	0.0164703	0.000602
	10013	HDAC6	1	4.51885	0.558873	-0.558873	0.0301261	0.0023773		102465537	MIR6891	3	6.57502	-0.731749	0.731749	0.0168936	0.0006191
	8189	SYMPK	1	6.43266	0.547779	-0.547779	0.0301261	0.0023745		50628	GEMIN4	1	1.7048	-0.999638	0.999638	0.0169166	0.0006232
	23197	FAF2	1	6.44591	0.542776	-0.542776	0.0302469	0.0023953		23643	LY96	1	3.67546	-2.52779	2.52779	0.0169261	0.0006255
	79571	GCC1	1	4.79621	0.490045	-0.490045	0.0303053	0.0024058		54872	PIGG	1	2.89824	-1.10134	1.10134	0.0169261	0.0006274
	54834	GDAP2	1	4.71926	0.514574	-0.514574	0.0305369	0.0024343		3858	KRT10	1	1.8547	-1.36308	1.36308	0.0169261	0.0006285
	440686	H3-2	1	1.42423	1.1329	-1.1329	0.0306514	0.0024521		4716	NDUFB10	1	4.93063	-0.877483	0.877483	0.0170891	0.0006409
	65220	NADK	3	8.09513	0.493044	-0.493044	0.0306514	0.0024568		114785	MBD6	2	3.68815	-0.708807	0.708807	0.0172906	0.0006505
	23270	TSPYL4	1	3.19339	0.624842	-0.624842	0.0306856	0.0024894		1058	CENPA	3	6.11983	-0.631953	0.631953	0.0172906	0.0006524
	51202	DDX47	1	4.39711	0.502271	-0.502271	0.0306856	0.0024793		29896	TRA2A	1	3.57205	-0.614205	0.614205	0.0174147	0.0006601
	604	BCL6	4	6.21741	0.497238	-0.497238	0.0306856	0.0024889		7454	WAS	2	5.12946	-0.895615	0.895615	0.0174184	0.0006619
	27309	ZNF330	1	4.97202	0.729051	-0.729051	0.0306968	0.0024933		116541	MRPL54	1	3.28325	-0.827497	0.827497	0.0175927	0.0006702
	1495	CTNNA1	1	7.0934	0.737233	-0.737233	0.030788	0.0025042		23181	DIP2A	1	2.2698	-0.85294	0.85294	0.0176616	0.0006746
	440423	SUZ12P1	1	4.219	0.520108	-0.520108	0.0308018	0.0025107		100505746	ITGB2-AS1	2	3.82893	-0.927464	0.927464	0.0177462	0.0006803
	55238	SLC38A7	2	5.11531	0.767557	-0.767557	0.0309953	0.0025295		5434	POLR2E	1	5.02533	-0.606353	0.606353	0.0177462	0.0006812
	203245	NAIF1	1	3.03722	0.651714	-0.651714	0.0310286	0.0025412		11137	PWP1	1	1.74917	-1.06398	1.06398	0.0179218	0.0006897
	5993	RFX5	2	5.45375	0.596629	-0.596629	0.031061	0.0025469		22839	DLGAP4	1	3.3358	-0.779085	0.779085	0.0179301	0.0006918
	25819	NOCT	1	2.99793	0.933944	-0.933944	0.0316611	0.0026175		27090	ST6GALNAC4	1	2.70896	-1.04795	1.04795	0.0179832	0.0006973
	8517	IKBKG	2	6.39227	0.759732	-0.759732	0.0316611	0.0026147		284677	SNHG28	3	4.37408	-1.02446	1.02446	0.0179931	0.0006994
	129607	CMPK2	2	3.52848	2.03466	-2.03466	0.0316807	0.0026253		10272	FSTL3	1	0.820619	-1.26748	1.26748	0.0180024	0.0007067
	8542	APOL1	1	4.06588	0.818315	-0.818315	0.0318809	0.0026449		51028	VPS36	1	2.38369	-1.00336	1.00336	0.0180024	0.0007119
	9354	UBE4A	1	5.94614	0.554374	-0.554374	0.031968	0.0026583		55501	CHST12	1	2.41007	-0.988936	0.988936	0.0180024	0.0007055
	9688	NUP93	1	5.64896	0.465321	-0.465321	0.0323496	0.0027026		51382	ATP6V1D	1	4.27482	-0.547649	0.547649	0.0180024	0.0007072
	4210	MEFV	1	2.75869	1.32488	-1.32488	0.032364	0.0027085		2681	GGTA1P	1	2.243	-1.59481	1.59481	0.0180147	0.0007175
	64761	PARP12	1	6.49232	0.508034	-0.508034	0.032364	0.0027132		148423	C1orf52	1	1.7509	-1.41372	1.41372	0.0182387	0.0007319
	9855	FARP2	1	4.06828	0.555741	-0.555741	0.0323959	0.0027221		9611	NCOR1	1	3.94782	-0.890164	0.890164	0.0183621	0.0007422
	81618	ITM2C	1	2.00905	1.18871	-1.18871	0.0327787	0.0027591		54807	ZNF586	1	0.947961	-1.55878	1.55878	0.0186726	0.0007565
	374986	MIGA1	1	2.24103	1.00218	-1.00218	0.0328361	0.0027779		5438	POLR2I	1	2.56879	-1.00056	1.00056	0.0186846	0.0007602
	2137	EXTL3	1	3.5859	0.659151	-0.659151	0.0328361	0.0027711		63929	XPNPEP3	1	3.14965	-1.08213	1.08213	0.0187818	0.0007775
	9123	SLC16A3	5	9.68309	0.533769	-0.533769	0.0328361	0.0027779		10082	GPC6	1	0.508501	-1.41588	1.41588	0.0187818	0.0007809
	10614	HEXIM1	1	5.42103	0.880822	-0.880822	0.0330741	0.0028079		8624	PSMG1	1	3.30363	-0.695713	0.695713	0.0187818	0.0007774
	989	SEPTIN7	1	5.24199	0.444964	-0.444964	0.0332326	0.0028245		4642	MYO1D	1	1.29327	-2.43344	2.43344	0.0188096	0.0007857
	55745	AP5M1	2	6.33911	0.434992	-0.434992	0.0332564	0.0028304		57498	KIDINS220	1	3.73456	-0.713765	0.713765	0.0188428	0.0007889
	3512	JCHAIN	1	0.934905	4.88955	-4.88955	0.0333199	0.0028422		100462977	MTRNR2L1	6	8.82761	-1.21107	1.21107	0.0188855	0.0007925
	23001	WDFY3	1	6.56785	0.477429	-0.477429	0.0333199	0.0028449		7528	YY1	1	4.07066	-0.573188	0.573188	0.0190967	0.000805
	147808	ZNF784	1	4.00716	0.788517	-0.788517	0.0334242	0.0028602		100506755	MIR497HG	1	0.91773	-1.1295	1.1295	0.0191329	0.0008085
	389677	RBM12B	1	4.02667	0.638495	-0.638495	0.0334242	0.0028602		441150	C6orf226	1	1.60759	-1.45597	1.45597	0.0192529	0.0008283
	8638	OASL	1	3.02238	2.28537	-2.28537	0.03367	0.0028878		54407	SLC38A2	1	3.5658	-0.935613	0.935613	0.0192529	0.0008244
	528	ATP6V1C1	1	7.94015	0.564272	-0.564272	0.0337754	0.0029001		5867	RAB4A	1	2.9063	-0.706204	0.706204	0.0192529	0.0008169
	10226	PLIN3	1	8.18247	0.790184	-0.790184	0.0338052	0.0029059		100289187	TMEM225B	1	3.62592	-0.677408	0.677408	0.0192529	0.0008303
	7737	RNF113A	1	4.2239	0.494527	-0.494527	0.033845	0.0029126		55233	MOB1A	2	6.66321	-0.580736	0.580736	0.0192643	0.0008326
	157506	RDH10	1	0.743799	1.36091	-1.36091	0.0338762	0.0029428		5478	PPIA	1	7.48542	-1.13643	1.13643	0.0192749	0.0008368
	55846	ITFG2	1	4.06933	0.662114	-0.662114	0.0338762	0.0029444		1978	EIF4EBP1	1	3.35735	-1.30476	1.30476	0.0194711	0.0008554
	54502	RBM47	5	6.9779	0.631226	-0.631226	0.0338762	0.0029321		29946	SERTAD3	1	3.36308	-1.24395	1.24395	0.0194711	0.0008556
	81566	CSRNP2	1	3.24077	0.604553	-0.604553	0.0338762	0.0029251		132160	PPM1M	1	3.49166	-0.835456	0.835456	0.0194711	0.0008508
	8050	PDHX	1	6.04957	0.568253	-0.568253	0.0338762	0.002927		55737	VPS35	1	4.13525	-0.73556	0.73556	0.0194711	0.0008513
	81619	TSPAN14	6	8.08984	0.551249	-0.551249	0.0338762	0.0029238		5859	QARS1	2	4.51614	-0.515468	0.515468	0.0194711	0.0008585
	51439	FAM8A1	1	4.83638	0.48751	-0.48751	0.0340641	0.0029644		6039	RNASE6	2	4.65722	-0.916724	0.916724	0.0198625	0.0008873
	57117	INTS12	1	4.80988	0.424943	-0.424943	0.0342742	0.0029893		112942	CFAP36	1	2.63249	-0.838686	0.838686	0.0198625	0.0008867
	55588	MED29	1	6.14075	0.427956	-0.427956	0.0344046	0.003004		1742	DLG4	1	3.43388	-0.974999	0.974999	0.0199238	0.0008986
	55081	IFT57	1	5.16977	0.510307	-0.510307	0.0345916	0.0030281		135228	CD109	1	2.73074	-0.839069	0.839069	0.0199238	0.0008997
	9266	CYTH2	1	6.52523	0.539993	-0.539993	0.0347934	0.0030548		2760	GM2A	5	7.70133	-0.6956	0.6956	0.0199238	0.0008932
	3959	LGALS3BP	2	7.17159	1.15056	-1.15056	0.0348497	0.0030732		55020	TTC38	1	1.68211	-1.00411	1.00411	0.0199645	0.0009116
	55207	ARL8B	1	7.70994	0.449398	-0.449398	0.0349392	0.0030845		2971	GTF3A	1	4.01749	-0.751794	0.751794	0.0199645	0.0009121
	29979	UBQLN1	1	6.82014	0.462349	-0.462349	0.0350082	0.0030939		523	ATP6V1A	1	3.25795	-0.707301	0.707301	0.0199645	0.0009131
	11128	POLR3A	1	2.48562	0.64473	-0.64473	0.0350643	0.0031091		9962	SLC23A2	1	2.74789	-0.705272	0.705272	0.0199645	0.0009104
	716	C1S	1	5.14316	0.942487	-0.942487	0.0352054	0.0031251		388524	RPSAP58	1	4.07718	-1.27794	1.27794	0.0199953	0.0009164
	55773	TBC1D23	1	5.24138	0.493279	-0.493279	0.0352054	0.0031318		3952	LEP	1	1.74057	-2.46736	2.46736	0.0201438	0.0009308
	339500	ZNF678	1	2.02184	0.654405	-0.654405	0.0352617	0.0031509		760	CA2	1	2.69867	-1.54986	1.54986	0.0201438	0.000931
	7011	TEP1	1	4.75749	0.46348	-0.46348	0.0352617	0.0031483		84548	TMEM185A	1	2.84667	-1.04791	1.04791	0.0202138	0.0009399
	6355	CCL8	2	10.8996	1.2502	-1.2502	0.0354092	0.0031705		474343	SPIN2B	1	0.643418	-1.19639	1.19639	0.0202138	0.0009401
	9869	SETDB1	1	2.02242	0.771412	-0.771412	0.0355125	0.0031831		353376	TICAM2	1	1.91254	-1.07685	1.07685	0.0203861	0.0009501
	2935	GSPT1	2	6.87432	0.627614	-0.627614	0.0356373	0.0032012		442211	ATP6V0CP3	2	2.3823	-1.40804	1.40804	0.0205071	0.0009577
	164	AP1G1	2	5.60123	0.527941	-0.527941	0.0357696	0.00322		80774	LIMD2	3	4.99756	-0.723595	0.723595	0.0205361	0.0009611
	2289	FKBP5	1	5.79778	0.787462	-0.787462	0.0360273	0.003253		8636	SSNA1	1	2.55034	-1.00202	1.00202	0.0207593	0.0009807
	310	ANXA7	1	7.35841	0.498212	-0.498212	0.0360273	0.0032537		91012	CERS5	1	3.68203	-0.819064	0.819064	0.0207593	0.0009787
	396	ARHGDIA	4	8.76078	0.509641	-0.509641	0.0361092	0.0032715		9445	ITM2B	2	9.55418	-0.597363	0.597363	0.0207593	0.0009836
	6507	SLC1A3	4	7.60048	0.645791	-0.645791	0.0361531	0.003279		60625	DHX35	1	1.00014	-1.17559	1.17559	0.0208954	0.0010031
	51191	HERC5	1	3.6847	0.984702	-0.984702	0.0362155	0.0032917		100133123	LINC01203	1	0.735228	-1.39444	1.39444	0.0208954	0.001014
	55904	KMT2E	1	5.61347	0.620191	-0.620191	0.0362343	0.0033074		10910	SUGT1	1	4.06804	-1.21635	1.21635	0.0208954	0.0010263
	94240	EPSTI1	1	4.59765	0.977371	-0.977371	0.0362902	0.003316		84908	FAM136A	1	0.438144	-1.5675	1.5675	0.0208954	0.0010297
	2323	FLT3LG	1	2.54012	0.689254	-0.689254	0.0363179	0.0033221		8854	ALDH1A2	2	3.28806	-1.03806	1.03806	0.0208954	0.0010434
	2926	GRSF1	2	6.02485	0.941698	-0.941698	0.0363853	0.0033509		905	CCNT2	1	1.97321	-0.962569	0.962569	0.0208954	0.0010191
	79979	TRMT2B	1	3.77931	0.646721	-0.646721	0.0363853	0.0033424		10980	COPS6	1	4.02204	-0.954895	0.954895	0.0208954	0.0010437
	10287	RGS19	1	6.92413	0.460825	-0.460825	0.0363853	0.0033501		11257	TP53TG1	1	3.20473	-0.926427	0.926427	0.0208954	0.0010168
	10964	IFI44L	1	2.33246	3.22017	-3.22017	0.0364437	0.0033759		1059	CENPB	1	4.0898	-0.925984	0.925984	0.0208954	0.0010254
	11083	DIDO1	3	3.63084	0.692367	-0.692367	0.0364437	0.0033713		1051	CEBPB	1	9.09424	-0.905902	0.905902	0.0208954	0.0010301
	10561	IFI44	1	2.91464	1.45851	-1.45851	0.0364713	0.0033862		439965	SHLD2P3	1	4.73618	-0.905284	0.905284	0.0208954	0.0010131
	10827	FAM114A2	1	4.80781	0.529658	-0.529658	0.0364713	0.0033883		84298	LLPH	1	3.48937	-0.899829	0.899829	0.0208954	0.0010295
	22902	RUFY3	1	4.66046	0.507031	-0.507031	0.0364713	0.0033918		29090	TIMM21	1	3.65951	-0.872913	0.872913	0.0208954	0.0010446
	51479	ANKFY1	1	5.81308	0.60081	-0.60081	0.0365273	0.0034044		1665	DHX15	1	3.40789	-0.851738	0.851738	0.0208954	0.0010131
	5230	PGK1	3	9.80414	0.583996	-0.583996	0.0365273	0.0034048		1973	EIF4A1	1	5.15655	-0.831899	0.831899	0.0208954	0.0009929
	593	BCKDHA	1	7.28304	0.493785	-0.493785	0.0365773	0.0034159		4522	MTHFD1	1	2.37287	-0.768922	0.768922	0.0208954	0.001043
	9447	AIM2	1	0.911887	1.21127	-1.21127	0.0366371	0.0034292		55069	TMEM248	1	3.95344	-0.695199	0.695199	0.0208954	0.0010195
	3052	HCCS	1	5.29895	0.584152	-0.584152	0.0366371	0.0034292		359948	IRF2BP2	4	7.04371	-0.523925	0.523925	0.0208954	0.0009988
	55902	ACSS2	2	5.75146	0.745605	-0.745605	0.0366401	0.003433		4189	DNAJB9	1	3.37794	-1.11358	1.11358	0.0209494	0.0010513
	9310	ZNF235	2	3.76279	0.570522	-0.570522	0.0366548	0.0034379		2339	FNTA	1	3.28311	-0.754021	0.754021	0.0209494	0.0010504
	8897	MTMR3	1	5.81045	0.532545	-0.532545	0.0367233	0.0034479		516	ATP5MC1	1	1.84878	-1.15196	1.15196	0.0209739	0.0010743
	54554	WDR5B	1	3.02995	0.668289	-0.668289	0.0368972	0.0034749		57804	POLD4	2	6.73307	-0.980197	0.980197	0.0209739	0.0010695
	5724	PTAFR	4	8.82369	0.516435	-0.516435	0.0369991	0.0034894		9344	TAOK2	1	2.60738	-0.790937	0.790937	0.0209739	0.0010724
	10857	PGRMC1	1	6.63108	0.461621	-0.461621	0.0372287	0.0035206		100302160	MIR1233-1	2	5.66051	-0.770321	0.770321	0.0209739	0.0010731
	79719	AAGAB	1	4.43943	0.509537	-0.509537	0.0373367	0.0035345		4299	AFF1	3	3.27619	-0.740857	0.740857	0.0209739	0.0010695
	81627	TRMT1L	1	5.9822	0.36893	-0.36893	0.0376675	0.0035766		84271	POLDIP3	2	3.18467	-0.672077	0.672077	0.0209739	0.0010665
	23029	RBM34	1	4.53295	0.498799	-0.498799	0.037668	0.0035803		1497	CTNS	2	4.38915	-0.657103	0.657103	0.0209739	0.0010757
	114614	MIR155HG	1	1.70874	1.45962	-1.45962	0.0376985	0.0035905		4259	MGST3	1	6.211	-0.562931	0.562931	0.0209739	0.0010612
	4249	MGAT5	1	5.67027	0.595059	-0.595059	0.0378562	0.003619		224	ALDH3A2	1	3.3699	-0.669352	0.669352	0.0209784	0.0010852
	9213	XPR1	1	5.44508	0.517771	-0.517771	0.0378562	0.003625		11319	ECD	1	2.72002	-0.767444	0.767444	0.0210745	0.0010922
	80207	OPA3	1	5.6131	0.44362	-0.44362	0.0378562	0.003616		826	CAPNS1	6	7.58582	-0.518956	0.518956	0.0210789	0.0010945
	3656	IRAK2	1	3.9062	0.658848	-0.658848	0.0379161	0.0036406		2495	FTH1	6	13.5506	-0.695531	0.695531	0.0210798	0.0010986
	23385	NCSTN	4	8.38151	0.531339	-0.531339	0.0380087	0.0036605		6780	STAU1	1	4.52842	-0.635158	0.635158	0.0210798	0.0010985
	26010	SPATS2L	2	5.21094	0.553622	-0.553622	0.0380731	0.0036704		51131	PHF11	1	2.46297	-0.804347	0.804347	0.0210942	0.0011026
	84065	TMEM222	1	5.54788	0.454816	-0.454816	0.0380826	0.0036782		84269	CHCHD5	1	5.3077	-0.780256	0.780256	0.0211424	0.001108
	10146	G3BP1	1	9.04523	0.40494	-0.40494	0.0380826	0.0036823		587	BCAT2	1	1.71859	-0.931257	0.931257	0.0211549	0.0011107
	5719	PSMD13	1	6.25821	0.635467	-0.635467	0.0380864	0.0036924		93343	MVB12A	1	4.14414	-0.561095	0.561095	0.0211608	0.0011151
	8697	CDC23	1	4.97107	0.434847	-0.434847	0.0380864	0.0036908		2960	GTF2E1	1	1.45854	-1.15723	1.15723	0.021175	0.0011211
	143570	XRRA1	1	2.65309	1.04733	-1.04733	0.0382303	0.0037151		100131187	TSTD1	1	2.66904	-0.777776	0.777776	0.021175	0.0011261
	142940	TRUB1	1	4.12468	0.490335	-0.490335	0.0382352	0.003723		7844	RNF103	1	3.95746	-0.603868	0.603868	0.021175	0.0011205
	23761	PISD	2	5.04979	0.494653	-0.494653	0.0382411	0.0037272		54985	HCFC1R1	2	6.29012	-0.586729	0.586729	0.021175	0.0011225
	10673	TNFSF13B	1	6.57525	0.984767	-0.984767	0.0383514	0.0037491		57688	ZSWIM6	1	4.8742	-0.812366	0.812366	0.0214458	0.0011482
	64005	MYO1G	2	6.98229	0.589777	-0.589777	0.0385224	0.0037696		6901	TAZ	1	2.27297	-0.707442	0.707442	0.0214458	0.0011509
	7586	ZKSCAN1	1	5.4249	0.482449	-0.482449	0.0385716	0.0037781		6093	ROCK1	1	2.90231	-0.884125	0.884125	0.0214589	0.0011537
	957	ENTPD5	1	2.64863	0.692735	-0.692735	0.0387182	0.0037999		23295	MGRN1	1	4.04639	-0.710261	0.710261	0.0216722	0.0011714
	51060	TXNDC12	1	7.9767	0.534035	-0.534035	0.0387633	0.0038081		29103	DNAJC15	1	4.55829	-1.48921	1.48921	0.0217053	0.0011857
	2015	ADGRE1	1	6.6059	0.658355	-0.658355	0.0387673	0.0038287		100505681	NAPA-AS1	1	1.97207	-0.9431	0.9431	0.0217053	0.0011853
	149041	RC3H1	1	4.90686	0.626762	-0.626762	0.0387673	0.0038292		25875	LETMD1	1	3.38913	-0.752958	0.752958	0.0217053	0.0011848
	63935	PCIF1	3	6.11449	0.560199	-0.560199	0.0387673	0.00383		92400	RBM18	1	3.24239	-0.740962	0.740962	0.0217053	0.0011775
	8505	PARG	1	4.54487	0.551237	-0.551237	0.039238	0.0039003		5093	PCBP1	2	7.76861	-0.591476	0.591476	0.0217053	0.0011858
	23208	SYT11	1	6.46801	0.719896	-0.719896	0.0400965	0.0040177		51341	ZBTB7A	4	5.05792	-0.545155	0.545155	0.0217053	0.0011779
	728407	PARGP1	1	4.5092	0.538617	-0.538617	0.0401551	0.0040497		9913	SUPT7L	1	3.22567	-0.853729	0.853729	0.0219098	0.0012046
	23586	DDX58	1	2.55443	0.70553	-0.70553	0.0403738	0.0040768		6650	CAPN15	1	2.15435	-0.822959	0.822959	0.0219098	0.0012076
	204	AK2	1	6.13278	0.415985	-0.415985	0.0403738	0.0040873		84270	CARD19	1	3.7752	-0.797303	0.797303	0.0219209	0.0012103
	4939	OAS2	1	4.80725	1.58282	-1.58282	0.0403832	0.0040937		80003	PCNX2	1	4.97985	-0.798425	0.798425	0.021994	0.0012193
	83856	FSD1L	2	4.1527	0.697012	-0.697012	0.0410154	0.0041682		10999	SLC27A4	2	9.92879	-0.770951	0.770951	0.021994	0.001225
	10208	USPL1	1	3.01294	0.689265	-0.689265	0.0413514	0.0042072		65003	MRPL11	1	1.86949	-1.22585	1.22585	0.0220195	0.0012285
	23708	GSPT2	1	3.05441	0.548287	-0.548287	0.0413631	0.0042155		57142	RTN4	3	7.21795	-0.510916	0.510916	0.0220797	0.001234
	9039	UBA3	1	7.24066	0.516396	-0.516396	0.041434	0.0042267		51218	GLRX5	1	4.16731	-0.682546	0.682546	0.0221609	0.0012428
	9415	FADS2	1	7.262	0.712665	-0.712665	0.0414759	0.004239		51260	PBDC1	1	2.86895	-0.972191	0.972191	0.0221942	0.001254
	3718	JAK3	1	7.19164	0.737225	-0.737225	0.0414813	0.0042436		8801	SUCLG2	1	3.77666	-0.534094	0.534094	0.0221942	0.001254
	5238	PGM3	1	4.17815	0.532041	-0.532041	0.0416052	0.0042643		84265	POLR3GL	2	2.49203	-1.19787	1.19787	0.0223854	0.0012736
	4214	MAP3K1	1	6.1644	0.590722	-0.590722	0.0416378	0.0042833		10159	ATP6AP2	1	6.95062	-0.674345	0.674345	0.0223854	0.0012725
	10241	CALCOCO2	1	5.0223	0.846926	-0.846926	0.0417602	0.0043044		55670	PEX26	1	2.96344	-0.646011	0.646011	0.0223854	0.0012749
	8519	IFITM1	2	7.46763	0.987152	-0.987152	0.0417916	0.0043157		100422910	MIR2861	1	5.37869	-0.588465	0.588465	0.0224219	0.0012791
	25940	FAM98A	1	4.89593	0.556308	-0.556308	0.0419565	0.0043412		11266	DUSP12	1	1.17228	-1.41425	1.41425	0.0224257	0.001295
	26263	FBXO22	1	3.75032	0.477438	-0.477438	0.0419748	0.004355		100500862	MIR3648-1	25	8.43227	-1.12484	1.12484	0.0224257	0.0013075
	5866	RAB3IL1	1	5.89207	0.76102	-0.76102	0.0419782	0.0043594		8625	RFXANK	2	4.03539	-0.990933	0.990933	0.0224257	0.0012877
	9184	BUB3	1	4.96669	0.466758	-0.466758	0.0420105	0.0043708		7114	TMSB4X	5	7.95318	-0.818521	0.818521	0.0224257	0.0012925
	51573	GDE1	1	6.82156	0.398321	-0.398321	0.0421692	0.0043982		79161	TMEM243	1	3.17641	-0.783332	0.783332	0.0224257	0.0013039
	7741	ZSCAN26	1	4.10876	0.616316	-0.616316	0.0428131	0.004489		10946	SF3A3	1	3.16983	-0.749198	0.749198	0.0224257	0.0013075
	10213	PSMD14	1	5.86901	0.473189	-0.473189	0.0428151	0.0045031		8574	AKR7A2	1	3.97826	-0.718415	0.718415	0.0224257	0.0013039
	79577	CDC73	1	4.50417	0.51639	-0.51639	0.0428189	0.0045088		114885	OSBPL11	1	4.49792	-0.676154	0.676154	0.0224257	0.0013061
	9844	ELMO1	1	5.16459	0.443686	-0.443686	0.0428394	0.0045151		51291	GMIP	3	4.49867	-0.629787	0.629787	0.0224257	0.0012989
	665	BNIP3L	1	8.29754	0.635556	-0.635556	0.0428588	0.0045254		7295	TXN	1	7.37337	-1.31615	1.31615	0.0224929	0.0013158
	7417	VDAC2	1	7.03373	0.664695	-0.664695	0.043184	0.0045765		5631	PRPS1	1	2.72574	-0.896918	0.896918	0.022544	0.001321
	1439	CSF2RB	6	8.70015	0.596985	-0.596985	0.0432085	0.0045874		388242	LOC388242	1	4.50873	-1.26955	1.26955	0.0226395	0.001331
	51493	RTCB	1	6.07922	0.558138	-0.558138	0.0432085	0.0046012		57479	PRR12	1	2.94649	-0.900067	0.900067	0.0226395	0.0013288
	6645	SNTB2	1	4.50145	0.469723	-0.469723	0.0432085	0.004604		81533	ITFG1	1	5.13652	-0.734429	0.734429	0.0227478	0.0013417
	10072	DPP3	1	5.96552	0.717206	-0.717206	0.0433964	0.0046433		1459	CSNK2A2	1	4.21779	-0.89558	0.89558	0.0227714	0.0013475
	25885	POLR1A	1	4.19278	0.49683	-0.49683	0.0433964	0.0046518		2671	GFER	1	1.77592	-0.871295	0.871295	0.0227733	0.0013498
	2965	GTF2H1	2	5.76357	0.415602	-0.415602	0.0433964	0.0046472		3006	H1-2	1	6.73125	-0.807363	0.807363	0.02286	0.001362
	54663	WDR74	1	2.15311	0.944922	-0.944922	0.0435339	0.0046935		51234	EMC4	1	5.39269	-0.806562	0.806562	0.02286	0.0013624
	79631	EFL1	1	4.03677	0.530362	-0.530362	0.0437494	0.004721		10667	FARS2	2	2.28017	-0.701391	0.701391	0.02286	0.0013618
	127262	TPRG1L	2	5.61986	0.627345	-0.627345	0.0437612	0.0047326		23433	RHOQ	1	5.25711	-0.677756	0.677756	0.02286	0.001366
	4600	MX2	1	3.89609	1.10458	-1.10458	0.0439177	0.0047689		201562	HACD2	1	3.24245	-0.937222	0.937222	0.0229299	0.0013746
	9050	PSTPIP2	2	7.26114	0.592887	-0.592887	0.043967	0.0047785		3921	RPSA	1	4.5016	-1.33954	1.33954	0.0229331	0.001379
	66008	TRAK2	1	5.08268	0.527287	-0.527287	0.0441943	0.004816		6281	S100A10	2	8.62298	-0.628197	0.628197	0.0229934	0.0013877
	27348	TOR1B	1	5.98126	0.771405	-0.771405	0.0442376	0.0048323		10565	ARFGEF1	1	3.629	-0.678746	0.678746	0.023091	0.0013999
	89910	UBE3B	1	5.11906	0.502763	-0.502763	0.0442376	0.0048333		8935	SKAP2	1	4.75735	-0.857626	0.857626	0.0231247	0.0014058
	84826	SFT2D3	1	3.3751	0.560695	-0.560695	0.0446272	0.0048891		468	ATF4	2	3.19652	-1.1601	1.1601	0.0232775	0.0014258
	51230	PHF20	1	5.58734	0.408447	-0.408447	0.0449441	0.0049281		84939	PWWP3A	1	1.83341	-0.991883	0.991883	0.0232775	0.0014269
	63891	RNF123	1	4.49945	0.545633	-0.545633	0.0451193	0.0049682		3726	JUNB	1	7.55932	-0.796932	0.796932	0.0232775	0.0014232
	54838	WBP1L	3	6.96612	0.516403	-0.516403	0.0451193	0.0049717		6233	RPS27A	1	3.70841	-1.31031	1.31031	0.023328	0.0014358
	208	AKT2	1	6.52222	0.435165	-0.435165	0.0451193	0.004952		55731	FAM222B	2	3.10972	-0.720318	0.720318	0.023328	0.0014369
	8237	USP11	1	5.91951	0.764237	-0.764237	0.045143	0.0049902		414241	SHLD2P1	1	4.12133	-0.960347	0.960347	0.0233775	0.0014422
	57600	FNIP2	3	5.48357	0.564602	-0.564602	0.045143	0.0049913		10970	CKAP4	1	2.1419	-1.0417	1.0417	0.0234754	0.0014527
	23185	LARP4B	1	6.92063	0.459379	-0.459379	0.045143	0.0049936		100529239	RPS10-NUDT3	1	4.18086	-0.590476	0.590476	0.023734	0.0014733
	9862	MED24	1	4.7147	0.449783	-0.449783	0.045148	0.0049985		210	ALAD	1	3.88969	-0.836461	0.836461	0.0238778	0.0014869
	23231	SEL1L3	1	5.12429	0.605779	-0.605779	0.0451853	0.005007		80308	FLAD1	1	3.16268	-0.659976	0.659976	0.023884	0.0014896
	5501	PPP1CC	1	7.38065	0.651542	-0.651542	0.0452073	0.0050182		6001	RGS10	1	4.11752	-0.938475	0.938475	0.0239624	0.0014991
	55636	CHD7	1	1.62234	0.755364	-0.755364	0.0452317	0.0050296		5546	PRCC	1	3.52556	-0.669794	0.669794	0.0239624	0.0014989
	124637	CYB5D1	1	1.06354	0.99944	-0.99944	0.0453169	0.005061		5433	POLR2D	1	2.8296	-0.821986	0.821986	0.0240487	0.0015092
	109703458	HTD2	1	3.33063	0.592118	-0.592118	0.0453169	0.0050523		112487	DTD2	1	1.2191	-1.54456	1.54456	0.0240904	0.0015141
	8548	BLZF1	2	3.19568	0.535906	-0.535906	0.0453169	0.0050479		26127	FGFR1OP2	1	3.74805	-0.786559	0.786559	0.0241406	0.0015196
	57050	UTP3	1	5.27871	0.457921	-0.457921	0.0453169	0.005052		102724297	CCR5AS	1	2.63535	-1.91457	1.91457	0.0242151	0.0015477
	404734	ANKHD1-EIF4EBP3	1	4.75683	0.680929	-0.680929	0.0454385	0.005101		105371849	LOC105371849	1	1.15299	-1.04421	1.04421	0.0242151	0.0015605
	83877	TM2D2	1	5.57849	0.533613	-0.533613	0.0454385	0.0051006		81887	LAS1L	1	1.52881	-0.914604	0.914604	0.0242151	0.0015617
	317662	FAM149B1	1	2.93524	0.790656	-0.790656	0.0454546	0.0051116		84247	RTL6	1	2.03801	-0.854221	0.854221	0.0242151	0.0015439
	91523	PCED1B	1	2.77729	0.811882	-0.811882	0.0456741	0.0051441		55352	COPRS	1	3.60438	-0.844927	0.844927	0.0242151	0.0015551
	2060	EPS15	1	5.80384	0.628527	-0.628527	0.0458572	0.0051831		64981	MRPL34	1	4.87083	-0.767899	0.767899	0.0242151	0.001561
	5660	PSAP	14	14.54	0.538291	-0.538291	0.045865	0.0051967		9640	ZNF592	2	2.95922	-0.730909	0.730909	0.0242151	0.0015493
	669	BPGM	1	5.40508	0.448711	-0.448711	0.045865	0.0051999		103689911	CATIP-AS2	3	4.3265	-0.715102	0.715102	0.0242151	0.0015464
	6903	TBCC	1	5.80977	0.624786	-0.624786	0.0460659	0.0052516		27235	COQ2	1	3.04592	-0.63155	0.63155	0.0242151	0.0015337
	64430	PCNX4	1	4.53968	0.432332	-0.432332	0.0460826	0.0052624		4841	NONO	2	4.34978	-0.590292	0.590292	0.0242151	0.0015391
	23509	POFUT1	1	4.65449	0.589148	-0.589148	0.0461516	0.0052836		7879	RAB7A	5	7.32356	-0.512559	0.512559	0.0242151	0.0015368
	9897	WASHC5	1	5.86204	0.419864	-0.419864	0.0461516	0.0052822		8861	LDB1	2	4.87568	-0.499251	0.499251	0.0242151	0.0015528
	57701	NCKAP5L	1	1.66271	1.07837	-1.07837	0.0461657	0.0053003		57602	USP36	1	1.16717	-1.03712	1.03712	0.0243135	0.0015704
	79613	TANGO6	1	3.13863	0.687511	-0.687511	0.0461657	0.005321		149076	ZNF362	1	2.75488	-0.698234	0.698234	0.0244275	0.0015825
	3992	FADS1	1	6.39469	0.471637	-0.471637	0.0461657	0.0053029		163051	ZNF709	1	1.88775	-0.773139	0.773139	0.0246329	0.0015982
	26610	ELP4	1	4.93347	0.450588	-0.450588	0.0461657	0.0053169		55217	TMLHE	1	2.86827	-0.757401	0.757401	0.0247051	0.0016053
	285672	SREK1IP1	1	4.0792	0.595749	-0.595749	0.0461952	0.0053444		6009	RHEB	1	4.81419	-0.873424	0.873424	0.0247521	0.0016131
	714	C1QC	2	12.951	0.567469	-0.567469	0.0461952	0.0053416		7329	UBE2I	1	5.10203	-0.779127	0.779127	0.0248555	0.0016247
	56850	GRIPAP1	1	5.03246	0.497345	-0.497345	0.0461952	0.0053411		522	ATP5PF	2	6.02129	-1.18523	1.18523	0.0250126	0.0016391
	64645	MFSD14A	2	6.96307	0.49958	-0.49958	0.0464641	0.0053868		23218	NBEAL2	2	2.65563	-0.96893	0.96893	0.0250126	0.0016398
	406934	MIR142	2	4.89887	0.67108	-0.67108	0.0465124	0.0054138		54	ACP5	5	7.88538	-0.785311	0.785311	0.025015	0.0016458
	55734	ZFP64	1	1.80164	0.902966	-0.902966	0.0466435	0.0054434		29937	NENF	1	3.86879	-0.77249	0.77249	0.025015	0.0016494
	25853	DCAF12	1	5.7037	0.536458	-0.536458	0.0466435	0.0054442		11267	SNF8	1	3.93155	-0.766278	0.766278	0.025015	0.0016448
	221120	ALKBH3	1	4.47862	0.578162	-0.578162	0.0470098	0.0055041		6223	RPS19	1	3.14015	-2.34777	2.34777	0.0250318	0.001658
	23064	SETX	1	4.70193	0.50766	-0.50766	0.0470098	0.0054956		23256	SCFD1	1	3.43419	-0.84795	0.84795	0.0250318	0.0016568
	2212	FCGR2A	5	11.4885	0.478569	-0.478569	0.0470098	0.0055046		79587	CARS2	1	3.47602	-0.818157	0.818157	0.0250953	0.0016646
	55374	TMCO6	1	2.22769	0.773381	-0.773381	0.0470931	0.0055235		54543	TOMM7	1	1.62729	-1.86048	1.86048	0.0253277	0.0016825
	5431	POLR2B	1	4.92218	0.735215	-0.735215	0.047146	0.005547		55585	UBE2Q1	1	4.50058	-0.587943	0.587943	0.0257149	0.0017206
	63897	HEATR6	1	2.34182	0.718472	-0.718472	0.047146	0.0055679		4294	MAP3K10	1	2.31667	-0.740891	0.740891	0.0258998	0.0017527
	360023	ZBTB41	1	3.58407	0.591241	-0.591241	0.047146	0.0055753		10197	PSME3	2	3.65894	-0.603715	0.603715	0.0258998	0.0017519
	81573	ANKRD13C	1	4.58835	0.429338	-0.429338	0.047146	0.00556		54965	PIGX	3	3.75453	-0.581071	0.581071	0.0258998	0.0017462
	23585	TMEM50A	3	8.14827	0.390058	-0.390058	0.047146	0.005536		6902	TBCA	5	6.09049	-0.506625	0.506625	0.0258998	0.0017484
	695	BTK	1	5.60383	0.54944	-0.54944	0.0472557	0.0055974		509	ATP5F1C	1	4.46021	-0.712508	0.712508	0.0259023	0.0017557
	29916	SNX11	1	5.48368	0.401793	-0.401793	0.0474665	0.005646		7088	TLE1	2	2.58047	-0.851028	0.851028	0.026012	0.001782
	5362	PLXNA2	3	3.61914	0.71724	-0.71724	0.0474702	0.0056549		51199	NIN	1	2.69905	-0.65878	0.65878	0.026012	0.0017822
	9694	EMC2	1	5.321	0.44874	-0.44874	0.0475851	0.005687		5504	PPP1R2	1	4.07279	-0.651967	0.651967	0.026012	0.0017821
	132720	FAM241A	1	3.76986	0.611526	-0.611526	0.0476297	0.005698		84629	TNRC18	2	4.67147	-0.51615	0.51615	0.026012	0.0017833
	25938	HEATR5A	1	4.60895	0.469395	-0.469395	0.0476617	0.0057146		121512	FGD4	1	1.44527	-1.11809	1.11809	0.0260396	0.0017901
	8803	SUCLA2	1	4.65815	0.46238	-0.46238	0.0476617	0.0057103		57691	KIAA1586	1	1.59275	-1.04189	1.04189	0.0260405	0.001793
	6356	CCL11	1	5.03394	1.22632	-1.22632	0.0480416	0.0057834		54842	MFSD6	1	1.65977	-1.28869	1.28869	0.0260405	0.0017978
	27434	POLM	1	3.38866	0.621721	-0.621721	0.0480416	0.0057796		23244	PDS5A	3	3.62168	-0.799341	0.799341	0.0260405	0.0017978
	87178	PNPT1	1	3.60608	0.544556	-0.544556	0.0481165	0.0058083		11034	DSTN	1	5.22299	-0.659768	0.659768	0.0260513	0.0018104
	23271	CAMSAP2	1	4.06175	0.513141	-0.513141	0.0482948	0.0058792		51031	GLOD4	1	3.8985	-0.617525	0.617525	0.0260513	0.0018111
	64841	GNPNAT1	1	2.54383	0.742579	-0.742579	0.0485322	0.0059316		63826	SRR	1	1.47051	-1.01194	1.01194	0.0262175	0.0018265
	51633	OTUD6B	1	3.90001	0.504396	-0.504396	0.0486267	0.0059772		23085	ERC1	1	1.1555	-1.03106	1.03106	0.0262175	0.0018278
	9675	TTI1	1	3.88681	0.514215	-0.514215	0.0489832	0.0060526		26168	SENP3	2	3.8822	-0.845041	0.845041	0.0263475	0.0018394
	968	CD68	3	13.3618	0.515414	-0.515414	0.0493956	0.00619		101926895	CRTC3-AS1	1	0.996165	-1.29253	1.29253	0.026424	0.0018477
	2865	FFAR3	1	1.71691	1.43621	-1.43621	0.0494531	0.006202		9637	FEZ2	1	3.91842	-0.614392	0.614392	0.02654	0.0018631
	121536	AEBP2	1	3.75928	0.471715	-0.471715	0.049574	0.0062389		9114	ATP6V0D1	6	7.35334	-0.785468	0.785468	0.0265541	0.0018666
	54627	MAP10	1	2.76671	0.56635	-0.56635	0.049773	0.0063143		54438	GFOD1	1	0.611496	-1.48599	1.48599	0.0265936	0.0018797
	54677	CROT	1	3.03251	0.574237	-0.574237	0.0503183	0.0064516		10227	MFSD10	1	4.74806	-0.735562	0.735562	0.0265936	0.0018773
	54805	CNNM2	1	2.85025	0.629973	-0.629973	0.0511507	0.0066622		51406	NOL7	1	3.72984	-0.625179	0.625179	0.0265936	0.0018797
	7711	ZNF155	1	2.35787	0.965028	-0.965028	0.0515013	0.0067477		84996	URB1-AS1	1	1.46187	-1.04432	1.04432	0.026785	0.0018958
	79871	RPAP2	1	2.46807	0.648121	-0.648121	0.051507	0.0067534		221184	CPNE2	1	3.31643	-0.862665	0.862665	0.0268365	0.0019047
	10780	ZNF234	1	2.05877	0.754299	-0.754299	0.0524203	0.006934		84717	HDGFL2	1	2.64386	-0.847096	0.847096	0.0269519	0.0019155
	2811	GP1BA	1	0.495665	1.4066	-1.4066	0.0524242	0.0069444		549	AUH	1	2.30457	-0.956322	0.956322	0.0269647	0.001921
	8814	CDKL1	1	1.55854	0.793766	-0.793766	0.0534018	0.0072239		26993	AKAP8L	1	2.5722	-0.838818	0.838818	0.0269647	0.0019242
	9255	AIMP1	1	2.46115	0.500882	-0.500882	0.0537421	0.0072907		129831	RBM45	1	1.48789	-1.09346	1.09346	0.0269819	0.0019332
	285889	LOC285889	1	0.537966	1.05366	-1.05366	0.054096	0.0074044		729020	RPEL1	1	1.99402	-0.713801	0.713801	0.0271573	0.0019537
	54964	C1orf56	1	1.20607	0.784593	-0.784593	0.0554334	0.0077007		10291	SF3A1	1	5.55949	-0.502538	0.502538	0.0271573	0.0019508
	2146	EZH2	1	1.2158	0.794154	-0.794154	0.055787	0.007827		171222	UBE2L5	1	2.16845	-1.16911	1.16911	0.0272517	0.0019643
										10724	OGA	1	3.74845	-1.17834	1.17834	0.0272666	0.0019715
										7332	UBE2L3	1	3.78645	-1.25586	1.25586	0.0272666	0.0019721
										80195	TMEM254	1	4.00874	-0.686928	0.686928	0.0274284	0.0019865
										157285	PRAG1	1	0.632417	-1.3222	1.3222	0.027549	0.0019979
										4946	OAZ1	1	9.49395	-0.556129	0.556129	0.0277682	0.0020322
										139716	GAB3	1	2.27038	-0.803434	0.803434	0.0278886	0.002044
										10531	PITRM1	1	4.19475	-0.604241	0.604241	0.0278972	0.0020474
										1974	EIF4A2	1	4.02069	-1.06111	1.06111	0.0279814	0.0020671
										83637	ZMIZ2	2	5.57115	-0.537081	0.537081	0.0279814	0.002067
										7178	TPT1	3	5.41004	-0.644959	0.644959	0.0281873	0.0020877
										8882	ZPR1	1	3.77538	-0.595009	0.595009	0.0281873	0.0020867
										7311	UBA52	1	7.311	-1.42236	1.42236	0.0282215	0.0020985
										50999	TMED5	1	5.4185	-0.691209	0.691209	0.0282503	0.0021094
										81628	TSC22D4	1	4.28599	-0.63076	0.63076	0.0282503	0.0021067
										55559	HAUS7	1	1.24353	-1.09124	1.09124	0.0285568	0.0021427
										23499	MACF1	2	4.20577	-0.746074	0.746074	0.0286622	0.0021534
										55325	UFSP2	1	3.15722	-0.755853	0.755853	0.0287085	0.0021597
										4351	MPI	1	2.17649	-1.05366	1.05366	0.0288127	0.0021759
										200734	SPRED2	1	3.13314	-0.714455	0.714455	0.0288127	0.0021741
										90410	IFT20	1	2.3503	-0.911732	0.911732	0.0289899	0.0022004
										51147	ING4	1	4.16078	-0.729941	0.729941	0.0289899	0.0021975
										26020	LRP10	4	6.70316	-0.500518	0.500518	0.0289899	0.0021979
										26207	PITPNC1	2	3.27935	-0.667036	0.667036	0.0290447	0.0022102
										81631	MAP1LC3B	1	5.60661	-0.543311	0.543311	0.0290447	0.0022075
										28964	GIT1	1	2.1803	-1.09089	1.09089	0.0290975	0.0022219
										10402	ST3GAL6	2	3.2341	-0.889047	0.889047	0.0290975	0.0022224
										79930	DOK3	7	6.58842	-0.471862	0.471862	0.0290975	0.0022227
										84243	ZDHHC18	1	2.45843	-0.762039	0.762039	0.0291424	0.0022333
										25988	HINFP	1	2.51048	-0.850039	0.850039	0.029345	0.0022629
										9522	SCAMP1	1	3.38235	-0.805314	0.805314	0.029345	0.0022669
										55082	ARGLU1	1	2.90464	-0.656444	0.656444	0.0293701	0.0022861
										4008	LMO7	1	3.81037	-0.653812	0.653812	0.0293701	0.0022798
										5886	RAD23A	5	5.8518	-0.581265	0.581265	0.0293701	0.0022722
										54926	UBE2R2	1	4.8329	-0.501572	0.501572	0.0293701	0.0022793
										54952	TRNAU1AP	1	2.60711	-0.70395	0.70395	0.0293957	0.0022938
										7328	UBE2H	1	3.24095	-0.847261	0.847261	0.0296267	0.0023204
										80005	DOCK5	1	2.74701	-0.68399	0.68399	0.0298721	0.0023454
										1937	EEF1G	2	7.10208	-0.786796	0.786796	0.0299546	0.0023577
										1195	CLK1	1	1.63742	-1.03252	1.03252	0.0301261	0.0023799
										80346	REEP4	1	4.72539	-0.667265	0.667265	0.0301446	0.0023843
										55749	CCAR1	1	3.71514	-0.879711	0.879711	0.0303028	0.0024027
										10945	KDELR1	3	6.52445	-0.894792	0.894792	0.0303325	0.0024138
										55972	SLC25A40	1	4.61401	-0.489642	0.489642	0.0303325	0.0024132
										23216	TBC1D1	2	3.58373	-0.56384	0.56384	0.0305369	0.002436
										124222	PAQR4	1	0.895736	-0.947497	0.947497	0.0306514	0.0024574
										23075	SWAP70	1	4.83977	-0.644455	0.644455	0.0306514	0.0024629
										10475	TRIM38	1	4.07977	-0.640503	0.640503	0.0306514	0.0024622
										144402	CPNE8	1	4.04399	-0.620073	0.620073	0.0306514	0.0024508
										286101	ZNF252P	1	0.445919	-1.43716	1.43716	0.0306856	0.0024708
										6175	RPLP0	1	6.71131	-1.17381	1.17381	0.0306856	0.0024888
										10587	TXNRD2	1	2.56568	-0.770585	0.770585	0.0306856	0.0024733
										122769	LRR1	1	4.85436	-0.647673	0.647673	0.0306856	0.002485
										58526	MID1IP1	2	3.93941	-0.593204	0.593204	0.0306856	0.0024819
										217	ALDH2	1	5.5614	-0.951955	0.951955	0.030788	0.0025066
										440498	HSBP1L1	1	2.87779	-0.703776	0.703776	0.0310221	0.0025347
										9921	RNF10	1	4.70005	-0.592756	0.592756	0.0310237	0.0025378
										100507373	LOC100507373	1	4.01541	-0.557671	0.557671	0.0311706	0.0025589
										7001	PRDX2	1	2.92458	-1.022	1.022	0.0312237	0.0025693
										84883	AIFM2	1	3.55204	-0.773205	0.773205	0.0312237	0.0025678
										5435	POLR2F	1	4.48325	-0.793641	0.793641	0.0312686	0.002576
										55526	DHTKD1	1	1.86303	-0.797792	0.797792	0.0315959	0.002606
										201294	UNC13D	2	5.75917	-0.497157	0.497157	0.0316807	0.0026222
										100529257	SYNJ2BP-COX16	1	3.47626	-0.643838	0.643838	0.031968	0.0026575
										57019	CIAPIN1	1	2.92036	-0.890678	0.890678	0.0320477	0.0026681
										52	ACP1	1	3.7284	-0.641484	0.641484	0.0320938	0.002675
										55330	BLOC1S4	1	2.42544	-1.16689	1.16689	0.0322802	0.0026937
										100499484	SUGT1P4-STRA6LP	1	3.49871	-1.10973	1.10973	0.032364	0.0027128
										8476	CDC42BPA	2	3.10037	-0.691797	0.691797	0.0323959	0.0027218
										84279	PRADC1	1	3.21054	-0.758306	0.758306	0.0327787	0.0027606
										79886	CAAP1	1	1.13021	-1.06568	1.06568	0.0328361	0.0027781
										140885	SIRPA	4	5.4621	-0.469786	0.469786	0.0328941	0.0027862
										100129845	PCOLCE-AS1	1	0.994093	-1.11833	1.11833	0.0329574	0.0027948
										149986	LSM14B	1	3.1892	-0.684217	0.684217	0.0332564	0.002833
										5836	PYGL	1	3.61395	-0.797217	0.797217	0.03367	0.0028853
										8295	TRRAP	2	2.7746	-0.66873	0.66873	0.0338762	0.0029406
										7343	UBTF	3	3.79595	-0.593043	0.593043	0.0338762	0.0029448
										116092	DNTTIP1	1	4.88324	-0.545711	0.545711	0.0338762	0.0029289
										284371	ZNF841	1	1.92834	-0.932184	0.932184	0.0341024	0.002971
										30011	SH3KBP1	1	2.66757	-0.89702	0.89702	0.034528	0.0030181
										91368	CDKN2AIPNL	1	2.75414	-0.722611	0.722611	0.0345916	0.0030304
										219541	MED19	1	3.42678	-0.740995	0.740995	0.034762	0.0030487
										51642	MRPL48	1	0.690871	-1.50111	1.50111	0.0348497	0.0030685
										64802	NMNAT1	1	1.93156	-1.06013	1.06013	0.0348497	0.0030727
										84447	SYVN1	1	3.80356	-0.69202	0.69202	0.0348497	0.0030681
										5990	RFX2	1	0.77189	-1.09908	1.09908	0.0350105	0.003099
										101927243	LOC101927243	1	1.80019	-0.856739	0.856739	0.0350105	0.0031009
										5315	PKM	11	8.36069	-0.547809	0.547809	0.0352054	0.0031317
										728927	ZNF736	1	0.505007	-1.16207	1.16207	0.0352315	0.0031375
										3988	LIPA	2	6.77139	-0.745364	0.745364	0.0352617	0.0031538
										51081	MRPS7	2	3.32098	-0.67995	0.67995	0.0352617	0.003149
										9267	CYTH1	3	6.06597	-0.574633	0.574633	0.0355267	0.0031879
										25901	CCDC28A	1	4.11081	-0.684184	0.684184	0.0356747	0.003208
										79643	CHMP6	1	3.03942	-0.649178	0.649178	0.0358355	0.0032294
										150678	COPS9	1	3.94905	-0.885851	0.885851	0.0360878	0.0032626
										6709	SPTAN1	1	5.98857	-0.715087	0.715087	0.0361058	0.0032677
										6182	MRPL12	1	3.36664	-0.936638	0.936638	0.0362084	0.0032875
										57186	RALGAPA2	1	2.0194	-0.833672	0.833672	0.0362343	0.0033067
										2030	SLC29A1	2	4.09088	-0.828489	0.828489	0.0362343	0.0033074
										29068	ZBTB44	1	2.25122	-0.774065	0.774065	0.0362343	0.0032971
										2034	EPAS1	1	5.41688	-0.819211	0.819211	0.0363744	0.0033341
										55364	IMPACT	1	2.33397	-0.794352	0.794352	0.0363744	0.0033343
										83862	TMEM120A	1	1.68337	-1.0027	1.0027	0.0363853	0.0033529
										7095	SEC62	1	4.98094	-0.562093	0.562093	0.0363853	0.0033513
										5310	PKD1	1	0.574763	-1.26858	1.26858	0.0364396	0.0033638
										129293	TRABD2A	1	1.72594	-1.06363	1.06363	0.0364396	0.0033649
										5686	PSMA5	1	3.9496	-0.557729	0.557729	0.0364437	0.0033728
										5530	PPP3CA	2	3.39852	-0.568895	0.568895	0.0364713	0.0033925
										79939	SLC35E1	1	4.33913	-0.523551	0.523551	0.0365773	0.0034165
										8799	PEX11B	1	2.40856	-0.813679	0.813679	0.0367425	0.0034533
										81553	FAM49A	1	3.95118	-0.625506	0.625506	0.0367936	0.0034616
										10073	SNUPN	1	2.93757	-0.601083	0.601083	0.0369991	0.0034917
										6429	SRSF4	1	2.94736	-0.773494	0.773494	0.0372287	0.0035171
										27339	PRPF19	1	4.17153	-0.878259	0.878259	0.0373367	0.0035385
										84960	CCDC183	1	1.06998	-0.834627	0.834627	0.0373367	0.0035416
										29081	METTL5	1	2.2499	-0.678191	0.678191	0.0376985	0.0035899
										1822	ATN1	1	1.51151	-1.02379	1.02379	0.0377412	0.0035982
										57492	ARID1B	1	0.309902	-1.2551	1.2551	0.0378562	0.0036262
										571	BACH1	1	2.02786	-0.82115	0.82115	0.0378562	0.0036312
										10189	ALYREF	1	2.82578	-0.798385	0.798385	0.0378562	0.0036311
										57514	ARHGAP31	2	4.43476	-0.454459	0.454459	0.0379454	0.003647
										29087	THYN1	1	3.59526	-0.846594	0.846594	0.0380087	0.0036571
										9382	COG1	1	2.25817	-0.722631	0.722631	0.0380826	0.0036805
										55833	UBAP2	1	0.846759	-1.02603	1.02603	0.0380864	0.003694
										84062	DTNBP1	1	3.35553	-0.690154	0.690154	0.0380864	0.0036974
										23186	RCOR1	1	3.22897	-0.732571	0.732571	0.0382352	0.003721
										11122	PTPRT	1	1.38493	-0.971561	0.971561	0.0383462	0.0037449
										56271	BEX4	1	4.97477	-0.905926	0.905926	0.0383462	0.0037431
										23178	PASK	1	0.660261	-0.898336	0.898336	0.0387083	0.0037952
										6193	RPS5	1	5.48251	-0.974835	0.974835	0.0387673	0.0038137
										6637	SNRPG	1	3.1495	-0.778566	0.778566	0.0387673	0.003831
										7248	TSC1	1	2.76467	-0.689591	0.689591	0.0387673	0.0038247
										23250	ATP11A	1	3.46142	-0.605288	0.605288	0.0388807	0.003846
										2184	FAH	1	4.50679	-0.680207	0.680207	0.0388833	0.00385
										7168	TPM1	1	0.255698	-1.34395	1.34395	0.0389529	0.0038606
										90326	THAP3	1	1.82909	-0.693836	0.693836	0.0389671	0.0038658
										25839	COG4	1	3.52334	-0.718381	0.718381	0.0392356	0.0038962
										84933	C8orf76	1	3.23325	-0.617926	0.617926	0.0393645	0.0039169
										387263	C6orf120	1	3.7889	-0.554298	0.554298	0.0393645	0.0039205
										128439	SNHG11	1	1.59592	-0.806248	0.806248	0.0396504	0.0039528
										55700	MAP7D1	3	6.8112	-0.635046	0.635046	0.0397435	0.0039659
										90378	SAMD1	1	1.60649	-0.915726	0.915726	0.0398368	0.0039791
										6284	S100A13	1	1.02894	-1.3233	1.3233	0.0398719	0.0039864
										50618	ITSN2	1	4.73034	-0.506454	0.506454	0.0399999	0.0040031
										285148	IAH1	1	2.92988	-0.807476	0.807476	0.0400965	0.0040217
										5538	PPT1	2	6.44469	-0.563779	0.563779	0.0400965	0.0040244
										9577	BABAM2	2	6.06963	-0.470387	0.470387	0.0401402	0.0040327
										23248	RPRD2	1	1.85298	-1.02156	1.02156	0.0401551	0.0040489
										135154	SDHAF4	1	3.59783	-0.741976	0.741976	0.0401551	0.0040435
										4792	NFKBIA	4	6.5329	-0.651865	0.651865	0.0401551	0.0040475
										122809	SOCS4	1	2.3867	-0.792563	0.792563	0.0403738	0.0040813
										92002	CCNQ	1	3.572	-0.576638	0.576638	0.0403738	0.0040857
										6497	SKI	1	2.07083	-0.681078	0.681078	0.0403832	0.0040961
										1407	CRY1	1	2.04313	-0.794129	0.794129	0.0404536	0.0041072
										64772	ENGASE	1	2.65551	-0.800767	0.800767	0.0413514	0.0042103
										79009	DDX50	1	2.37304	-0.636664	0.636664	0.0414482	0.0042322
										120526	DNAJC24	1	0.875053	-0.96743	0.96743	0.0415156	0.0042511
										147807	ZNF524	1	3.64261	-0.634346	0.634346	0.0416248	0.0042703
										64979	MRPL36	1	2.68852	-1.03165	1.03165	0.0416378	0.0042794
										389362	PSMG4	1	1.84481	-1.08486	1.08486	0.0416378	0.0042848
										23043	TNIK	1	4.48467	-0.421366	0.421366	0.0416378	0.0042878
										5935	RBM3	1	3.64775	-0.805246	0.805246	0.0417916	0.0043142
										4329	ALDH6A1	1	2.17016	-0.718561	0.718561	0.0419153	0.0043326
										6416	MAP2K4	1	1.33156	-0.810439	0.810439	0.0419565	0.004349
										116988	AGAP3	1	5.54004	-0.770715	0.770715	0.0419565	0.0043476
										5046	PCSK6	1	1.43273	-1.11175	1.11175	0.0420105	0.0043691
										54541	DDIT4	1	3.75239	-1.07513	1.07513	0.0421692	0.0043996
										285203	EOGT	1	3.54038	-0.627348	0.627348	0.0421692	0.0043993
										55172	DNAAF2	1	1.80078	-0.710011	0.710011	0.0423872	0.0044264
										5585	PKN1	2	4.59868	-0.496354	0.496354	0.0425956	0.0044523
										54935	DUSP23	1	5.22673	-0.725585	0.725585	0.0426684	0.0044641
										403	ARL3	1	4.10606	-0.695267	0.695267	0.042751	0.0044768
										84365	NIFK	1	3.17315	-0.652976	0.652976	0.0428131	0.0044916
										1857	DVL3	1	3.26169	-0.635011	0.635011	0.0428151	0.0044992
										25989	ULK3	1	2.44772	-0.585843	0.585843	0.0428151	0.0045042
										51073	MRPL4	2	4.9339	-0.527797	0.527797	0.0428504	0.0045204
										4191	MDH2	1	5.50011	-0.631283	0.631283	0.0429608	0.0045403
										155185	AMZ1	2	3.12475	-0.658275	0.658275	0.0431021	0.0045594
										124989	EFCAB13	1	0.919266	-0.965668	0.965668	0.0431787	0.0045717
										2130	EWSR1	1	5.66345	-0.924496	0.924496	0.0432085	0.0046041
										54932	EXD3	2	3.28927	-0.655262	0.655262	0.0432085	0.004601
										5094	PCBP2	4	8.81796	-0.559119	0.559119	0.0432085	0.0046017
										79794	C12orf49	1	3.41763	-0.648257	0.648257	0.0432226	0.0046131
										22838	RNF44	2	3.37311	-0.616508	0.616508	0.0432226	0.004614
										23466	CBX6	3	5.96297	-0.688557	0.688557	0.0433629	0.0046331
										51232	CRIM1	1	4.32621	-0.766116	0.766116	0.0433964	0.0046614
										98	ACYP2	2	3.27918	-0.76567	0.76567	0.0433964	0.0046566
										92344	GORAB	1	2.7218	-0.750934	0.750934	0.0433964	0.0046619
										92170	MTG1	1	2.64382	-0.793938	0.793938	0.0434354	0.0046703
										79877	DCAKD	1	1.38632	-0.860122	0.860122	0.0434916	0.0046847
										10054	UBA2	1	3.93334	-0.66853	0.66853	0.0434916	0.0046827
										6164	RPL34	1	4.98634	-1.02562	1.02562	0.0437612	0.0047349
										100506100	LOC100506100	1	2.78425	-0.925873	0.925873	0.0437612	0.004734
										5264	PHYH	1	3.36463	-0.727478	0.727478	0.0438527	0.0047535
										64432	MRPS25	1	3.16383	-0.680019	0.680019	0.0438527	0.004751
										5509	PPP1R3D	1	1.88169	-0.588534	0.588534	0.0438527	0.0047576
										9402	GRAP2	2	1.67889	-1.03512	1.03512	0.0439898	0.0047852
										100131655	ZNF236-DT	1	3.70048	-0.834009	0.834009	0.0440738	0.0047986
										11010	GLIPR1	2	5.25261	-0.822597	0.822597	0.0442376	0.0048335
										55048	VPS37C	1	4.07771	-0.548836	0.548836	0.0443801	0.0048534
										8350	H3C1	1	2.88851	-1.0623	1.0623	0.0444323	0.0048634
										23514	SPIDR	1	0.565568	-1.28674	1.28674	0.0451193	0.0049735
										317762	CCDC85C	5	4.16772	-0.509767	0.509767	0.0451193	0.0049727
										689	BTF3	1	6.11846	-0.460641	0.460641	0.0451193	0.0049601
										6146	RPL22	1	6.62084	-0.740049	0.740049	0.045143	0.0049826
										114599	SNORD15B	1	0.816399	-1.27716	1.27716	0.045197	0.0050127
										6449	SGTA	1	3.33276	-0.587262	0.587262	0.045208	0.0050226
										51372	TMA7	1	4.7841	-0.810068	0.810068	0.0453169	0.005059
										25813	SAMM50	1	1.64584	-1.1214	1.1214	0.0454385	0.0050935
										100506714	NUP50-DT	1	2.17868	-0.786321	0.786321	0.0454385	0.0050934
										1743	DLST	1	2.97762	-0.705061	0.705061	0.0454385	0.0050846
										79717	PPCS	1	4.96479	-0.613273	0.613273	0.0454385	0.0050926
										4736	RPL10A	1	4.22909	-1.14022	1.14022	0.0454546	0.0051083
										55646	LYAR	1	1.06062	-1.05262	1.05262	0.0456741	0.0051451
										80204	FBXO11	1	4.43147	-0.76169	0.76169	0.0458442	0.0051687
										79612	NAA16	1	0.717398	-1.03868	1.03868	0.0458572	0.0051767
										401466	RBIS	1	1.87575	-1.33388	1.33388	0.0458572	0.0051834
										573	BAG1	1	3.8918	-0.597737	0.597737	0.045865	0.0051953
										57092	PCNP	1	4.45237	-0.415825	0.415825	0.045865	0.005202
										10477	UBE2E3	1	4.61922	-0.549964	0.549964	0.0459515	0.0052163
										283899	INO80E	1	4.85696	-0.57926	0.57926	0.0459743	0.0052233
										388962	BOLA3	1	3.20199	-1.0717	1.0717	0.0459882	0.0052328
										2786	GNG4	1	1.72347	-0.793837	0.793837	0.0459882	0.0052338
										56941	HMCES	1	1.55123	-0.888642	0.888642	0.0459894	0.0052384
										8850	KAT2B	1	1.62343	-0.851175	0.851175	0.0460824	0.0052579
										283149	BCL9L	2	4.46155	-0.437051	0.437051	0.0461516	0.0052792
										53340	SPA17	1	0.0742656	-2.23438	2.23438	0.0461657	0.0053171
										9595	CYTIP	1	3.74215	-0.690672	0.690672	0.0461657	0.0052938
										8847	DLEU2	1	2.48977	-0.686289	0.686289	0.0461657	0.0053079
										23648	SSBP3	1	1.65716	-0.660527	0.660527	0.0461657	0.0053091
										101927391	LOC101927391	1	0.365404	-1.77807	1.77807	0.0461952	0.0053483
										5638	PRRG1	1	0.602913	-1.21369	1.21369	0.0461952	0.005349
										100500804	MIR3654	2	7.28627	-0.799324	0.799324	0.0461952	0.0053512
										646817	SETSIP	1	3.05041	-0.673046	0.673046	0.0464814	0.0053933
										55055	ZWILCH	1	1.44113	-0.901839	0.901839	0.0465124	0.0054149
										2353	FOS	1	3.36617	-0.869271	0.869271	0.0465124	0.0054075
										113455421	DERPC	1	5.66565	-0.518129	0.518129	0.0465124	0.0054051
										29086	BABAM1	1	4.14613	-0.635833	0.635833	0.0466415	0.0054344
										51691	LSM8	1	3.14727	-0.632259	0.632259	0.0466435	0.0054482
										84312	BRMS1L	2	4.77091	-0.750047	0.750047	0.0470395	0.0055127
										131076	CCDC58	1	1.04924	-0.975692	0.975692	0.047146	0.0055748
										57162	PELI1	1	2.44293	-0.7766	0.7766	0.047146	0.0055485
										59286	UBL5	1	6.89013	-0.726989	0.726989	0.047146	0.0055611
										126282	TNFAIP8L1	1	1.65952	-0.638197	0.638197	0.047146	0.0055522
										55755	CDK5RAP2	1	3.12699	-0.620335	0.620335	0.047146	0.0055684
										55668	GPATCH2L	1	2.88096	-0.74354	0.74354	0.047255	0.0055927
										10225	CD96	2	2.63566	-1.01218	1.01218	0.0473506	0.0056132
										1329	COX5B	1	5.01552	-0.757972	0.757972	0.0474665	0.0056499
										23170	TTLL12	1	2.78993	-0.646685	0.646685	0.0474665	0.0056373
										55861	DBNDD2	1	3.06709	-0.62256	0.62256	0.0474665	0.0056409
										57696	DDX55	1	1.4963	-0.733564	0.733564	0.0474929	0.0056622
										64393	ZMAT3	1	3.99861	-0.5111	0.5111	0.047559	0.0056747
										114803	MYSM1	1	2.71223	-0.696635	0.696635	0.0476297	0.0057016
										22921	MSRB2	1	4.96861	-0.472257	0.472257	0.0477649	0.0057316
										54432	YIPF1	1	2.79586	-0.705971	0.705971	0.0477913	0.0057394
										128308	MRPL55	1	1.25366	-0.98361	0.98361	0.0481165	0.0058169
										200576	PIKFYVE	1	3.33463	-0.56677	0.56677	0.0481165	0.0058147
										828	CAPS	1	0.732586	-1.18802	1.18802	0.0481711	0.0058362
										1432	MAPK14	1	4.1093	-0.576363	0.576363	0.0481711	0.005832
										51729	WBP11	1	4.29227	-0.79922	0.79922	0.0482948	0.0058771
										55167	MSL2	2	2.73773	-0.575789	0.575789	0.0482948	0.0058726
										79734	KCTD17	1	3.40813	-0.521524	0.521524	0.0484324	0.0059125
										56242	ZNF253	1	1.18232	-0.803664	0.803664	0.0485929	0.0059578
										80351	TNKS2	1	2.65549	-0.619071	0.619071	0.0486267	0.0059744
										100506649	PXN-AS1	1	2.2883	-0.59973	0.59973	0.0486267	0.0059808
										2207	FCER1G	5	10.8156	-1.11857	1.11857	0.048653	0.0059887
										9112	MTA1	1	1.02082	-1.15958	1.15958	0.0489832	0.0060538
										54796	BNC2	1	3.12131	-0.707439	0.707439	0.0489832	0.0060521
										34	ACADM	1	2.47946	-0.707319	0.707319	0.0489832	0.0060682
										26235	FBXL4	1	2.78301	-0.648275	0.648275	0.0489832	0.006072
										55623	THUMPD1	1	1.0393	-1.02087	1.02087	0.0492682	0.0061411
										23414	ZFPM2	1	0.192506	-1.77101	1.77101	0.0492682	0.0061434
										125058	TBC1D16	1	3.36411	-0.493616	0.493616	0.0492682	0.0061308
										23176	SEPTIN8	2	2.03705	-0.704007	0.704007	0.0493013	0.0061638
										57700	FAM160B1	1	1.77363	-0.94554	0.94554	0.049574	0.0062577
										7414	VCL	1	2.65353	-0.701461	0.701461	0.049574	0.0062281
										79575	ABHD8	1	3.17552	-0.575055	0.575055	0.049574	0.0062588
										125476	INO80C	1	1.55822	-0.743136	0.743136	0.0498504	0.0063337
										5915	RARB	1	1.54147	-1.38975	1.38975	0.0500851	0.0063892
										5522	PPP2R2C	1	3.08424	-0.802837	0.802837	0.0500851	0.0063926
										10765	KDM5B	1	3.03267	-0.558868	0.558868	0.0500851	0.0063791
										54555	DDX49	1	2.03345	-0.976326	0.976326	0.0501624	0.0064218
										331	XIAP	1	3.39048	-0.607828	0.607828	0.0502456	0.0064374
										8875	VNN2	2	3.98868	-1.28888	1.28888	0.0504277	0.0065017
										51397	COMMD10	1	1.3244	-0.686197	0.686197	0.0504277	0.0065123
										8881	CDC16	1	2.49665	-0.593731	0.593731	0.0504277	0.0065158
										7371	UCK2	1	0.870121	-1.01229	1.01229	0.0505873	0.0065594
										23431	AP4E1	1	1.36199	-0.741781	0.741781	0.0508773	0.0066167
										10078	TSSC4	1	1.98529	-0.668088	0.668088	0.0509487	0.0066309
										285605	DTWD2	2	2.82868	-0.651522	0.651522	0.0514537	0.0067315
										29102	DROSHA	1	1.60702	-0.681586	0.681586	0.0517377	0.0068039
										51634	RBMX2	1	2.48614	-0.640841	0.640841	0.0523534	0.0068998
										100616467	MIR4767	1	1.16523	-0.966887	0.966887	0.0524242	0.0069446
										54606	DDX56	1	2.5349	-0.659332	0.659332	0.052626	0.0069866
										10194	TSHZ1	1	2.19469	-0.802168	0.802168	0.0526735	0.0070031
										5586	PKN2	1	1.80142	-0.827799	0.827799	0.0526921	0.0070107
										80227	PAAF1	1	1.02801	-0.998876	0.998876	0.052729	0.0070207
										9827	RGP1	1	2.41643	-0.5348	0.5348	0.0529264	0.0071
										55690	PACS1	1	1.47702	-0.740542	0.740542	0.0531687	0.0071666
										55274	PHF10	2	2.21422	-0.649479	0.649479	0.0536291	0.0072598
										60436	TGIF2	1	1.64663	-0.924788	0.924788	0.053815	0.0073058
										80055	PGAP1	1	0.116828	-2.17582	2.17582	0.0538244	0.0073122
										151393	RMDN2	1	0.81354	-0.90703	0.90703	0.0538745	0.0073607
										9739	SETD1A	1	1.70931	-0.617564	0.617564	0.05518	0.0076191
										440829	SHISA8	1	0.785424	-1.23471	1.23471	0.0556629	0.0077773
										5778	PTPN7	1	0.812688	-1.38048	1.38048	0.0564788	0.0080388
										5148	PDE6G	1	0.748011	-1.48109	1.48109	0.0571347	0.0082205
										8914	TIMELESS	1	0.897134	-0.814983	0.814983	0.0584412	0.0085385
